# Supplementary material for: Extracellular proteolysis of tandemly duplicated pheromone propeptides affords additional complexity to bacterial quorum sensing
Source: PLoS Biol. 2024 Aug 13;22(8):e3002744. doi: 10.1371/journal.pbio.3002744 (PMC11343458; doi:10.1371/journal.pbio.3002744)
Supplement: S1 Table — (XLSX) [file pbio.3002744.s007.xlsx]

## Sheet: Hoja1
Supplementary Table 1. Data collection and refinement statistics for Rap3T and Rap105 in complex with peptides
Protein		Rap3T										Rap105
Peptide	RRGHTAS		RRGHTA		SRGHTS					RGHTS		ERPVGT
Accession code	8RSV		8RSU		8RST					8RTC		8RTE
Data collection
Space group	P 21		C 2221		C 2221					P 21		P 21
Cell dimensions
a, b, c (Å)	60.89, 92.58, 101.26		61.07, 194.03, 93.53		60.84, 195.55, 92.44					60.60, 92.66, 101.97		65.3, 80.3, 91.707
a, b, g (°)	90, 106.46, 90		90, 90, 90		90, 90, 90					90,107.07, 90		90, 100.68, 90
Resolution (Å)	57.75-2.19 (2.23-2.19)		58.25- 2.41		48.89 - 2.56 (2.66- 2.56)					97.48 - 2.83 (2.93 - 2.83)		90.12 - 2.4
			(2.49-2.41)									(2.49 - 2.4)
Rmerge§	0.705 (2.06)		0.114 (1.79)		0.053 (1.22)					0.702 (2.45)		0.357 (1.54)
I / sI	24.44 (1.46)		9.72 (0.89)		20.73 (1.60)					23.93 (1.58)		5.73 (1.57)
CC1/2	0.838 (0.63)		0.996 (0.714)		1 (0.649)					0.898 (0.574)		0.978 (0.568)
Completeness (%)	97.64 (97.46)		99.86 (99.63)		99.92 (100)					91.58 (93.20)		99.37 (99.37)
Redundancy	17.8 (17.5)		8.0 (7.2)		8.0 (6.8)					21.6 (21.1)		6.7 (5.9)
Refinement
Resolution (Å)	57.75-2.19 (2.23-2.19)		58.25 - 2.405 (2.49- 2.41)		48.89 - 2.56 (2.66 - 2.56)					97.48 - 2.83 (2.93 - 2.83)		90.12 - 2.4
												(2.47 - 2.4)
No. reflections	968129 (94285)		175944 (15528)		144807 (12067)					529060 (52259)		244810
												-21190
Rwork / Rfree †	0.20 (0.31) / 0.23 (0.35)		0.21 (0.3542)/ 0.2573 (0.3703)		0.21 (0.31) / 0.26 (0.34)					0.22 (0.36) / 0.27 (0.37)		0.21 (0.27) / 0.25 (0.30)
No. atoms
Protein	6113		3047		3017					5971		5840
Ligand/ion	27		11		22					40		0
Water	91		27		9					64		89
B-factors (Å2)	45.16		83.71		98.03					85.15		41.2
Protein	45.14		83.79		97.99					85.32		41.28
Ligand/ion	42.02		77.46		105.21					81.11
Water	47.63		77.72		94.47					72.05		35.78
R.m.s. deviations
Bond lengths (Å)	0.009		0.007		0.002					0.005		0.004
Bond angles (°)	0.97		1		0.39					0.78		0.64
Ramachandran
Outliers	1(0.001%)		0(0%)		0(0%)					0(0%)		0(0%)
Allowed	15(2%)		13(4%)		8(2%)					15(2%)		10(1%)
Favoured	720(97.999%)		348(96%)		357(98%)					685(98%)		688(99%)
Statistics for the highest-resolution shell are shown in parentheses. †Rwork = ∑_HKL(|Fobs|-|Fcal|│)⁄(∑_HKL|Fobs| ), where Fobs and Fcal are the observed and calculated structure factors respectively. Rfree is the same as Rwork but calculated using 5% of the total reflections that were selected randomly and excluded during refinement. § Rmerge is calculated as ΣhklΣi |Ii(hkl) −〈I(hkl)| / ΣhklΣi〈I…
