# Supplementary material for: Extracellular proteolysis of tandemly duplicated pheromone propeptides affords additional complexity to bacterial quorum sensing
Source: PLoS Biol. 2024 Aug 13;22(8):e3002744. doi: 10.1371/journal.pbio.3002744 (PMC11343458; doi:10.1371/journal.pbio.3002744)
Supplement: S2 Table — (XLSX) [file pbio.3002744.s008.xlsx]

## Sheet: Hoja1
Supplementary Table 2. Intermolecular interactions in Rap3T and Rap105 complexes with peptides.
	Rap3T		Peptide				Rap105	Peptide
Structural element		Residue1	RRGHTA	RRGHTAS	SRGHTS	RGHTS&	Residue	ERPVGT
α3		Y67	A6	A6	S6	S6	Q65	V4
		Y144	T5	T5	T5-S6	T5
		E148	T5	T5	T5	T5	S142	T6
TPR2		Y151	R2-G3-T5	R2-G3-T5	R2-G3-T5	R2-G3-T5	M145	R2-P3
		H152	R2-T5	R2-T5	R2-T5	R2-T5	M146	R2
		Q182	A6	A6	S6	S6	T176	T6
		F185	-	-	S6	S6
TPR3		L186	T5	T5	T5	T5	I180	T4
		L189	R2-G3-H4-T5	G3-H4-T5	G3-H4-T5	G3-H4-T5	Q183	P3
		D193	R2	R2	R2	R2	D187	R2
		L219	-	-	-	S6
		S222	H4	H4	H4	H4	L216	V4
TPR4		Y225	R1-R2-G3-H4	R1-R2-G3-H4	S1-R2-G3-H4	R2-G3-H4
		N226	H4	H4	H4	H4	N220	P3-V4
		L229	G3	G3	G3		I223	E1-R2-P3
		R261	R1-H4	H4	H4	H4	Y252	V4
		D264	R1-R2-H4	R1-H4	-	H4
		I265	-	-	-	H4
		L267	R1	R1	-	-	Y258	E1
		M268	R1	-	-	-
TPR6			-	-	-	-	Y292	E1
		M304	R1	R1	-	-	K295	E1
		S334	R2	R2	R2	R2	D328	R2
TPR7		D335	R1-R2	R1	-	-
		D338	R1-R2*	R1-R2*	S1	R2*	D332	E1
