# Supplementary material for: Extracellular proteolysis of tandemly duplicated pheromone propeptides affords additional complexity to bacterial quorum sensing
Source: PLoS Biol. 2024 Aug 13;22(8):e3002744. doi: 10.1371/journal.pbio.3002744 (PMC11343458; doi:10.1371/journal.pbio.3002744)
Supplement: S3 Table — (XLSX) [file pbio.3002744.s009.xlsx]

## Sheet: Hoja1
Supplementary Table 3. Pheromone variants present in Phr3T and Phr105 families
Family	Peptide 1	Peptide 2	Type	Number
Phr3T	RRGHTA	-	Internal	16
	RRGHTA	RRGQTA	Pseudo-duplicated	23
	RRGHTA	SRGHTS	Pseudo-duplicated	10
	IRGHTS	-	Internal	3
	RRGQTA	-	Internal	2
	RRGHTA	SRGSVI	Pseudo-duplicated	2
Phr105	ERPVGG	-	Canonical	1
	ELPVGG	-	Canonical	38
	EKPDGT	ERPVGT	Pseudo-duplicated	31
	ERPVGT	ERPVGT	Identically-duplicated	1
	EKPVGT	ERPVGT	Pseudo-duplicated	2
	EKPVGT	EKPVGT	Identically-duplicated	5
	EKPVGT	-	Canonical	3
