# Supplementary material for: Extracellular proteolysis of tandemly duplicated pheromone propeptides affords additional complexity to bacterial quorum sensing
Source: PLoS Biol. 2024 Aug 13;22(8):e3002744. doi: 10.1371/journal.pbio.3002744 (PMC11343458; doi:10.1371/journal.pbio.3002744)
Supplement: S4 Table — (XLSX) [file pbio.3002744.s010.xlsx]

## Sheet: Hoja1
Supplementary Table 4. Strains and plasmids used in this study
Strains	Genotype or description	Reference
Bacillus subtilis
BGSC 1A1	Bacillus subtilis sbps. Subtilis str. 168.	39;BGSC*
BGSC 1A1299	Bacillus subtilis sbps. Subtilis str. 168 deletional for elements: skin, PBSX, SPbeta, prophage 1 and 3, pks operon.	BGSC
B. subtilis WB800	Bacillus subtilis sbps. Subtilis str. 168 KO mutant for genes: nprE, nprB, mpr, epr, aprE, wprA, vpr & bpr)	28;BGSC
BKK14700	B. subtilis 168ΔnprE::kan	BGSC
BKK10300	B. subtilis 168ΔaprE::kan	BGSC
BKK38400	B. subtilis 168Δepr::kan	BGSC
BKK02240	B. subtilis 168Δmpr::kan	BGSC
BKK11100	B. subtilis 168ΔnprB::kan	BGSC
BKE38090	B. subtilis 168Δvpr::erm	BGSC
BKK15300	B. subtilis 168Δbpr::kan	BGSC
BKK10770	B. subtilis 168ΔwprA::kan	BGSC
1L26	B. subtilis sbps. Subtilis str. 168 lisogenic strain for bacteriophage phi3T (accession number KY030782)	BGSC
1L11	B. subtilis sbps. Subtilis str. 168 lisogenic bacteriophage phi105 (accession number NC_048631.1)	BGSC
AES9822	dxpf sacA::Psrf-3xYFP cm	This work
AES9834	dxpf sacA::Psrf-3xYFP cm amyE::hsRap3T spec	This work
AES9824	dxpf sacA::PspoIIG-3xYFP cm	This work
AES9836	dxpf sacA::PspoIIG-3xYFP cm amyE::hsRap3T spec	This work
AEC1046	pDR111 amy::Phs spec amp	This work
AEC948	ece174 sacA::3xyfp cm amp	This work
AEC1003	ece174 sacA::Psrf-3xYFP cm amp	This work
AEC1103	ece174 sacA::PspoIIG-3xYFP cm amp	This work
Escherichia coli
BL21-CodonPlus (DE3)-RIL	E. coli B F– ompT hsdS(r – m –) dcm+ Tetr gal λ(DE3) endA Hte [argU ileY BB	Agilent
Plasmids	Description	Reference
pLIC-SGC1	SGC Empty backbone for bacterial expression	Addgene #39187
pLIC-Rap3T	Phi3T Rap gene N-terminal 6xHis-tag cloned in expression vector pLIC-SGC1	This work
pLIC-Rap105	Phi105 Rap gene N-terminal 6xHis-tag cloned in expression vector pLIC-SGC1	This work
pDR111	B. subtilis amyE integration vector containing IPTG-inducible Pspank promoter	40
pDR111-hsRap3T	pDR111 for overexpression in Bacillus of the rap3T gene	This work
* Bacillus Genetic Stock Centre
