# Supplementary material for: Extracellular proteolysis of tandemly duplicated pheromone propeptides affords additional complexity to bacterial quorum sensing
Source: PLoS Biol. 2024 Aug 13;22(8):e3002744. doi: 10.1371/journal.pbio.3002744 (PMC11343458; doi:10.1371/journal.pbio.3002744)
Supplement: S5 Table — (XLSX) [file pbio.3002744.s011.xlsx]

## Sheet: Hoja1
Supplementary Table 5. Oligonucleotides used in this study
Oligo	Sequence
Cloning in pLicSGC1 plasmid
Rap3T lic fwd	agaacctgtacttccaatccATGATCTCTTCTTCTAAAGTTG
Rap3T lic rev	atccgtatccacctttacttTTAAGTTTCATAAAGACAATCCC
Rap105 lic fwd	agaacctgtacttccaatccATGAGCAAACTGGCAAGC
Rap105 lic rev	atccgtatccacctttacttCAGACCTTCCAGATGACG
pLIC fwd	AAGTAAAGGTGGATACGG
pLIC rev	GGATTGGAAGTACAGGTTC
Psrf-sacA-EcoRI-F	ATGGGGAATTCGTTGTAAGACGCTC
Psrf-sacA-BamHI-R	CGCGGATCCTTAAAGCTTTTTATACAG
PspoIIG-EcoRI-F	GGCGAATTCGTGGAAAAAAAGCTGCCGTC
PspoIIG-NheI-R	CGTGCTAGCAGCTTCCCAGCCGGATGTTC
pDR111-hsRap(3T)-F	TGCTCCAACACAAGCCCTCCTATATTCGACTAAGCTTAATTGTTATCCGC
pDR111-hsRap(3T)-R	GGGATTGTCTTTATGAAACTTAAGCCAGCTAGCCGCATGCAAGCTAATTC
hsRap3T-gibF	GAATTAGCTTGCATGCGGCTAGCTGGCTTAAGTTTCATAAAGACAATCCC
hsRap3T-gibR	GCGGATAACAATTAAGCTTAGTCGAATATAGGAGGGCTTGTGTTGGAGCA
Optimized gene sequence of rap105 gene for E. coli expression
Atgagcaaactggcaagcgaatgtgttgcaaatattctgaacgattggtatatcgccatcaaacagcaggatgcagaaagcgcagaacgttattttgaagaagttaaaccgctgttcgatgagatggaagaagatcaagaggtcctgatgtattattctctgctggaagaacgtcataagatgctgctgtatcaggttaaaggtgaagaactgcctccgcatagctattttaacgaaaatcatgccgaagaaatcaaaaaaaccgaccacatgatcgagtattatttctttctgtttgaggccctgtatgaaagccataaacgcaattttgaaaaagcgatcaccctgtttaaaatcgccgagaaaaaactgaaagatatcccggattgtattgaacgt…
