# Supplementary material for: Extracellular proteolysis of tandemly duplicated pheromone propeptides affords additional complexity to bacterial quorum sensing
Source: PLoS Biol. 2024 Aug 13;22(8):e3002744. doi: 10.1371/journal.pbio.3002744 (PMC11343458; doi:10.1371/journal.pbio.3002744)
Supplement: S1 Data — (XLSX) [file pbio.3002744.s012.xlsx]

## Sheet: Figure 1b
Source data Figure 1B: Thermal shift assays Rap3T in presence of different peptides
Temperature	Apo	Apo	Apo	RRGHTAS	RRGHTAS	RRGHTAS	RRGHTA	RRGHTA	RRGHTA	SRGHTS	SRGHTS	SRGHTS	RGHTS	RGHTS	RGHTS	ERPVGT	ERPVGT	ERPVGT
20	3271	3621	3808	3047	3216	3312	3267	2915	2815	2853	3056	3056	3196	3117	2965	2902	2985	3053
21	3283	3640	3827	3031	3198	3294	3249	2901	2803	2841	3042	3040	3181	3100	2950	2903	2988	3053
22	3295	3658	3845	3016	3180	3275	3232	2887	2790	2828	3027	3025	3166	3083	2935	2904	2990	3052
23	3308	3677	3863	3000	3162	3257	3214	2873	2778	2815	3012	3010	3150	3067	2921	2905	2992	3051
24	3320	3696	3882	2984	3144	3238	3197	2860	2765	2803	2997	2994	3135	3050	2906	2906	2994	3051
25	3332	3715	3900	2968	3126	3220	3179	2846	2753	2790	2982	2979	3120	3034	2891	2907	2997	3050
26	3345	3734	3918	2952	3108	3201	3162	2832	2740	2777	2967	2964	3104	3017	2876	2908	2999	3049
27	3363	3760	3944	2937	3090	3184	3145	2819	2728	2765	2952	2948	3090	3001	2861	2914	3006	3054
28	3387	3793	3978	2922	3074	3168	3129	2806	2716	2753	2938	2933	3075	2986	2847	2926	3020	3065
29	3419	3837	4022	2907	3057	3153	3114	2794	2704	2742	2924	2919	3061	2970	2833	2945	3043	3085
30	3460	3893	4078	2892	3042	3139	3099	2782	2693	2731	2910	2905	3047	2956	2820	2974	3077	3116
31	3511	3963	4150	2878	3026	3126	3085	2770	2682	2720	2898	2891	3035	2942	2807	3015	3125	3159
32	3576	4051	4241	2864	3012	3114	3071	2758	2672	2710	2886	2879	3023	2928	2795	3071	3190	3219
33	3657	4163	4356	2851	2998	3104	3058	2746	2662	2701	2874	2868	3012	2916	2784	3143	3274	3298
34	3756	4304	4502	2839	2986	3095	3045	2735	2652	2693	2865	2858	3004	2906	2774	3235	3382	3400
35	3878	4481	4685	2828	2975	3089	3034	2725	2643	2686	2857	2849	2998	2898	2765	3351	3518	3528
36	4028	4702	4916	2820	2967	3085	3025	2716	2635	2680	2850	2843	2995	2893	2759	3492	3687	3688
37	4212	4976	5203	2814	2961	3084	3018	2709	2627	2676	2847	2839	2996	2892	2755	3660	3890	3884
38	4437	5311	5557	2810	2959	3088	3015	2704	2622	2673	2846	2838	3001	2894	2755	3855	4131	4117
39	4710	5714	5987	2809	2960	3096	3016	2701	2618	2672	2848	2839	3009	2900	2758	4075	4411	4392
40	5038	6191	6498	2810	2964	3109	3019	2699	2615	2672	2852	2842	3022	2910	2763	4315	4727	4707
41	5425	6738	7093	2813	2971	3126	3024	2699	2614	2674	2859	2848	3037	2920	2771	4568	5072	5060
42	5867	7344	7763	2817	2981	3146	3029	2700	2614	2677	2866	2856	3054	2932	2779	4818	5431	5441
43	6351	7983	8487	2822	2991	3170	3035	2701	2614	2680	2874	2864	3072	2944	2788	5047	5785	5834
44	6848	8613	9226	2829	3003	3197	3040	2701	2614	2683	2882	2872	3090	2956	2797	5238	6107	6211
45	7321	9187	9923	2836	3016	3227	3044	2700	2613	2686	2891	2880	3108	2968	2806	5379	6374	6543
46	7729	9658	10524	2844	3030	3261	3046	2699	2612	2689	2900	2889	3126	2980	2815	5462	6568	6806
47	8039	9993	10981	2853	3045	3299	3048	2697	2610	2693	2908	2897	3143	2992	2824	5491	6682	6983
48	8233	10182	11270	2863	3063	3343	3049	2695	2608	2696	2918	2907	3160	3004	2834	5480	6721	7070
49	8318	10242	11397	2874	3083	3392	3050	2693	2607	2701	2927	2917	3178	3018	2844	5443	6704	7082
50	8316	10206	11396	2887	3104	3450	3050	2691	2605	2707	2938	2928	3196	3033	2856	5390	6650	7043
51	8255	10108	11308	2902	3128	3518	3050	2689	2603	2714	2950	2939	3216	3051	2870	5333	6575	6971
52	8162	9978	11170	2918	3154	3602	3049	2688	2602	2722	2963	2953	3239	3072	2888	5274	6494	6886
53	8057	9839	11011	2937	3183	3707	3048	2687	2600	2733	2979	2968	3268	3100	2912	5216	6411	6798
54	7950	9698	10847	2960	3220	3843	3048	2686	2598	2747	2998	2987	3306	3137	2944	5157	6328	6709
55	7842	9557	10681	2991	3268	4023	3049	2686	2596	2766	3023	3012	3358	3190	2990	5099	6245	6622
56	7735	9416	10512	3034	3336	4261	3050	2686	2595	2793	3057	3047	3434	3267	3058	5042	6162	6534
57	7628	9275	10342	3097	3436	4573	3053	2688	2594	2833	3106	3096	3546	3381	3158	4985	6079	6446
58	7519	9133	10172	3192	3584	4968	3058	2690	2594	2892	3180	3169	3713	3551	3307	4929	5996	6358
59	7410	8992	10001	3334	3802	5443	3065	2694	2596	2981	3289	3278	3959	3799	3523	4872	5913	6269
60	7301	8850	9831	3541	4110	5973	3075	2699	2599	3114	3453	3440	4307	4148	3823	4815	5830	6181
61	7190	8708	9662	3828	4521	6516	3088	2706	2603	3307	3690	3675	4771	4605	4212	4759	5748	6093
62	7079	8565	9495	4197	5023	7020	3104	2716	2608	3572	4020	4002	5339	5153	4674	4702	5665	6004
63	6967	8424	9329	4628	5580	7437	3124	2729	2615	3912	4447	4425	5964	5745	5167	4646	5584	5917
64	6857	8284	9165	5084	6138	7733	3149	2747	2624	4305	4951	4921	6583	6321	5640	4590	5504	5830
65	6747	8145	9003	5517	6633	7903	3185	2772	2638	4715	5485	5446	7123	6810	6038	4534	5424	5744
66	6639	8009	8843	5876	7015	7968	3236	2808	2658	5095	5991	5943	7522	7162	6320	4480	5347	5658
67	6533	7874	8685	6130	7260	7957	3311	2861	2689	5399	6408	6352	7754	7362	6476	4426	5271	5574
68	6428	7741	8529	6274	7379	7899	3423	2940	2736	5598	6693	6630	7840	7432	6528	4373	5197	5492
69	6324	7610	8375	6326	7400	7820	3591	3057	2808	5692	6837	6773	7816	7410	6506	4322	5124	5412
70	6221	7480	8222	6311	7359	7734	3832	3228	2915	5704	6868	6804	7726	7334	6441	4271	5054	5333
71	6119	7353	8072	6258	7287	7645	4162	3463	3069	5660	6819	6757	7608	7239	6361	4221	4985	5255
72	6019	7228	7924	6189	7203	7555	4578	3762	3279	5588	6726	6668	7486	7143	6280	4173	4917	5179
73	5920	7105	7777	6112	7115	7465	5051	4108	3542	5510	6620	6566	7365	7047	6200	4125	4849	5105
74	5823	6985	7634	6031	7024	7375	5534	4466	3838	5434	6514	6463	7245	6950	6120	4078	4783	5032
75	5728	6867	7492	5948	6931	7286	5973	4797	4139	5359	6409	6361	7126	6854	6040	4032	4717	4960
76	5635	6752	7354	5863	6837	7197	6314	5059	4408	5285	6305	6260	7009	6758	5961	3988	4654	4891
77	5544	6639	7218	5779	6741	7108	6530	5230	4614	5213	6203	6161	6893	6661	5882	3944	4594	4823
78	5455	6527	7084	5696	6646	7018	6626	5313	4739	5143	6104	6063	6777	6565	5803	3900	4538	4758
79	5367	6417	6953	5613	6550	6928	6631	5325	4789	5073	6005	5966	6663	6470	5724	3858	4484	4694
80	5281	6309	6823	5531	6454	6837	6577	5293	4782	5005	5909	5871	6551	6375	5645	3818	4432	4632
81	5197	6203	6694	5450	6359	6744	6496	5238	4739	4937	5814	5776	6440	6281	5567	3779	4383	4572
82	5113	6099	6567	5369	6265	6651	6410	5179	4681	4871	5721	5682	6329	6186	5489	3740	4333	4514
83	5030	5996	6441	5289	6171	6557	6327	5119	4620	4804	5628	5590	6220	6092	5412	3704	4284	4456
84	4948	5895	6315	5208	6077	6463	6245	5061	4559	4738	5536	5497	6112	5998	5334	3669	4236	4399
85	4866	5797	6189	5130	5982	6368	6167	5001	4500	4670	5444	5406	6006	5906	5257	3635	4187	4342
