# Supplementary material for: Extracellular proteolysis of tandemly duplicated pheromone propeptides affords additional complexity to bacterial quorum sensing
Source: PLoS Biol. 2024 Aug 13;22(8):e3002744. doi: 10.1371/journal.pbio.3002744 (PMC11343458; doi:10.1371/journal.pbio.3002744)
Supplement: S2 Data — (XLSX) [file pbio.3002744.s013.xlsx]

## Sheet: Figure 1c
Source data Figure 1C: Thermal shift assays Rap105 in presence of different peptides
Temperature	Apo	Apo	Apo	ERPVGT	ERPVGT	ERPVGT	RRGHTA	RRGHTA	RRGHTA
20	2180	2177	2172	2163	2172	2164	2182	2180	2184
21	2180	2177	2172	2162	2172	2163	2182	2181	2184
22	2180	2177	2172	2162	2172	2163	2182	2181	2184
23	2180	2177	2171	2161	2172	2162	2181	2182	2184
24	2180	2177	2171	2160	2172	2162	2181	2182	2183
25	2180	2177	2171	2159	2172	2161	2180	2183	2183
26	2180	2177	2171	2158	2172	2161	2180	2183	2183
27	2181	2177	2171	2158	2171	2160	2179	2184	2183
28	2182	2178	2171	2157	2171	2160	2179	2184	2183
29	2183	2179	2171	2157	2171	2160	2179	2185	2184
30	2184	2180	2173	2156	2170	2159	2180	2186	2185
31	2185	2182	2174	2156	2169	2159	2181	2188	2187
32	2186	2183	2175	2155	2169	2159	2182	2189	2188
33	2188	2185	2177	2155	2169	2158	2184	2191	2190
34	2189	2187	2179	2154	2169	2158	2186	2193	2192
35	2191	2189	2181	2153	2169	2158	2188	2196	2194
36	2193	2192	2184	2152	2169	2158	2191	2199	2197
37	2196	2195	2186	2152	2170	2158	2194	2202	2200
38	2199	2199	2189	2152	2170	2158	2198	2206	2204
39	2202	2203	2193	2153	2171	2158	2201	2209	2208
40	2206	2207	2197	2153	2172	2159	2205	2214	2212
41	2211	2212	2201	2154	2173	2159	2210	2218	2217
42	2216	2217	2205	2155	2174	2160	2215	2224	2223
43	2222	2223	2210	2157	2175	2161	2221	2230	2229
44	2229	2230	2217	2158	2176	2162	2228	2237	2236
45	2236	2237	2224	2159	2177	2164	2236	2245	2243
46	2245	2246	2232	2159	2178	2165	2244	2254	2252
47	2255	2256	2242	2160	2180	2167	2254	2265	2263
48	2266	2267	2254	2161	2181	2168	2266	2278	2276
49	2280	2281	2268	2162	2182	2170	2280	2293	2292
50	2296	2298	2285	2163	2184	2171	2297	2311	2311
51	2316	2318	2304	2165	2185	2172	2318	2333	2333
52	2339	2342	2328	2166	2186	2174	2343	2359	2360
53	2366	2369	2355	2168	2188	2175	2372	2390	2390
54	2397	2400	2384	2169	2189	2177	2405	2425	2424
55	2429	2432	2415	2171	2191	2180	2439	2462	2460
56	2461	2465	2447	2174	2195	2184	2475	2500	2498
57	2492	2497	2477	2177	2199	2188	2510	2537	2535
58	2519	2526	2504	2182	2206	2195	2542	2571	2570
59	2542	2551	2527	2190	2215	2203	2571	2601	2600
60	2560	2572	2546	2200	2227	2215	2594	2626	2626
61	2574	2588	2560	2214	2246	2231	2612	2646	2645
62	2583	2599	2570	2237	2272	2256	2626	2660	2660
63	2590	2607	2577	2270	2309	2292	2635	2669	2670
64	2593	2613	2581	2315	2359	2340	2641	2675	2676
65	2595	2616	2584	2368	2418	2398	2644	2679	2679
66	2595	2618	2585	2427	2482	2461	2644	2679	2680
67	2593	2619	2585	2483	2545	2522	2644	2678	2680
68	2590	2619	2585	2529	2596	2572	2643	2676	2678
69	2587	2618	2584	2561	2632	2607	2640	2673	2676
70	2582	2616	2583	2580	2653	2628	2637	2669	2673
71	2578	2615	2581	2587	2662	2636	2633	2664	2669
72	2574	2612	2579	2586	2662	2636	2628	2659	2664
73	2570	2609	2576	2582	2658	2633	2622	2654	2659
74	2566	2607	2574	2576	2654	2628	2616	2649	2654
75	2562	2604	2571	2571	2649	2623	2610	2644	2648
76	2557	2600	2568	2565	2644	2618	2604	2639	2642
77	2553	2597	2565	2560	2640	2614	2598	2634	2636
78	2547	2593	2562	2555	2635	2609	2592	2629	2631
79	2542	2589	2558	2550	2630	2605	2585	2624	2626
80	2537	2585	2554	2545	2625	2601	2579	2618	2621
81	2531	2580	2550	2540	2619	2596	2573	2612	2615
82	2526	2575	2545	2535	2614	2591	2568	2606	2610
83	2521	2569	2539	2530	2609	2587	2562	2599	2605
84	2515	2563	2534	2524	2604	2583	2556	2593	2600
85	2508	2556	2528	2519	2599	2579	2551	2587	2595
