# Supplementary material for: Extracellular proteolysis of tandemly duplicated pheromone propeptides affords additional complexity to bacterial quorum sensing
Source: PLoS Biol. 2024 Aug 13;22(8):e3002744. doi: 10.1371/journal.pbio.3002744 (PMC11343458; doi:10.1371/journal.pbio.3002744)
Supplement: S3 Data — (XLSX) [file pbio.3002744.s014.xlsx]

## Sheet: Rap3T vs SRGHTS data
NanoTemper Technologies	NanoTemper Technologies
MO.Affinity Analysis v3.0.5	MO.Affinity Analysis v3.0.5
Origin of exported data	Origin of exported data
Project Title:
Comment:
Project File Path:
Analysis-Set Name:	Analysis-Set #1
Exported from:	Compare Results (Chart)
Exported on:	2023-06-16 08:44:03
Sample Information	Sample Information			Sample Information	Sample Information			Sample Information	Sample Information
Merge-Set Name:	SRGHTS (#19)			Merge-Set Name:	Experiment 32 (#32)			Merge-Set Name:	Experiment 33 (#33)
Date of Measurement:	2021-02-18 14:57:49.751 → 2021-02-18 15:04:29.646			Date of Measurement:	2021-02-19 10:44:16.912 → 2021-02-19 10:50:56.62			Date of Measurement:	2021-02-19 10:56:57.672 → 2021-02-19 11:03:37.542
Capillary Type:	Monolith Capillary			Capillary Type:	Monolith Capillary			Capillary Type:	Monolith Capillary
Target:	phi3t			Target:	phi3t			Target:	phi3t
TargetConcentration:	2e-08			TargetConcentration:	2e-08			TargetConcentration:	2e-08
Ligand:	SRGHTA			Ligand:	SRGHTA			Ligand:	SRGHTA
Measurement Settings	Measurement Settings			Measurement Settings	Measurement Settings			Measurement Settings	Measurement Settings
MST-Power:	Medium			MST-Power:	Medium			MST-Power:	Medium
Excitation-Power:	100			Excitation-Power:	61			Excitation-Power:	61
Excitation type:	Nano - RED			Excitation type:	Nano - RED			Excitation type:	Nano - RED
Thermostat Setpoint:	25			Thermostat Setpoint:	25			Thermostat Setpoint:	25
Analysis Settings	Analysis Settings			Analysis Settings	Analysis Settings			Analysis Settings	Analysis Settings
Type of Analysis:	MST			Type of Analysis:	MST			Type of Analysis:	MST
Evaluation strategy:	Manual			Evaluation strategy:	Manual			Evaluation strategy:	Manual
Cold Region Start:	-1			Cold Region Start:	-1			Cold Region Start:	-1
Cold Region End:	0			Cold Region End:	0			Cold Region End:	0
Hot Region Start:	19			Hot Region Start:	19			Hot Region Start:	19
Hot Region End:	20			Hot Region End:	20			Hot Region End:	20
Fit Results (Hill)	Fit Results (Hill)			Fit Results (Hill)	Fit Results (Hill)			Fit Results (Hill)	Fit Results (Hill)
Fit Model:	Hill	Hill		Fit Model:	Hill			Fit Model:	Hill
Bound	861.649	863.398		Bound	864.29			Bound	864.255
Unbound	898.542	908.928		Unbound	913.17			Unbound	915.072
Hill Coeff.	1.23613	1.3735		Hill Coeff.	1.47507			Hill Coeff.	1.40931
EC50	1.21747e-08	1.43603e-08		EC50	1.74108e-08			EC50	1.34953e-08
Standard Deviation:	3.60511	3.8843		Standard Deviation:	3.0559			Standard Deviation:	4.99189
Lower EC50 Confidence:	7.46385e-09	9.75308e-09		Lower EC50 Confidence:	1.31823e-08			Lower EC50 Confidence:	8.61305e-09
Upper EC50 Confidence:	1.9859e-08	2.13332e-08		Upper EC50 Confidence:	2.29957e-08			Upper EC50 Confidence:	2.11449e-08
Dose Response Curve	Dose Response Curve	Dose Response Curve		Dose Response Curve	Dose Response Curve	Dose Response Curve		Dose Response Curve	Dose Response Curve	Dose Response Curve
Dose	Response	Err-Values		Dose	Response	Err-Values		Dose	Response	Err-Values
5.4932e-11	-0.0879387	0						5.4932e-11	0.112141	0
				1.09863e-10	0.0106585	0		1.09863e-10	0.0457026	0
2.19727e-10	0.183804	0		2.19727e-10	0.0635641	0		2.19727e-10	-0.0851514	0
4.39453e-10	-0.0636469	0		4.39453e-10	0.00623172	0		4.39453e-10	0.0549364	0
8.78906e-10	-0.0527297	0		8.78906e-10	0.0117482	0		8.78906e-10	0.072711	0
1.75781e-09	0.165355	0		1.75781e-09	0.0277742	0		1.75781e-09	-0.164754	0
3.51562e-09	0.226691	0		3.51562e-09	-0.0287788	0
7.03125e-09	0.266224	0		7.03125e-09	0.233389	0		7.03125e-09	0.325231	0
1.40625e-08	0.578897	0		1.40625e-08	0.448857	0		1.40625e-08	0.573008	0
2.8125e-08	0.675935	0		2.8125e-08	0.703454	0		2.8125e-08	0.702192	0
5.625e-08	0.941449	0		5.625e-08	0.802123	0		5.625e-08	0.844933	0
1.125e-07	1.00558	0		1.125e-07	0.902913	0		1.125e-07	0.873335	0
2.25e-07	0.837019	0		2.25e-07	0.896665	0		2.25e-07	1.05588	0
4.5e-07	1.0496	0		4.5e-07	1.08018	0		4.5e-07	0.977389	0
9e-07	0.978257	0		9e-07	1.03443	0		9e-07	1.04261	0
1.8e-06	1.00111	0
Dose Response Curve (Outliers)	Dose Response Curve (Outliers)	Dose Response Curve (Outliers)		Dose Response Curve (Outliers)	Dose Response Curve (Outliers)	Dose Response Curve (Outliers)		Dose Response Curve (Outliers)	Dose Response Curve (Outliers)	Dose Response Curve (Outliers)
Dose	Response	Err-Values		Dose	Response	Err-Values		Dose	Response	Err-Values
1.09863e-10	0.0259886	0		5.4932e-11	-0.178857	0		3.51562e-09	0.119246	0
				1.8e-06	0.566314	0		1.8e-06	1.03037	0

## Sheet: Rap3T vs SRGHTS Fit-Values
Dose	SRGHTS (#19)	FractionBound		Dose	Experiment 32 (#32)	FractionBound		Dose	Experiment 33 (#33)	FractionBound
1.67946e-06	861.733	0.99774		1.67946e-06	864.348	0.998818		1.67946e-06	864.311	0.998886
1.56699e-06	861.74	0.997539		1.56699e-06	864.354	0.998691		1.56699e-06	864.317	0.998771
1.46205e-06	861.748	0.997319		1.46205e-06	864.361	0.998551		1.46205e-06	864.324	0.998646
1.36415e-06	861.757	0.99708		1.36415e-06	864.368	0.998395		1.36415e-06	864.331	0.998507
1.27279e-06	861.767	0.996819		1.27279e-06	864.377	0.998223		1.27279e-06	864.338	0.998354
1.18756e-06	861.777	0.996536		1.18756e-06	864.386	0.998032		1.18756e-06	864.347	0.998185
1.10803e-06	861.788	0.996227		1.10803e-06	864.396	0.99782		1.10803e-06	864.356	0.997999
1.03383e-06	861.801	0.995891		1.03383e-06	864.408	0.997586		1.03383e-06	864.367	0.997794
9.64596e-07	861.814	0.995525		9.64596e-07	864.42	0.997327		9.64596e-07	864.378	0.997569
9e-07	861.829	0.995127		9e-07	864.434	0.99704		9e-07	864.391	0.99732
8.3973e-07	861.845	0.994693		8.3973e-07	864.45	0.996722		8.3973e-07	864.405	0.997046
7.83496e-07	861.862	0.994221		7.83496e-07	864.467	0.996371		7.83496e-07	864.42	0.996743
7.31028e-07	861.881	0.993707		7.31028e-07	864.486	0.995982		7.31028e-07	864.437	0.99641
6.82073e-07	861.902	0.993148		6.82073e-07	864.507	0.995551		6.82073e-07	864.456	0.996044
6.36397e-07	861.924	0.99254		6.36397e-07	864.531	0.995074		6.36397e-07	864.476	0.995639
5.93779e-07	861.949	0.991878		5.93779e-07	864.556	0.994547		5.93779e-07	864.499	0.995194
5.54015e-07	861.975	0.991158		5.54015e-07	864.585	0.993963		5.54015e-07	864.524	0.994703
5.16915e-07	862.004	0.990374		5.16915e-07	864.616	0.993318		5.16915e-07	864.551	0.994163
4.82298e-07	862.036	0.989522		4.82298e-07	864.651	0.992604		4.82298e-07	864.582	0.993568
4.5e-07	862.07	0.988596		4.5e-07	864.69	0.991814		4.5e-07	864.615	0.992913
4.19865e-07	862.107	0.987588		4.19865e-07	864.733	0.990941		4.19865e-07	864.652	0.992191
3.91748e-07	862.148	0.986493		3.91748e-07	864.78	0.989976		3.91748e-07	864.692	0.991397
3.65514e-07	862.191	0.985302		3.65514e-07	864.832	0.988908		3.65514e-07	864.736	0.990522
3.41037e-07	862.239	0.984008		3.41037e-07	864.89	0.987729		3.41037e-07	864.785	0.98956
3.18198e-07	862.291	0.982602		3.18198e-07	864.953	0.986426		3.18198e-07	864.839	0.988501
2.9689e-07	862.347	0.981076		2.9689e-07	865.024	0.984987		2.9689e-07	864.898	0.987335
2.77008e-07	862.409	0.979417		2.77008e-07	865.101	0.983397		2.77008e-07	864.964	0.986054
2.58457e-07	862.475	0.977617		2.58457e-07	865.187	0.981643		2.58457e-07	865.035	0.984645
2.41149e-07	862.547	0.975664		2.41149e-07	865.282	0.979706		2.41149e-07	865.114	0.983096
2.25e-07	862.625	0.973544		2.25e-07	865.386	0.977571		2.25e-07	865.2	0.981393
2.09933e-07	862.71	0.971245		2.09933e-07	865.501	0.975216		2.09933e-07	865.295	0.979523
1.95874e-07	862.802	0.968753		1.95874e-07	865.628	0.972621		1.95874e-07	865.4	0.977469
1.82757e-07	862.902	0.966053		1.82757e-07	865.768	0.969763		1.82757e-07	865.514	0.975215
1.70518e-07	863.01	0.963128		1.70518e-07	865.922	0.966616		1.70518e-07	865.64	0.972741
1.59099e-07	863.126	0.959962		1.59099e-07	866.091	0.963155		1.59099e-07	865.778	0.970027
1.48445e-07	863.253	0.956536		1.48445e-07	866.277	0.959349		1.48445e-07	865.929	0.967053
1.38504e-07	863.389	0.952831		1.38504e-07	866.481	0.955169		1.38504e-07	866.095	0.963794
1.29229e-07	863.537	0.948827		1.29229e-07	866.705	0.950582		1.29229e-07	866.276	0.960227
1.20575e-07	863.697	0.944503		1.20575e-07	866.951	0.945551		1.20575e-07	866.474	0.956324
1.125e-07	863.869	0.939837		1.125e-07	867.221	0.940041		1.125e-07	866.691	0.952057
1.04966e-07	864.054	0.934806		1.04966e-07	867.515	0.934013		1.04966e-07	866.928	0.947396
9.79371e-08	864.254	0.929385		9.79371e-08	867.837	0.927424		9.79371e-08	867.187	0.942309
9.13786e-08	864.47	0.923551		9.13786e-08	868.189	0.920235		9.13786e-08	867.468	0.936763
8.52592e-08	864.701	0.917278		8.52592e-08	868.572	0.9124		8.52592e-08	867.775	0.930724
7.95497e-08	864.95	0.910539		7.95497e-08	868.988	0.903876		7.95497e-08	868.109	0.924154
7.42225e-08	865.216	0.90331		7.42225e-08	869.441	0.894618		7.42225e-08	868.472	0.917017
6.9252e-08	865.502	0.895563		6.9252e-08	869.931	0.884583		6.9252e-08	868.865	0.909274
6.46144e-08	865.808	0.887274		6.46144e-08	870.462	0.873727		6.46144e-08	869.292	0.900887
6.02874e-08	866.135	0.878415		6.02874e-08	871.035	0.862009		6.02874e-08	869.752	0.891816
5.62501e-08	866.483	0.868964		5.62501e-08	871.652	0.849391		5.62501e-08	870.25	0.882025
5.24832e-08	866.855	0.858895		5.24832e-08	872.314	0.835839		5.24832e-08	870.786	0.871474
4.89686e-08	867.25	0.848189		4.89686e-08	873.024	0.821324		4.89686e-08	871.363	0.86013
4.56893e-08	867.669	0.836824		4.56893e-08	873.781	0.805824		4.56893e-08	871.981	0.84796
4.26296e-08	868.113	0.824784		4.26296e-08	874.588	0.789324		4.26296e-08	872.643	0.834933
3.97749e-08	868.583	0.812055		3.97749e-08	875.443	0.771819		3.97749e-08	873.35	0.821026
3.71113e-08	869.078	0.798627		3.71113e-08	876.348	0.753315		3.71113e-08	874.102	0.80622
3.4626e-08	869.6	0.784495		3.4626e-08	877.301	0.733827		3.4626e-08	874.901	0.7905
3.23072e-08	870.147	0.769656		3.23072e-08	878.3	0.713385		3.23072e-08	875.747	0.773864
3.01437e-08	870.72	0.754117		3.01437e-08	879.343	0.692033		3.01437e-08	876.638	0.756313
2.81251e-08	871.319	0.737886		2.81251e-08	880.429	0.669825		2.81251e-08	877.576	0.737862
2.62416e-08	871.943	0.72098		2.62416e-08	881.553	0.646834		2.62416e-08	878.558	0.718534
2.44843e-08	872.591	0.703422		2.44843e-08	882.711	0.623143		2.44843e-08	879.583	0.698363
2.28447e-08	873.261	0.685241		2.28447e-08	883.898	0.598847		2.28447e-08	880.649	0.677396
2.13148e-08	873.954	0.666474		2.13148e-08	885.11	0.574056		2.13148e-08	881.752	0.65569
1.98874e-08	874.666	0.647165		1.98874e-08	886.34	0.548888		1.98874e-08	882.889	0.633314
1.85556e-08	875.397	0.627362		1.85556e-08	887.583	0.523466		1.85556e-08	884.056	0.610347
1.7313e-08	876.143	0.607123		1.7313e-08	888.832	0.497922		1.7313e-08	885.249	0.586881
1.61536e-08	876.904	0.586509		1.61536e-08	890.08	0.47239		1.61536e-08	886.461	0.563014
1.50719e-08	877.676	0.565588		1.50719e-08	891.321	0.447		1.50719e-08	887.689	0.538851
1.40625e-08	878.456	0.54443		1.40625e-08	892.548	0.421885		1.40625e-08	888.927	0.514503
1.31208e-08	879.243	0.523111		1.31208e-08	893.757	0.397167		1.31208e-08	890.167	0.490087
1.22422e-08	880.032	0.501707		1.22422e-08	894.94	0.372963		1.22422e-08	891.406	0.465719
1.14223e-08	880.822	0.480296		1.14223e-08	896.093	0.349379		1.14223e-08	892.636	0.441512
1.06574e-08	881.61	0.458958		1.06574e-08	897.21	0.326509		1.06574e-08	893.852	0.417581
9.94372e-09	882.391	0.43777		9.94372e-09	898.289	0.304437		9.94372e-09	895.049	0.394031
9.27782e-09	883.165	0.416806		9.27782e-09	899.326	0.283229		9.27782e-09	896.221	0.370964
8.65651e-09	883.927	0.396138		8.65651e-09	900.318	0.262939		8.65651e-09	897.364	0.34847
8.07681e-09	884.676	0.375835		8.07681e-09	901.263	0.24361		8.07681e-09	898.474	0.326632
7.53593e-09	885.409	0.355959		7.53593e-09	902.159	0.225267		7.53593e-09	899.547	0.305521
7.03127e-09	886.125	0.336567		7.03127e-09	903.007	0.207925		7.03127e-09	900.579	0.285197
6.56041e-09	886.82	0.317711		6.56041e-09	903.805	0.191589		6.56041e-09	901.57	0.265707
6.12108e-09	887.495	0.299434		6.12108e-09	904.555	0.17625		6.12108e-09	902.516	0.247089
5.71117e-09	888.146	0.281775		5.71117e-09	905.257	0.161893		5.71117e-09	903.417	0.229368
5.32871e-09	888.774	0.264763		5.32871e-09	905.912	0.148495		5.32871e-09	904.271	0.212559
4.97186e-09	889.377	0.248424		4.97186e-09	906.521	0.136026		4.97186e-09	905.078	0.196667
4.63891e-09	889.954	0.232773		4.63891e-09	907.087	0.124451		4.63891e-09	905.839	0.18169
4.32826e-09	890.506	0.217822		4.32826e-09	907.611	0.113731		4.32826e-09	906.555	0.167615
4.03841e-09	891.031	0.203577		4.03841e-09	908.095	0.103825		4.03841e-09	907.225	0.154424
3.76797e-09	891.531	0.190038		3.76797e-09	908.542	0.0946899		3.76797e-09	907.852	0.142095
3.51564e-09	892.004	0.177198		3.51564e-09	908.953	0.086281		3.51564e-09	908.436	0.130598
3.28021e-09	892.453	0.165049		3.28021e-09	909.331	0.078554		3.28021e-09	908.979	0.119901
3.06054e-09	892.876	0.153578		3.06054e-09	909.677	0.0714649		3.06054e-09	909.484	0.109969
2.85559e-09	893.275	0.142767		2.85559e-09	909.995	0.0649705		2.85559e-09	909.952	0.100766
2.66436e-09	893.65	0.132599		2.66436e-09	910.285	0.0590287		2.66436e-09	910.384	0.0922533
2.48593e-09	894.002	0.12305		2.48593e-09	910.55	0.0535992		2.48593e-09	910.784	0.0843922
2.31946e-09	894.332	0.114099		2.31946e-09	910.793	0.0486433		2.31946e-09	911.152	0.077144
2.16413e-09	894.641	0.10572		2.16413e-09	911.014	0.0441242		2.16413e-09	911.491	0.0704705
2.0192e-09	894.93	0.0978891		2.0192e-09	911.215	0.0400073		2.0192e-09	911.803	0.064334
1.88398e-09	895.2	0.0905791		1.88398e-09	911.398	0.03626		1.88398e-09	912.09	0.0586981
1.75782e-09	895.451	0.0837644		1.75782e-09	911.565	0.0328516		1.75782e-09	912.352	0.0535277
1.6401e-09	895.685	0.0774187		1.6401e-09	911.716	0.0297538		1.6401e-09	912.593	0.0487892
1.53027e-09	895.903	0.0715162		1.53027e-09	911.854	0.0269399		1.53027e-09	912.814	0.0444504
1.42779e-09	896.106	0.0660315		1.42779e-09	911.978	0.0243854		1.42779e-09	913.015	0.040481
1.33218e-09	896.293	0.0609398		1.33218e-09	912.092	0.0220677		1.33218e-09	913.2	0.0368524
1.24297e-09	896.468	0.0562171		1.24297e-09	912.195	0.0199658		1.24297e-09	913.368	0.0335377
1.15973e-09	896.629	0.0518402		1.15973e-09	912.288	0.0180603		1.15973e-09	913.522	0.0305118
1.08207e-09	896.779	0.0477868		1.08207e-09	912.372	0.0163337		1.08207e-09	913.662	0.0277509
1.0096e-09	896.917	0.0440357		1.0096e-09	912.448	0.0147697		1.0096e-09	913.79	0.0252334
9.41993e-10	897.045	0.0405664		9.41993e-10	912.518	0.0133534		9.41993e-10	913.907	0.0229389
8.7891e-10	897.163	0.0373598		8.7891e-10	912.58	0.0120712		8.7891e-10	914.013	0.0208486
8.20052e-10	897.273	0.0343976		8.20052e-10	912.637	0.0109108		8.20052e-10	914.11	0.0189451
7.65136e-10	897.373	0.0316625		7.65136e-10	912.688	0.00986084		7.65136e-10	914.198	0.0172123
7.13897e-10	897.467	0.0291383		7.13897e-10	912.735	0.008911		7.13897e-10	914.278	0.0156354
6.6609e-10	897.553	0.0268098		6.6609e-10	912.777	0.00805191		6.6609e-10	914.351	0.014201
6.21484e-10	897.632	0.0246626		6.21484e-10	912.815	0.00727503		6.21484e-10	914.417	0.0128964
5.79865e-10	897.705	0.0226834		5.79865e-10	912.849	0.00657262		5.79865e-10	914.477	0.0117102
5.41033e-10	897.772	0.0208597		5.41033e-10	912.88	0.00593761		5.41033e-10	914.532	0.010632
5.04802e-10	897.834	0.0191797		5.04802e-10	912.908	0.00536363		5.04802e-10	914.582	0.00965206
4.70997e-10	897.891	0.0176325		4.70997e-10	912.934	0.00484486		4.70997e-10	914.627	0.00876165
4.39455e-10	897.944	0.0162081		4.39455e-10	912.957	0.00437605		4.39455e-10	914.668	0.00795272
4.10026e-10	897.992	0.014897		4.10026e-10	912.977	0.00395242		4.10026e-10	914.706	0.00721793
3.82568e-10	898.037	0.0136905		3.82568e-10	912.996	0.00356965		3.82568e-10	914.74	0.00655059
3.56949e-10	898.077	0.0125805		3.56949e-10	913.013	0.00322383		3.56949e-10	914.77	0.00594457
3.33045e-10	898.115	0.0115594		3.33045e-10	913.028	0.00291142		3.33045e-10	914.798	0.00539432
3.10742e-10	898.15	0.0106203		3.10742e-10	913.042	0.0026292		3.10742e-10	914.824	0.00489475
2.89933e-10	898.182	0.00975672		2.89933e-10	913.054	0.00237428		2.89933e-10	914.847	0.00444124
2.70517e-10	898.211	0.00896274		2.70517e-10	913.066	0.00214401		2.70517e-10	914.868	0.00402957
2.52401e-10	898.238	0.00823283		2.52401e-10	913.076	0.00193604		2.52401e-10	914.887	0.00365593
2.35498e-10	898.263	0.00756192		2.35498e-10	913.085	0.0017482		2.35498e-10	914.904	0.00331681
2.19728e-10	898.285	0.00694529		2.19728e-10	913.093	0.00157856		2.19728e-10	914.92	0.00300906
2.05013e-10	898.306	0.00637863		2.05013e-10	913.101	0.00142536		2.05013e-10	914.934	0.00272978
1.91284e-10	898.325	0.00585792		1.91284e-10	913.108	0.00128701		1.91284e-10	914.947	0.00247636
1.78474e-10	898.343	0.00537949		1.78474e-10	913.114	0.00116207		1.78474e-10	914.958	0.00224641
1.66523e-10	898.359	0.00493994		1.66523e-10	913.119	0.00104924		1.66523e-10	914.969	0.00203777
1.55371e-10	898.374	0.00453615		1.55371e-10	913.124	0.000947365		1.55371e-10	914.979	0.00184848
1.44966e-10	898.388	0.00416522		1.44966e-10	913.129	0.000855369		1.44966e-10	914.987	0.00167674
1.35258e-10	898.4	0.0038245		1.35258e-10	913.133	0.000772299		1.35258e-10	914.995	0.00152093
1.26201e-10	898.412	0.00351156		1.26201e-10	913.136	0.000697292		1.26201e-10	915.002	0.00137957
1.17749e-10	898.423	0.00322414		1.17749e-10	913.14	0.000629564		1.17749e-10	915.009	0.00125134
1.09864e-10	898.432	0.00296018		1.09864e-10	913.143	0.000568411		1.09864e-10	915.015	0.00113502
1.02507e-10	898.441	0.00271777		1.02507e-10	913.145	0.000513195		1.02507e-10	915.02	0.00102949
9.56421e-11	898.45	0.00249516		9.56421e-11	913.148	0.000463341		9.56421e-11	915.025	0.000933773
8.92373e-11	898.457	0.00229074		8.92373e-11	913.15	0.000418327		8.92373e-11	915.029	0.000846944
8.32613e-11	898.464	0.00210304		8.32613e-11	913.152	0.000377685		8.32613e-11	915.033	0.000768183
7.76856e-11	898.47	0.00193068		7.76856e-11	913.154	0.00034099		7.76856e-11	915.037	0.000696741
7.24832e-11	898.476	0.00177243		7.24832e-11	913.155	0.00030786		7.24832e-11	915.04	0.000631939
6.76292e-11	898.482	0.00162712		6.76292e-11	913.157	0.000277947		6.76292e-11	915.043	0.00057316
6.31003e-11	898.486	0.00149371		6.31003e-11	913.158	0.00025094		6.31003e-11	915.046	0.000519846
5.88747e-11	898.491	0.00137123		5.88747e-11	913.159	0.000226557		5.88747e-11	915.048	0.000471489
5.4932e-11	898.495	0.00125877		5.4932e-11	913.16	0.000204542		5.4932e-11	915.051	0.000427628

## Sheet: Rap3T vs RRGQTA data
NanoTemper Technologies	NanoTemper Technologies
MO.Affinity Analysis v3.0.5	MO.Affinity Analysis v3.0.5
Origin of exported data	Origin of exported data
Project Title:
Comment:
Project File Path:
Analysis-Set Name:	Analysis-Set #1
Exported from:	Compare Results (Chart)
Exported on:	2023-06-16 08:46:51
Sample Information	Sample Information			Sample Information	Sample Information			Sample Information	Sample Information
Merge-Set Name:	RRGQTA (#23)			Merge-Set Name:	Experiment 30 (#30)			Merge-Set Name:	Experiment 31 (#31)
Date of Measurement:	2021-02-18 16:42:46.401 → 2021-02-18 16:49:26.151			Date of Measurement:	2021-02-19 10:18:31.487 → 2021-02-19 10:25:11.396			Date of Measurement:	2021-02-19 10:31:19.94 → 2021-02-19 10:37:59.815
Capillary Type:	Monolith Capillary			Capillary Type:	Monolith Capillary			Capillary Type:	Monolith Capillary
Target:	phi3t			Target:	phi3t			Target:	phi3t
TargetConcentration:	2e-08			TargetConcentration:	2e-08			TargetConcentration:	2e-08
Ligand:	RRGQTA			Ligand:	RRGQTA			Ligand:	RRGQTA
Measurement Settings	Measurement Settings			Measurement Settings	Measurement Settings			Measurement Settings	Measurement Settings
MST-Power:	Medium			MST-Power:	Medium			MST-Power:	Medium
Excitation-Power:	62			Excitation-Power:	61			Excitation-Power:	61
Excitation type:	Nano - RED			Excitation type:	Nano - RED			Excitation type:	Nano - RED
Thermostat Setpoint:	25			Thermostat Setpoint:	25			Thermostat Setpoint:	25
Analysis Settings	Analysis Settings			Analysis Settings	Analysis Settings			Analysis Settings	Analysis Settings
Type of Analysis:	MST			Type of Analysis:	MST			Type of Analysis:	MST
Evaluation strategy:	Manual			Evaluation strategy:	Manual			Evaluation strategy:	Manual
Cold Region Start:	-1			Cold Region Start:	-1			Cold Region Start:	-1
Cold Region End:	0			Cold Region End:	0			Cold Region End:	0
Hot Region Start:	19			Hot Region Start:	19			Hot Region Start:	19
Hot Region End:	20			Hot Region End:	20			Hot Region End:	20
Fit Results (Hill)	Fit Results (Hill)			Fit Results (Hill)	Fit Results (Hill)			Fit Results (Hill)	Fit Results (Hill)
Fit Model:	Hill	Hill		Fit Model:	Hill			Fit Model:	Hill
Bound	854.02	862.622		Bound	867.295			Bound	866.549
Unbound	899.524	909.245		Unbound	915.22			Unbound	912.991
Hill Coeff.	1.01183	1.47387		Hill Coeff.	1.61708			Hill Coeff.	1.79269
EC50	4.60899e-09	5.11867e-09		EC50	6.02281e-09			EC50	4.72419e-09
Standard Deviation:	2.55207	2.70133		Standard Deviation:	3.03886			Standard Deviation:	2.51307
Lower EC50 Confidence:	3.27939e-09	3.94721e-09		Lower EC50 Confidence:	4.68932e-09			Lower EC50 Confidence:	3.87293e-09
Upper EC50 Confidence:	6.47767e-09	6.65858e-09		Upper EC50 Confidence:	7.73551e-09			Upper EC50 Confidence:	5.76256e-09
Dose Response Curve	Dose Response Curve	Dose Response Curve		Dose Response Curve	Dose Response Curve	Dose Response Curve		Dose Response Curve	Dose Response Curve	Dose Response Curve
Dose	Response	Err-Values		Dose	Response	Err-Values		Dose	Response	Err-Values
5.4932e-11	-0.0385051	0		5.4932e-11	0.0414272	0		5.4932e-11	0.0261939	0
1.09863e-10	0.00333094	0		1.09863e-10	-0.03677	0		1.09863e-10	0.0053429	0
2.19727e-10	0.0883987	0		2.19727e-10	-0.0627318	0		2.19727e-10	0.062603	0
4.39453e-10	0.134233	0		4.39453e-10	0.0457322	0		4.39453e-10	0.00808768	0
8.78906e-10	0.200997	0		8.78906e-10	0.123264	0		8.78906e-10	-0.0948778	0
1.75781e-09	0.167621	0		1.75781e-09	0.0770058	0		1.75781e-09	0.201522	0
3.51562e-09	0.467753	0		3.51562e-09	0.264952	0		3.51562e-09	0.391152	0
7.03125e-09	0.562916	0		7.03125e-09	0.605192	0		7.03125e-09	0.645131	0
1.40625e-08	0.843592	0		1.40625e-08	0.799813	0		1.40625e-08	0.866157	0
2.8125e-08	0.859304	0		2.8125e-08	0.872696	0		2.8125e-08	1.00526	0
5.625e-08	0.883013	0		5.625e-08	0.946068	0		5.625e-08	0.938834	0
1.125e-07	0.952177	0		1.125e-07	1.07979	0		1.125e-07	1.00299	0
2.25e-07	0.939102	0		2.25e-07	1.00565	0		2.25e-07	1.01511	0
4.5e-07	0.974834	0		4.5e-07	1.04204	0		4.5e-07	1.03434	0
9e-07	1.02018	0		9e-07	1.03716	0		9e-07	0.988261	0
1.8e-06	1.04164	0		1.8e-06	0.881854	0		1.8e-06	0.977474	0

## Sheet: Rap3T vs RRGQTA Fit-Values
Dose	RRGQTA (#23)	FractionBound		Dose	Experiment 30 (#30)	FractionBound		Dose	Experiment 31 (#31)	FractionBound
1.67946e-06	854.137	0.997447		1.67946e-06	867.3	0.999889		1.67946e-06	866.551	0.999973
1.56699e-06	854.145	0.997262		1.56699e-06	867.301	0.999876		1.56699e-06	866.551	0.99997
1.46205e-06	854.154	0.997064		1.46205e-06	867.302	0.999861		1.46205e-06	866.551	0.999966
1.36415e-06	854.164	0.996851		1.36415e-06	867.303	0.999845		1.36415e-06	866.551	0.999961
1.27279e-06	854.174	0.996623		1.27279e-06	867.303	0.999826		1.27279e-06	866.551	0.999956
1.18756e-06	854.185	0.996379		1.18756e-06	867.304	0.999805		1.18756e-06	866.552	0.99995
1.10803e-06	854.197	0.996117		1.10803e-06	867.306	0.999782		1.10803e-06	866.552	0.999944
1.03383e-06	854.21	0.995836		1.03383e-06	867.307	0.999757		1.03383e-06	866.552	0.999936
9.64596e-07	854.224	0.995535		9.64596e-07	867.308	0.999728		9.64596e-07	866.553	0.999928
9e-07	854.238	0.995212		9e-07	867.31	0.999695		9e-07	866.553	0.999918
8.3973e-07	854.254	0.994866		8.3973e-07	867.311	0.999659		8.3973e-07	866.554	0.999907
7.83496e-07	854.271	0.994495		7.83496e-07	867.313	0.999619		7.83496e-07	866.554	0.999895
7.31028e-07	854.289	0.994097		7.31028e-07	867.316	0.999574		7.31028e-07	866.555	0.999881
6.82073e-07	854.308	0.993671		6.82073e-07	867.318	0.999523		6.82073e-07	866.556	0.999866
6.36397e-07	854.329	0.993214		6.36397e-07	867.321	0.999467		6.36397e-07	866.557	0.999848
5.93779e-07	854.351	0.992725		5.93779e-07	867.324	0.999404		5.93779e-07	866.557	0.999828
5.54015e-07	854.375	0.9922		5.54015e-07	867.327	0.999333		5.54015e-07	866.559	0.999805
5.16915e-07	854.401	0.991638		5.16915e-07	867.331	0.999254		5.16915e-07	866.56	0.999779
4.82298e-07	854.428	0.991036		4.82298e-07	867.335	0.999165		4.82298e-07	866.561	0.99975
4.5e-07	854.458	0.990391		4.5e-07	867.34	0.999066		4.5e-07	866.563	0.999717
4.19865e-07	854.489	0.9897		4.19865e-07	867.345	0.998956		4.19865e-07	866.564	0.999679
3.91748e-07	854.523	0.98896		3.91748e-07	867.351	0.998832		3.91748e-07	866.566	0.999637
3.65514e-07	854.559	0.988168		3.65514e-07	867.358	0.998694		3.65514e-07	866.569	0.999589
3.41037e-07	854.597	0.987319		3.41037e-07	867.365	0.998539		3.41037e-07	866.571	0.999534
3.18198e-07	854.639	0.98641		3.18198e-07	867.373	0.998366		3.18198e-07	866.574	0.999473
2.9689e-07	854.683	0.985437		2.9689e-07	867.383	0.998173		2.9689e-07	866.577	0.999403
2.77008e-07	854.73	0.984396		2.77008e-07	867.393	0.997956		2.77008e-07	866.581	0.999324
2.58457e-07	854.781	0.983281		2.58457e-07	867.405	0.997715		2.58457e-07	866.585	0.999235
2.41149e-07	854.835	0.982088		2.41149e-07	867.418	0.997444		2.41149e-07	866.59	0.999133
2.25e-07	854.893	0.980812		2.25e-07	867.432	0.997142		2.25e-07	866.595	0.999019
2.09933e-07	854.956	0.979446		2.09933e-07	867.448	0.996804		2.09933e-07	866.601	0.998889
1.95874e-07	855.022	0.977986		1.95874e-07	867.466	0.996426		1.95874e-07	866.608	0.998742
1.82757e-07	855.093	0.976424		1.82757e-07	867.487	0.996004		1.82757e-07	866.616	0.998576
1.70518e-07	855.169	0.974755		1.70518e-07	867.509	0.995532		1.70518e-07	866.624	0.998388
1.59099e-07	855.25	0.97297		1.59099e-07	867.535	0.995005		1.59099e-07	866.634	0.998175
1.48445e-07	855.337	0.971063		1.48445e-07	867.563	0.994416		1.48445e-07	866.645	0.997935
1.38504e-07	855.43	0.969026		1.38504e-07	867.594	0.993757		1.38504e-07	866.658	0.997662
1.29229e-07	855.529	0.96685		1.29229e-07	867.63	0.993022		1.29229e-07	866.672	0.997353
1.20575e-07	855.634	0.964527		1.20575e-07	867.669	0.992201		1.20575e-07	866.689	0.997004
1.125e-07	855.747	0.962048		1.125e-07	867.713	0.991284		1.125e-07	866.707	0.996609
1.04966e-07	855.868	0.959402		1.04966e-07	867.762	0.99026		1.04966e-07	866.728	0.996162
9.79371e-08	855.996	0.956581		9.79371e-08	867.817	0.989118		9.79371e-08	866.751	0.995657
9.13786e-08	856.133	0.953573		9.13786e-08	867.878	0.987842		9.13786e-08	866.778	0.995085
8.52592e-08	856.279	0.950367		8.52592e-08	867.946	0.98642		8.52592e-08	866.808	0.994438
7.95497e-08	856.434	0.946953		7.95497e-08	868.022	0.984834		7.95497e-08	866.842	0.993707
7.42225e-08	856.6	0.943317		7.42225e-08	868.107	0.983065		7.42225e-08	866.88	0.99288
6.9252e-08	856.776	0.939448		6.9252e-08	868.201	0.981095		6.9252e-08	866.923	0.991946
6.46144e-08	856.963	0.935334		6.46144e-08	868.306	0.9789		6.46144e-08	866.973	0.99089
6.02874e-08	857.162	0.93096		6.02874e-08	868.423	0.976456		6.02874e-08	867.028	0.989697
5.62501e-08	857.373	0.926313		5.62501e-08	868.554	0.973737		5.62501e-08	867.091	0.98835
5.24832e-08	857.598	0.921381		5.24832e-08	868.699	0.970713		5.24832e-08	867.161	0.986828
4.89686e-08	857.836	0.916148		4.89686e-08	868.86	0.967352		4.89686e-08	867.241	0.985112
4.56893e-08	858.088	0.9106		4.56893e-08	869.039	0.963621		4.56893e-08	867.331	0.983175
4.26296e-08	858.356	0.904724		4.26296e-08	869.237	0.959481		4.26296e-08	867.432	0.980991
3.97749e-08	858.639	0.898505		3.97749e-08	869.457	0.954892		3.97749e-08	867.547	0.97853
3.71113e-08	858.938	0.891928		3.71113e-08	869.7	0.94981		3.71113e-08	867.675	0.975758
3.4626e-08	859.254	0.884979		3.4626e-08	869.97	0.944189		3.4626e-08	867.82	0.972639
3.23072e-08	859.588	0.877645		3.23072e-08	870.267	0.93798		3.23072e-08	867.983	0.96913
3.01437e-08	859.94	0.869912		3.01437e-08	870.596	0.93113		3.01437e-08	868.166	0.965188
2.81251e-08	860.31	0.861767		2.81251e-08	870.957	0.923586		2.81251e-08	868.372	0.960763
2.62416e-08	860.7	0.853199		2.62416e-08	871.355	0.91529		2.62416e-08	868.602	0.955801
2.44843e-08	861.11	0.844195		2.44843e-08	871.791	0.906185		2.44843e-08	868.86	0.950244
2.28447e-08	861.54	0.834746		2.28447e-08	872.269	0.896212		2.28447e-08	869.149	0.944029
2.13148e-08	861.991	0.824843		2.13148e-08	872.791	0.885314		2.13148e-08	869.471	0.937089
1.98874e-08	862.462	0.814478		1.98874e-08	873.361	0.873433		1.98874e-08	869.83	0.929353
1.85556e-08	862.955	0.803646		1.85556e-08	873.98	0.860514		1.85556e-08	870.23	0.920747
1.7313e-08	863.469	0.792343		1.7313e-08	874.651	0.846509		1.7313e-08	870.674	0.911192
1.61536e-08	864.005	0.780566		1.61536e-08	875.376	0.831374		1.61536e-08	871.165	0.90061
1.50719e-08	864.563	0.768317		1.50719e-08	876.158	0.815071		1.50719e-08	871.708	0.88892
1.40625e-08	865.141	0.755599		1.40625e-08	876.996	0.797577		1.40625e-08	872.306	0.876045
1.31208e-08	865.741	0.742416		1.31208e-08	877.892	0.778877		1.31208e-08	872.963	0.861909
1.22422e-08	866.362	0.728778		1.22422e-08	878.846	0.758971		1.22422e-08	873.681	0.846444
1.14223e-08	867.003	0.714695		1.14223e-08	879.857	0.737876		1.14223e-08	874.464	0.829589
1.06574e-08	867.663	0.700181		1.06574e-08	880.924	0.715626		1.06574e-08	875.313	0.811297
9.94372e-09	868.342	0.685255		9.94372e-09	882.043	0.692276		9.94372e-09	876.231	0.791535
9.27782e-09	869.039	0.669935		9.27782e-09	883.211	0.667898		9.27782e-09	877.218	0.770288
8.65651e-09	869.753	0.654247		8.65651e-09	884.424	0.642586		8.65651e-09	878.273	0.747568
8.07681e-09	870.483	0.638215		8.07681e-09	885.676	0.616453		8.07681e-09	879.395	0.723406
7.53593e-09	871.227	0.621869		7.53593e-09	886.962	0.589629		7.53593e-09	880.581	0.697867
7.03127e-09	871.983	0.605242		7.03127e-09	888.273	0.562262		7.03127e-09	881.827	0.671042
6.56041e-09	872.751	0.588367		6.56041e-09	889.603	0.53451		6.56041e-09	883.127	0.643053
6.12108e-09	873.528	0.571282		6.12108e-09	890.944	0.506543		6.12108e-09	884.473	0.614053
5.71117e-09	874.314	0.554026		5.71117e-09	892.286	0.478534		5.71117e-09	885.859	0.58422
5.32871e-09	875.105	0.536638		5.32871e-09	893.622	0.45066		5.32871e-09	887.274	0.553757
4.97186e-09	875.9	0.519161		4.97186e-09	894.943	0.423093		4.97186e-09	888.708	0.522885
4.63891e-09	876.698	0.501637		4.63891e-09	896.242	0.395996		4.63891e-09	890.149	0.491836
4.32826e-09	877.495	0.484108		4.32826e-09	897.51	0.369523		4.32826e-09	891.588	0.460851
4.03841e-09	878.291	0.466619		4.03841e-09	898.743	0.343812		4.03841e-09	893.014	0.430165
3.76797e-09	879.083	0.449212		3.76797e-09	899.932	0.318985		3.76797e-09	894.414	0.400007
3.51564e-09	879.87	0.431928		3.51564e-09	901.075	0.295145		3.51564e-09	895.78	0.370588
3.28021e-09	880.649	0.414808		3.28021e-09	902.166	0.272373		3.28021e-09	897.104	0.342099
3.06054e-09	881.418	0.397891		3.06054e-09	903.203	0.250734		3.06054e-09	898.376	0.314704
2.85559e-09	882.177	0.381215		2.85559e-09	904.184	0.23027		2.85559e-09	899.591	0.288542
2.66436e-09	882.923	0.364814		2.66436e-09	905.107	0.211005		2.66436e-09	900.744	0.263717
2.48593e-09	883.656	0.348721		2.48593e-09	905.973	0.192949		2.48593e-09	901.831	0.240307
2.31946e-09	884.373	0.332966		2.31946e-09	906.78	0.176092		2.31946e-09	902.85	0.218359
2.16413e-09	885.073	0.317576		2.16413e-09	907.532	0.160416		2.16413e-09	903.801	0.197893
2.0192e-09	885.756	0.302575		2.0192e-09	908.228	0.145888		2.0192e-09	904.682	0.178906
1.88398e-09	886.42	0.287983		1.88398e-09	908.871	0.132468		1.88398e-09	905.497	0.161375
1.75782e-09	887.064	0.273818		1.75782e-09	909.463	0.120109		1.75782e-09	906.245	0.145257
1.6401e-09	887.689	0.260096		1.6401e-09	910.007	0.108758		1.6401e-09	906.931	0.130499
1.53027e-09	888.292	0.246827		1.53027e-09	910.506	0.0983607		1.53027e-09	907.556	0.117035
1.42779e-09	888.875	0.234022		1.42779e-09	910.961	0.0888579		1.42779e-09	908.124	0.104792
1.33218e-09	889.436	0.221685		1.33218e-09	911.376	0.0801915		1.33218e-09	908.64	0.0936948
1.24297e-09	889.976	0.20982		1.24297e-09	911.754	0.0723033		1.24297e-09	909.106	0.0836625
1.15973e-09	890.495	0.198429		1.15973e-09	912.098	0.0651361		1.15973e-09	909.526	0.0746161
1.08207e-09	890.991	0.187509		1.08207e-09	912.41	0.0586344		1.08207e-09	909.904	0.0664768
1.0096e-09	891.467	0.177057		1.0096e-09	912.692	0.0527451		1.0096e-09	910.243	0.0591686
9.41993e-10	891.922	0.167068		9.41993e-10	912.947	0.0474175		9.41993e-10	910.547	0.0526186
8.7891e-10	892.355	0.157535		8.7891e-10	913.178	0.0426039		8.7891e-10	910.82	0.0467576
8.20052e-10	892.769	0.148449		8.20052e-10	913.386	0.0382593		8.20052e-10	911.063	0.0415209
7.65136e-10	893.162	0.1398		7.65136e-10	913.574	0.0343418		7.65136e-10	911.28	0.0368479
7.13897e-10	893.537	0.131577		7.13897e-10	913.743	0.0308126		7.13897e-10	911.473	0.032683
6.6609e-10	893.892	0.123768		6.6609e-10	913.895	0.0276357		6.6609e-10	911.646	0.0289746
6.21484e-10	894.229	0.11636		6.21484e-10	914.032	0.024778		6.21484e-10	911.799	0.0256759
5.79865e-10	894.548	0.109341		5.79865e-10	914.155	0.0222091		5.79865e-10	911.935	0.0227439
5.41033e-10	894.851	0.102696		5.41033e-10	914.266	0.019901		5.41033e-10	912.056	0.0201398
5.04802e-10	895.137	0.0964105		5.04802e-10	914.365	0.0178285		5.04802e-10	912.163	0.0178284
4.70997e-10	895.407	0.0904713		4.70997e-10	914.454	0.0159682		4.70997e-10	912.258	0.0157781
4.39455e-10	895.662	0.0848635		4.39455e-10	914.534	0.0142993		4.39455e-10	912.343	0.0139601
4.10026e-10	895.903	0.0795729		4.10026e-10	914.606	0.0128025		4.10026e-10	912.418	0.0123491
3.82568e-10	896.13	0.0745853		3.82568e-10	914.67	0.0114605		3.82568e-10	912.484	0.0109218
3.56949e-10	896.344	0.0698866		3.56949e-10	914.728	0.0102578		3.56949e-10	912.543	0.00965795
3.33045e-10	896.545	0.0654629		3.33045e-10	914.78	0.00918011		3.33045e-10	912.595	0.00853905
3.10742e-10	896.734	0.0613008		3.10742e-10	914.826	0.0082147		3.10742e-10	912.641	0.0075488
2.89933e-10	896.912	0.0573871		2.89933e-10	914.867	0.00735007		2.89933e-10	912.681	0.00667261
2.70517e-10	897.08	0.0537089		2.70517e-10	914.904	0.00657584		2.70517e-10	912.717	0.00589752
2.52401e-10	897.237	0.0502539		2.52401e-10	914.938	0.00588268		2.52401e-10	912.749	0.00521199
2.35498e-10	897.385	0.0470102		2.35498e-10	914.967	0.0052622		2.35498e-10	912.777	0.00460577
2.19728e-10	897.523	0.0439661		2.19728e-10	914.994	0.00470686		2.19728e-10	912.802	0.00406978
2.05013e-10	897.653	0.0411106		2.05013e-10	915.018	0.00420987		2.05013e-10	912.824	0.00359594
1.91284e-10	897.775	0.0384331		1.91284e-10	915.039	0.00376516		1.91284e-10	912.844	0.00317709
1.78474e-10	897.889	0.0359235		1.78474e-10	915.058	0.00336727		1.78474e-10	912.861	0.00280689
1.66523e-10	897.996	0.033572		1.66523e-10	915.075	0.0030113		1.66523e-10	912.876	0.00247972
1.55371e-10	898.096	0.0313695		1.55371e-10	915.09	0.00269286		1.55371e-10	912.889	0.0021906
1.44966e-10	898.19	0.029307		1.44966e-10	915.104	0.00240802		1.44966e-10	912.901	0.00193512
1.35258e-10	898.278	0.0273764		1.35258e-10	915.116	0.00215324		1.35258e-10	912.912	0.00170939
1.26201e-10	898.36	0.0255695		1.26201e-10	915.127	0.00192536		1.26201e-10	912.921	0.00150995
1.17749e-10	898.437	0.023879		1.17749e-10	915.137	0.00172156		1.17749e-10	912.929	0.00133375
1.09864e-10	898.509	0.0222977		1.09864e-10	915.146	0.0015393		1.09864e-10	912.936	0.00117809
1.02507e-10	898.576	0.0208189		1.02507e-10	915.154	0.0013763		1.02507e-10	912.943	0.00104057
9.56421e-11	898.639	0.0194362		9.56421e-11	915.161	0.00123055		9.56421e-11	912.948	0.000919091
8.92373e-11	898.698	0.0181436		8.92373e-11	915.167	0.00110021		8.92373e-11	912.953	0.000811783
8.32613e-11	898.753	0.0169356		8.32613e-11	915.172	0.000983667		8.32613e-11	912.958	0.000716995
7.76856e-11	898.805	0.0158066		7.76856e-11	915.177	0.000879457		7.76856e-11	912.962	0.000633267
7.24832e-11	898.853	0.0147518		7.24832e-11	915.182	0.000786278		7.24832e-11	912.965	0.000559311
6.76292e-11	898.897	0.0137664		6.76292e-11	915.186	0.000702965		6.76292e-11	912.968	0.000493988
6.31003e-11	898.939	0.0128459		6.31003e-11	915.189	0.000628473		6.31003e-11	912.971	0.000436291
5.88747e-11	898.978	0.0119863		5.88747e-11	915.193	0.000561872		5.88747e-11	912.973	0.00038533
5.4932e-11	899.015	0.0111835		5.4932e-11	915.195	0.000502324		5.4932e-11	912.975	0.00034032

## Sheet: Rap3T vs RRGHTAS data
NanoTemper Technologies	NanoTemper Technologies
MO.Affinity Analysis v3.0.5	MO.Affinity Analysis v3.0.5
Origin of exported data	Origin of exported data
Project Title:
Comment:
Project File Path:
Analysis-Set Name:	Analysis-Set #1
Exported from:	Compare Results (Chart)
Exported on:	2023-06-16 08:51:28
Sample Information	Sample Information			Sample Information	Sample Information			Sample Information	Sample Information
Merge-Set Name:	RRGHTAS			Merge-Set Name:	RRGHTAS (#25)			Merge-Set Name:	RRGHTAS (#24)
Date of Measurement:	2021-02-19 11:22:44.626 → 2021-02-19 11:29:24.61			Date of Measurement:	2021-02-18 17:08:57.769 → 2021-02-18 17:15:37.622			Date of Measurement:	2021-02-18 16:55:51.854 → 2021-02-18 17:02:31.69
Capillary Type:	Monolith Capillary			Capillary Type:	Monolith Capillary			Capillary Type:	Monolith Capillary
Target:	phi3t			Target:	phi3t			Target:	phi3t
TargetConcentration:	2e-08			TargetConcentration:	2e-08			TargetConcentration:	2e-08
Ligand:	RRGHTAS			Ligand:	RRGHTAS			Ligand:	RRGHTAS
Measurement Settings	Measurement Settings			Measurement Settings	Measurement Settings			Measurement Settings	Measurement Settings
MST-Power:	Medium			MST-Power:	Medium			MST-Power:	Medium
Excitation-Power:	74			Excitation-Power:	62			Excitation-Power:	62
Excitation type:	Nano - RED			Excitation type:	Nano - RED			Excitation type:	Nano - RED
Thermostat Setpoint:	25			Thermostat Setpoint:	25			Thermostat Setpoint:	25
Analysis Settings	Analysis Settings			Analysis Settings	Analysis Settings			Analysis Settings	Analysis Settings
Type of Analysis:	MST			Type of Analysis:	MST			Type of Analysis:	MST
Evaluation strategy:	Manual			Evaluation strategy:	Manual			Evaluation strategy:	Manual
Cold Region Start:	-1			Cold Region Start:	-1			Cold Region Start:	-1
Cold Region End:	0			Cold Region End:	0			Cold Region End:	0
Hot Region Start:	19			Hot Region Start:	19			Hot Region Start:	19
Hot Region End:	20			Hot Region End:	20			Hot Region End:	20
Fit Results (Hill)	Fit Results (Hill)			Fit Results (Hill)	Fit Results (Hill)			Fit Results (Hill)	Fit Results (Hill)
Fit Model:	Hill	Hill		Fit Model:	Hill			Fit Model:	Hill
Bound	857.4	857.288		Bound	854.491			Bound	859.974
Unbound	920.493	910.845		Unbound	905.945			Unbound	906.098
Hill Coeff.	0.614462	0.781878		Hill Coeff.	0.694029			Hill Coeff.	1.03714
EC50	9.2175e-09	9.38288e-09		EC50	9.62778e-09			EC50	9.30335e-09
Standard Deviation:	3.64261	2.57736		Standard Deviation:	2.03716			Standard Deviation:	2.0523
Lower EC50 Confidence:	4.55009e-09	6.12371e-09		Lower EC50 Confidence:	6.61888e-09			Lower EC50 Confidence:	7.20216e-09
Upper EC50 Confidence:	1.86727e-08	1.48982e-08		Upper EC50 Confidence:	1.40045e-08			Upper EC50 Confidence:	1.20175e-08
Dose Response Curve	Dose Response Curve	Dose Response Curve		Dose Response Curve	Dose Response Curve	Dose Response Curve		Dose Response Curve	Dose Response Curve	Dose Response Curve
Dose	Response	Err-Values		Dose	Response	Err-Values		Dose	Response	Err-Values
5.4932e-11	0.0346267	0		5.4932e-11	0.0286893	0		5.4932e-11	-0.01388	0
				1.09863e-10	0.0616756	0		1.09863e-10	0.0325139	0
								2.19727e-10	0.0550651	0
4.39453e-10	0.129194	0		4.39453e-10	0.112733	0		4.39453e-10	0.0138731	0
8.78906e-10	0.214108	0		8.78906e-10	0.12927	0		8.78906e-10	0.0689122	0
1.75781e-09	0.242035	0		1.75781e-09	0.238236	0		1.75781e-09	0.161628	0
3.51562e-09	0.392615	0		3.51562e-09	0.273511	0		3.51562e-09	0.245346	0
7.03125e-09	0.484039	0		7.03125e-09	0.47169	0		7.03125e-09	0.401181	0
1.40625e-08	0.424045	0		1.40625e-08	0.655127	0		1.40625e-08	0.658689	0
2.8125e-08	0.743628	0		2.8125e-08	0.661421	0		2.8125e-08	0.781643	0
5.625e-08	0.790001	0		5.625e-08	0.739241	0		5.625e-08	0.862602	0
1.125e-07	0.812041	0		1.125e-07	0.809762	0		1.125e-07	0.851286	0
2.25e-07	0.889234	0		2.25e-07	0.901581	0		2.25e-07	0.923899	0
4.5e-07	0.886616	0		4.5e-07	0.921225	0		4.5e-07	0.963729	0
9e-07	0.914747	0		9e-07	0.98094	0		9e-07	1.07988	0
1.8e-06	0.992345	0		1.8e-06	0.991904	0		1.8e-06	1.00907	0
Dose Response Curve (Outliers)	Dose Response Curve (Outliers)	Dose Response Curve (Outliers)		Dose Response Curve (Outliers)	Dose Response Curve (Outliers)	Dose Response Curve (Outliers)
Dose	Response	Err-Values		Dose	Response	Err-Values
1.09863e-10	0.038633	0		2.19727e-10	-0.131523	0
2.19727e-10	-0.0814463	0

## Sheet: Rap3T vs RRGHTAS Fit-Values
Dose	RRGHTAS	FractionBound		Dose	RRGHTAS (#25)	FractionBound		Dose	RRGHTAS (#24)	FractionBound
1.67946e-06	859.875	0.960772		1.67946e-06	855.883	0.97294		1.67946e-06	860.183	0.995454
1.56699e-06	859.978	0.959135		1.56699e-06	855.95	0.971645		1.56699e-06	860.199	0.995116
1.46205e-06	860.085	0.957433		1.46205e-06	856.019	0.970289		1.46205e-06	860.216	0.994754
1.36415e-06	860.197	0.955663		1.36415e-06	856.092	0.96887		1.36415e-06	860.234	0.994365
1.27279e-06	860.313	0.953823		1.27279e-06	856.169	0.967386		1.27279e-06	860.253	0.993948
1.18756e-06	860.434	0.95191		1.18756e-06	856.249	0.965834		1.18756e-06	860.273	0.9935
1.10803e-06	860.559	0.949922		1.10803e-06	856.332	0.96421		1.10803e-06	860.296	0.993019
1.03383e-06	860.69	0.947857		1.03383e-06	856.42	0.962512		1.03383e-06	860.319	0.992502
9.64596e-07	860.825	0.945711		9.64596e-07	856.511	0.960738		9.64596e-07	860.345	0.991948
9e-07	860.966	0.943483		9e-07	856.606	0.958882		9e-07	860.372	0.991353
8.3973e-07	861.112	0.941168		8.3973e-07	856.706	0.956943		8.3973e-07	860.402	0.990714
7.83496e-07	861.263	0.938765		7.83496e-07	856.81	0.954917		7.83496e-07	860.434	0.990029
7.31028e-07	861.421	0.93627		7.31028e-07	856.919	0.9528		7.31028e-07	860.467	0.989294
6.82073e-07	861.584	0.933681		6.82073e-07	857.033	0.950589		6.82073e-07	860.504	0.988505
6.36397e-07	861.753	0.930995		6.36397e-07	857.152	0.948279		6.36397e-07	860.543	0.987659
5.93779e-07	861.929	0.928208		5.93779e-07	857.276	0.945869		5.93779e-07	860.585	0.986751
5.54015e-07	862.112	0.925318		5.54015e-07	857.405	0.943352		5.54015e-07	860.63	0.985778
5.16915e-07	862.301	0.92232		5.16915e-07	857.541	0.940726		5.16915e-07	860.678	0.984734
4.82298e-07	862.497	0.919214		4.82298e-07	857.682	0.937986		4.82298e-07	860.729	0.983615
4.5e-07	862.7	0.915994		4.5e-07	857.829	0.935128		4.5e-07	860.785	0.982415
4.19865e-07	862.91	0.912658		4.19865e-07	857.982	0.932148		4.19865e-07	860.844	0.981129
3.91748e-07	863.128	0.909202		3.91748e-07	858.142	0.929041		3.91748e-07	860.908	0.979751
3.65514e-07	863.354	0.905625		3.65514e-07	858.308	0.925803		3.65514e-07	860.976	0.978274
3.41037e-07	863.588	0.901921		3.41037e-07	858.482	0.92243		3.41037e-07	861.049	0.976692
3.18198e-07	863.83	0.898088		3.18198e-07	858.663	0.918918		3.18198e-07	861.127	0.974999
2.9689e-07	864.08	0.894123		2.9689e-07	858.851	0.91526		2.9689e-07	861.21	0.973185
2.77008e-07	864.339	0.890023		2.77008e-07	859.047	0.911454		2.77008e-07	861.3	0.971244
2.58457e-07	864.606	0.885785		2.58457e-07	859.25	0.907494		2.58457e-07	861.396	0.969167
2.41149e-07	864.882	0.881404		2.41149e-07	859.462	0.903375		2.41149e-07	861.498	0.966944
2.25e-07	865.168	0.876879		2.25e-07	859.683	0.899094		2.25e-07	861.608	0.964568
2.09933e-07	865.463	0.872207		2.09933e-07	859.912	0.894645		2.09933e-07	861.725	0.962027
1.95874e-07	865.767	0.867384		1.95874e-07	860.149	0.890024		1.95874e-07	861.85	0.959312
1.82757e-07	866.081	0.862407		1.82757e-07	860.396	0.885226		1.82757e-07	861.984	0.956411
1.70518e-07	866.405	0.857275		1.70518e-07	860.652	0.880247		1.70518e-07	862.127	0.953314
1.59099e-07	866.739	0.851984		1.59099e-07	860.918	0.875083		1.59099e-07	862.279	0.950008
1.48445e-07	867.083	0.846532		1.48445e-07	861.194	0.869728		1.48445e-07	862.442	0.946481
1.38504e-07	867.437	0.840917		1.38504e-07	861.479	0.86418		1.38504e-07	862.616	0.942721
1.29229e-07	867.802	0.835136		1.29229e-07	861.775	0.858434		1.29229e-07	862.8	0.938713
1.20575e-07	868.177	0.829188		1.20575e-07	862.081	0.852487		1.20575e-07	862.997	0.934444
1.125e-07	868.563	0.823071		1.125e-07	862.397	0.846334		1.125e-07	863.207	0.929901
1.04966e-07	868.96	0.816783		1.04966e-07	862.725	0.839973		1.04966e-07	863.43	0.925067
9.79371e-08	869.367	0.810323		9.79371e-08	863.063	0.8334		9.79371e-08	863.667	0.919929
9.13786e-08	869.786	0.80369		9.13786e-08	863.412	0.826614		9.13786e-08	863.919	0.914471
8.52592e-08	870.215	0.796883		8.52592e-08	863.772	0.81961		8.52592e-08	864.186	0.908679
7.95497e-08	870.656	0.789902		7.95497e-08	864.144	0.812388		7.95497e-08	864.469	0.902535
7.42225e-08	871.107	0.782747		7.42225e-08	864.527	0.804945		7.42225e-08	864.769	0.896026
6.9252e-08	871.569	0.775417		6.9252e-08	864.921	0.797281		6.9252e-08	865.087	0.889135
6.46144e-08	872.043	0.767913		6.46144e-08	865.327	0.789395		6.46144e-08	865.423	0.881848
6.02874e-08	872.527	0.760236		6.02874e-08	865.744	0.781286		6.02874e-08	865.778	0.87415
5.62501e-08	873.023	0.752386		5.62501e-08	866.173	0.772955		5.62501e-08	866.153	0.866026
5.24832e-08	873.529	0.744367		5.24832e-08	866.613	0.764401		5.24832e-08	866.548	0.857464
4.89686e-08	874.045	0.736178		4.89686e-08	867.065	0.755628		4.89686e-08	866.964	0.84845
4.56893e-08	874.572	0.727823		4.56893e-08	867.527	0.746636		4.56893e-08	867.401	0.838973
4.26296e-08	875.11	0.719305		4.26296e-08	868.001	0.737428		4.26296e-08	867.86	0.829022
3.97749e-08	875.657	0.710626		3.97749e-08	868.486	0.728008		3.97749e-08	868.341	0.81859
3.71113e-08	876.215	0.701789		3.71113e-08	868.981	0.718378		3.71113e-08	868.845	0.807669
3.4626e-08	876.782	0.6928		3.4626e-08	869.487	0.708544		3.4626e-08	869.371	0.796254
3.23072e-08	877.359	0.683662		3.23072e-08	870.003	0.698511		3.23072e-08	869.921	0.784343
3.01437e-08	877.944	0.674379		3.01437e-08	870.53	0.688285		3.01437e-08	870.493	0.771935
2.81251e-08	878.539	0.664958		2.81251e-08	871.065	0.677871		2.81251e-08	871.088	0.759032
2.62416e-08	879.142	0.655403		2.62416e-08	871.611	0.667278		2.62416e-08	871.706	0.745639
2.44843e-08	879.752	0.645722		2.44843e-08	872.164	0.656513		2.44843e-08	872.346	0.731766
2.28447e-08	880.371	0.635919		2.28447e-08	872.727	0.645585		2.28447e-08	873.007	0.717422
2.13148e-08	880.997	0.626002		2.13148e-08	873.297	0.634502		2.13148e-08	873.69	0.702623
1.98874e-08	881.629	0.615978		1.98874e-08	873.875	0.623275		1.98874e-08	874.393	0.687387
1.85556e-08	882.268	0.605855		1.85556e-08	874.459	0.611915		1.85556e-08	875.115	0.671735
1.7313e-08	882.912	0.59564		1.7313e-08	875.05	0.600431		1.7313e-08	875.855	0.655692
1.61536e-08	883.562	0.585341		1.61536e-08	875.647	0.588836		1.61536e-08	876.611	0.639286
1.50719e-08	884.217	0.574967		1.50719e-08	876.248	0.577141		1.50719e-08	877.383	0.622548
1.40625e-08	884.875	0.564527		1.40625e-08	876.855	0.565359		1.40625e-08	878.169	0.605512
1.31208e-08	885.538	0.554029		1.31208e-08	877.465	0.553503		1.31208e-08	878.967	0.588216
1.22422e-08	886.203	0.543483		1.22422e-08	878.078	0.541586		1.22422e-08	879.775	0.5707
1.14223e-08	886.871	0.532898		1.14223e-08	878.694	0.529621		1.14223e-08	880.591	0.553005
1.06574e-08	887.541	0.522283		1.06574e-08	879.311	0.517622		1.06574e-08	881.413	0.535174
9.94372e-09	888.212	0.511648		9.94372e-09	879.929	0.505602		9.94372e-09	882.24	0.517253
9.27782e-09	888.883	0.501002		9.27782e-09	880.548	0.493576		9.27782e-09	883.069	0.499288
8.65651e-09	889.555	0.490355		8.65651e-09	881.167	0.481558		8.65651e-09	883.897	0.481324
8.07681e-09	890.226	0.479717		8.07681e-09	881.784	0.46956		8.07681e-09	884.724	0.463409
7.53593e-09	890.896	0.469098		7.53593e-09	882.399	0.457598		7.53593e-09	885.546	0.445587
7.03127e-09	891.565	0.458506		7.03127e-09	883.012	0.445685		7.03127e-09	886.361	0.427904
6.56041e-09	892.23	0.447952		6.56041e-09	883.622	0.433833		6.56041e-09	887.168	0.410404
6.12108e-09	892.893	0.437445		6.12108e-09	884.228	0.422057		6.12108e-09	887.965	0.393127
5.71117e-09	893.553	0.426993		5.71117e-09	884.83	0.410369		5.71117e-09	888.75	0.376114
5.32871e-09	894.208	0.416606		5.32871e-09	885.426	0.398781		5.32871e-09	889.521	0.359401
4.97186e-09	894.859	0.406293		4.97186e-09	886.016	0.387305		4.97186e-09	890.276	0.343023
4.63891e-09	895.504	0.396061		4.63891e-09	886.6	0.375953		4.63891e-09	891.015	0.327009
4.32826e-09	896.144	0.38592		4.32826e-09	887.178	0.364736		4.32826e-09	891.735	0.311389
4.03841e-09	896.778	0.375877		4.03841e-09	887.747	0.353664		4.03841e-09	892.437	0.296187
3.76797e-09	897.405	0.365939		3.76797e-09	888.309	0.342746		3.76797e-09	893.118	0.281424
3.51564e-09	898.025	0.356114		3.51564e-09	888.862	0.331993		3.51564e-09	893.777	0.267117
3.28021e-09	898.637	0.346409		3.28021e-09	889.407	0.321411		3.28021e-09	894.416	0.253281
3.06054e-09	899.242	0.33683		3.06054e-09	889.942	0.31101		3.06054e-09	895.032	0.239927
2.85559e-09	899.838	0.327383		2.85559e-09	890.467	0.300797		2.85559e-09	895.625	0.227064
2.66436e-09	900.425	0.318075		2.66436e-09	890.983	0.290777		2.66436e-09	896.195	0.214695
2.48593e-09	901.003	0.308909		2.48593e-09	891.488	0.280957		2.48593e-09	896.743	0.202823
2.31946e-09	901.572	0.299891		2.31946e-09	891.983	0.271342		2.31946e-09	897.268	0.191447
2.16413e-09	902.132	0.291026		2.16413e-09	892.467	0.261936		2.16413e-09	897.77	0.180565
2.0192e-09	902.681	0.282317		2.0192e-09	892.94	0.252743		2.0192e-09	898.249	0.170171
1.88398e-09	903.22	0.273768		1.88398e-09	893.402	0.243766		1.88398e-09	898.706	0.160259
1.75782e-09	903.75	0.265382		1.75782e-09	893.853	0.235007		1.75782e-09	899.142	0.150819
1.6401e-09	904.268	0.257162		1.6401e-09	894.292	0.226469		1.6401e-09	899.556	0.141841
1.53027e-09	904.776	0.24911		1.53027e-09	894.72	0.218153		1.53027e-09	899.949	0.133314
1.42779e-09	905.273	0.241229		1.42779e-09	895.136	0.210059		1.42779e-09	900.322	0.125224
1.33218e-09	905.76	0.233519		1.33218e-09	895.541	0.202188		1.33218e-09	900.676	0.117559
1.24297e-09	906.235	0.225982		1.24297e-09	895.935	0.194539		1.24297e-09	901.01	0.110304
1.15973e-09	906.7	0.218619		1.15973e-09	896.317	0.187112		1.15973e-09	901.327	0.103444
1.08207e-09	907.153	0.211431		1.08207e-09	896.688	0.179904		1.08207e-09	901.626	0.0969645
1.0096e-09	907.596	0.204417		1.0096e-09	897.047	0.172916		1.0096e-09	901.908	0.0908495
9.41993e-10	908.028	0.197578		9.41993e-10	897.396	0.166144		9.41993e-10	902.174	0.0850838
8.7891e-10	908.448	0.190912		8.7891e-10	897.733	0.159586		8.7891e-10	902.424	0.079652
8.20052e-10	908.858	0.18442		8.20052e-10	898.06	0.153239		8.20052e-10	902.66	0.0745387
7.65136e-10	909.256	0.178099		7.65136e-10	898.376	0.1471		7.65136e-10	902.882	0.0697288
7.13897e-10	909.644	0.17195		7.13897e-10	898.681	0.141167		7.13897e-10	903.09	0.0652074
6.6609e-10	910.022	0.16597		6.6609e-10	898.976	0.135434		6.6609e-10	903.286	0.0609599
6.21484e-10	910.388	0.160158		6.21484e-10	899.261	0.1299		6.21484e-10	903.47	0.0569723
5.79865e-10	910.745	0.154512		5.79865e-10	899.536	0.124558		5.79865e-10	903.643	0.0532307
5.41033e-10	911.091	0.14903		5.41033e-10	899.801	0.119407		5.41033e-10	903.805	0.0497219
5.04802e-10	911.426	0.143708		5.04802e-10	900.056	0.11444		5.04802e-10	903.956	0.046433
4.70997e-10	911.752	0.138546		4.70997e-10	900.302	0.109655		4.70997e-10	904.099	0.0433518
4.39455e-10	912.068	0.133541		4.39455e-10	900.54	0.105046		4.39455e-10	904.232	0.0404663
4.10026e-10	912.374	0.128689		4.10026e-10	900.768	0.100608		4.10026e-10	904.356	0.0377653
3.82568e-10	912.671	0.123989		3.82568e-10	900.988	0.0963381		3.82568e-10	904.473	0.035238
3.56949e-10	912.958	0.119436		3.56949e-10	901.199	0.0922306		3.56949e-10	904.582	0.0328741
3.33045e-10	913.236	0.115029		3.33045e-10	901.402	0.0882812		3.33045e-10	904.684	0.0306636
3.10742e-10	913.505	0.110764		3.10742e-10	901.598	0.0844851		3.10742e-10	904.779	0.0285974
2.89933e-10	913.765	0.106638		2.89933e-10	901.785	0.0808378		2.89933e-10	904.868	0.0266667
2.70517e-10	914.017	0.102648		2.70517e-10	901.965	0.0773347		2.70517e-10	904.951	0.0248629
2.52401e-10	914.26	0.0987904		2.52401e-10	902.139	0.0739711		2.52401e-10	905.029	0.0231782
2.35498e-10	914.496	0.0950628		2.35498e-10	902.305	0.0707427		2.35498e-10	905.102	0.0216052
2.19728e-10	914.723	0.0914615		2.19728e-10	902.464	0.0676448		2.19728e-10	905.169	0.0201367
2.05013e-10	914.942	0.0879834		2.05013e-10	902.617	0.0646732		2.05013e-10	905.233	0.0187661
1.91284e-10	915.154	0.0846252		1.91284e-10	902.764	0.0618234		1.91284e-10	905.292	0.0174871
1.78474e-10	915.359	0.0813837		1.78474e-10	902.904	0.0590913		1.78474e-10	905.347	0.0162939
1.66523e-10	915.556	0.0782558		1.66523e-10	903.039	0.0564727		1.66523e-10	905.398	0.0151808
1.55371e-10	915.746	0.0752383		1.55371e-10	903.168	0.0539634		1.55371e-10	905.446	0.0141427
1.44966e-10	915.93	0.072328		1.44966e-10	903.292	0.0515595		1.44966e-10	905.49	0.0131746
1.35258e-10	916.107	0.0695218		1.35258e-10	903.41	0.0492572		1.35258e-10	905.532	0.0122719
1.26201e-10	916.278	0.0668167		1.26201e-10	903.524	0.0470526		1.26201e-10	905.571	0.0114304
1.17749e-10	916.442	0.0642095		1.17749e-10	903.632	0.0449419		1.17749e-10	905.607	0.0106459
1.09864e-10	916.601	0.0616973		1.09864e-10	903.736	0.0429217		1.09864e-10	905.641	0.0099148
1.02507e-10	916.753	0.0592772		1.02507e-10	903.836	0.0409884		1.02507e-10	905.672	0.0092334
9.56421e-11	916.901	0.0569463		9.56421e-11	903.931	0.0391386		9.56421e-11	905.701	0.00859842
8.92373e-11	917.042	0.0547017		8.92373e-11	904.022	0.0373691		8.92373e-11	905.729	0.00800676
8.32613e-11	917.178	0.0525407		8.32613e-11	904.109	0.0356766		8.32613e-11	905.754	0.0074555
7.76856e-11	917.31	0.0504604		7.76856e-11	904.192	0.034058		7.76856e-11	905.778	0.00694193
7.24832e-11	917.436	0.0484583		7.24832e-11	904.272	0.0325104		7.24832e-11	905.8	0.00646351
6.76292e-11	917.558	0.0465318		6.76292e-11	904.348	0.0310308		6.76292e-11	905.821	0.00601786
6.31003e-11	917.675	0.0446782		6.31003e-11	904.421	0.0296165		6.31003e-11	905.84	0.00560277
5.88747e-11	917.787	0.0428952		5.88747e-11	904.49	0.0282648		5.88747e-11	905.857	0.00521615
5.4932e-11	917.895	0.0411803		5.4932e-11	904.557	0.0269731		5.4932e-11	905.874	0.00485608

## Sheet: Rap3T vs RRGHTA data
NanoTemper Technologies	NanoTemper Technologies
MO.Affinity Analysis v3.0.5	MO.Affinity Analysis v3.0.5
Origin of exported data	Origin of exported data
Project Title:
Comment:
Project File Path:
Analysis-Set Name:	Analysis-Set #1
Exported from:	Compare Results (Chart)
Exported on:	2023-06-16 08:36:26
Sample Information	Sample Information			Sample Information	Sample Information			Sample Information	Sample Information
Merge-Set Name:	RRGHTA (#18)			Merge-Set Name:	RRGHTA (#28)			Merge-Set Name:	RRGHTA (#29)
Date of Measurement:	2021-02-18 14:42:42.188 → 2021-02-18 14:49:21.968			Date of Measurement:	2021-02-18 17:47:25.09 → 2021-02-18 17:54:04.937			Date of Measurement:	2021-02-18 18:00:22.055 → 2021-02-18 18:07:01.873
Capillary Type:	Monolith Capillary			Capillary Type:	Monolith Capillary			Capillary Type:	Monolith Capillary
Target:	phi3t			Target:	phi3t			Target:	phi3t
TargetConcentration:	2e-08			TargetConcentration:	2e-08			TargetConcentration:	2e-08
Ligand:	RRGHTA			Ligand:	RRGHTA			Ligand:	RRGHTA
Measurement Settings	Measurement Settings			Measurement Settings	Measurement Settings			Measurement Settings	Measurement Settings
MST-Power:	Medium			MST-Power:	Medium			MST-Power:	Medium
Excitation-Power:	100			Excitation-Power:	62			Excitation-Power:	62
Excitation type:	Nano - RED			Excitation type:	Nano - RED			Excitation type:	Nano - RED
Thermostat Setpoint:	25			Thermostat Setpoint:	25			Thermostat Setpoint:	25
Analysis Settings	Analysis Settings			Analysis Settings	Analysis Settings			Analysis Settings	Analysis Settings
Type of Analysis:	MST			Type of Analysis:	MST			Type of Analysis:	MST
Evaluation strategy:	On Time			Evaluation strategy:	On Time			Evaluation strategy:	On Time
Cold Region Start:	-1			Cold Region Start:	-1			Cold Region Start:	-1
Cold Region End:	0			Cold Region End:	0			Cold Region End:	0
Hot Region Start:	4			Hot Region Start:	4			Hot Region Start:	4
Hot Region End:	5			Hot Region End:	5			Hot Region End:	5
Fit Results (Hill)	Fit Results (Hill)			Fit Results (Hill)	Fit Results (Hill)			Fit Results (Hill)	Fit Results (Hill)
Fit Model:	Hill	Hill		Fit Model:	Hill			Fit Model:	Hill
Bound	877.227	874.076		Bound	872.815			Bound	872.186
Unbound	902.538	898.821		Unbound	897.322			Unbound	896.605
Hill Coeff.	1.61607	1.52051		Hill Coeff.	1.33273			Hill Coeff.	1.61274
EC50	3.17735e-09	4.29112e-09		EC50	5.67282e-09			EC50	4.02318e-09
Standard Deviation:	1.57488	1.35333		Standard Deviation:	1.20993			Standard Deviation:	1.27519
Lower EC50 Confidence:	2.47415e-09	3.39679e-09		Lower EC50 Confidence:	4.47759e-09			Lower EC50 Confidence:	3.23863e-09
Upper EC50 Confidence:	4.08041e-09	5.42177e-09		Upper EC50 Confidence:	7.1871e-09			Upper EC50 Confidence:	4.99779e-09
Dose Response Curve	Dose Response Curve	Dose Response Curve		Dose Response Curve	Dose Response Curve	Dose Response Curve		Dose Response Curve	Dose Response Curve	Dose Response Curve
Dose	Response	Err-Values		Dose	Response	Err-Values		Dose	Response	Err-Values
5.4932e-11	-0.118945	0		5.4932e-11	-0.0278256	0
1.09863e-10	0.060362	0						1.09863e-10	-0.00543888	0
2.19727e-10	0.00638613	0		2.19727e-10	0.0170603	0		2.19727e-10	0.0249901	0
4.39453e-10	0.117076	0		4.39453e-10	0.0687345	0		4.39453e-10	0.0776998	0
8.78906e-10	0.149327	0		8.78906e-10	0.0462236	0		8.78906e-10	0.0534726	0
1.75781e-09	0.204509	0		1.75781e-09	0.209755	0		1.75781e-09	0.113616	0
3.51562e-09	0.584237	0		3.51562e-09	0.330801	0		3.51562e-09	0.531161	0
7.03125e-09	0.733788	0		7.03125e-09	0.575962	0		7.03125e-09	0.721387	0
1.40625e-08	1.00363	0		1.40625e-08	0.722867	0		1.40625e-08	0.834173	0
2.8125e-08	0.945343	0		2.8125e-08	0.951795	0		2.8125e-08	0.91925	0
5.625e-08	0.948984	0		5.625e-08	0.985731	0		5.625e-08	0.943185	0
1.125e-07	1.01728	0		1.125e-07	0.9625	0		1.125e-07	0.981991	0
2.25e-07	1.02562	0		2.25e-07	1.01873	0		2.25e-07	1.01869	0
4.5e-07	0.999952	0		4.5e-07	0.904862	0		4.5e-07	1.04923	0
9e-07	0.991519	0		9e-07	1.0691	0		9e-07	1.0041	0
1.8e-06	0.976217	0		1.8e-06	0.967172	0		1.8e-06	1.0365	0
				Dose Response Curve (Outliers)	Dose Response Curve (Outliers)	Dose Response Curve (Outliers)		Dose Response Curve (Outliers)	Dose Response Curve (Outliers)	Dose Response Curve (Outliers)
				Dose	Response	Err-Values		Dose	Response	Err-Values
				1.09863e-10	0.290475	0		5.4932e-11	-0.244711	0

## Sheet: Rap3T vs RRGHTA Fit-Values
Dose	RRGHTA (#18)	FractionBound		Dose	RRGHTA (#28)	FractionBound		Dose	RRGHTA (#29)	FractionBound
1.67946e-06	877.228	0.99996		1.67946e-06	872.827	0.999492		1.67946e-06	872.188	0.999941
1.56699e-06	877.229	0.999956		1.56699e-06	872.829	0.999443		1.56699e-06	872.188	0.999934
1.46205e-06	877.229	0.99995		1.46205e-06	872.83	0.999389		1.46205e-06	872.188	0.999926
1.36415e-06	877.229	0.999944		1.36415e-06	872.831	0.99933		1.36415e-06	872.188	0.999917
1.27279e-06	877.229	0.999938		1.27279e-06	872.833	0.999265		1.27279e-06	872.189	0.999907
1.18756e-06	877.229	0.99993		1.18756e-06	872.835	0.999194		1.18756e-06	872.189	0.999896
1.10803e-06	877.229	0.999922		1.10803e-06	872.837	0.999116		1.10803e-06	872.189	0.999884
1.03383e-06	877.23	0.999913		1.03383e-06	872.839	0.99903		1.03383e-06	872.19	0.99987
9.64596e-07	877.23	0.999903		9.64596e-07	872.841	0.998936		9.64596e-07	872.19	0.999855
9e-07	877.23	0.999891		9e-07	872.844	0.998833		9e-07	872.19	0.999838
8.3973e-07	877.231	0.999878		8.3973e-07	872.846	0.998721		8.3973e-07	872.191	0.999818
7.83496e-07	877.231	0.999864		7.83496e-07	872.849	0.998597		7.83496e-07	872.191	0.999797
7.31028e-07	877.231	0.999848		7.31028e-07	872.853	0.998462		7.31028e-07	872.192	0.999773
6.82073e-07	877.232	0.99983		6.82073e-07	872.856	0.998313		6.82073e-07	872.193	0.999746
6.36397e-07	877.232	0.999809		6.36397e-07	872.86	0.99815		6.36397e-07	872.193	0.999716
5.93779e-07	877.233	0.999787		5.93779e-07	872.865	0.997971		5.93779e-07	872.194	0.999682
5.54015e-07	877.233	0.999761		5.54015e-07	872.87	0.997775		5.54015e-07	872.195	0.999645
5.16915e-07	877.234	0.999733		5.16915e-07	872.875	0.997561		5.16915e-07	872.196	0.999603
4.82298e-07	877.235	0.999702		4.82298e-07	872.881	0.997325		4.82298e-07	872.197	0.999556
4.5e-07	877.236	0.999666		4.5e-07	872.887	0.997067		4.5e-07	872.198	0.999504
4.19865e-07	877.237	0.999627		4.19865e-07	872.894	0.996784		4.19865e-07	872.2	0.999445
3.91748e-07	877.238	0.999582		3.91748e-07	872.901	0.996474		3.91748e-07	872.202	0.999379
3.65514e-07	877.239	0.999533		3.65514e-07	872.91	0.996134		3.65514e-07	872.203	0.999306
3.41037e-07	877.241	0.999478		3.41037e-07	872.919	0.995761		3.41037e-07	872.205	0.999224
3.18198e-07	877.242	0.999416		3.18198e-07	872.929	0.995353		3.18198e-07	872.208	0.999132
2.9689e-07	877.244	0.999347		2.9689e-07	872.94	0.994906		2.9689e-07	872.21	0.99903
2.77008e-07	877.246	0.999269		2.77008e-07	872.952	0.994415		2.77008e-07	872.213	0.998915
2.58457e-07	877.248	0.999183		2.58457e-07	872.965	0.993878		2.58457e-07	872.216	0.998787
2.41149e-07	877.251	0.999086		2.41149e-07	872.979	0.99329		2.41149e-07	872.219	0.998643
2.25e-07	877.253	0.998978		2.25e-07	872.995	0.992645		2.25e-07	872.223	0.998483
2.09933e-07	877.256	0.998856		2.09933e-07	873.013	0.991939		2.09933e-07	872.228	0.998304
1.95874e-07	877.26	0.998721		1.95874e-07	873.031	0.991166		1.95874e-07	872.233	0.998104
1.82757e-07	877.264	0.99857		1.82757e-07	873.052	0.990319		1.82757e-07	872.238	0.99788
1.70518e-07	877.268	0.9984		1.70518e-07	873.075	0.989392		1.70518e-07	872.244	0.99763
1.59099e-07	877.273	0.998211		1.59099e-07	873.1	0.988377		1.59099e-07	872.251	0.997351
1.48445e-07	877.278	0.998		1.48445e-07	873.127	0.987267		1.48445e-07	872.259	0.997038
1.38504e-07	877.284	0.997763		1.38504e-07	873.157	0.986052		1.38504e-07	872.267	0.996689
1.29229e-07	877.291	0.997499		1.29229e-07	873.189	0.984723		1.29229e-07	872.277	0.996299
1.20575e-07	877.298	0.997203		1.20575e-07	873.225	0.983269		1.20575e-07	872.287	0.995863
1.125e-07	877.307	0.996872		1.125e-07	873.264	0.981679		1.125e-07	872.299	0.995376
1.04966e-07	877.316	0.996503		1.04966e-07	873.307	0.979942		1.04966e-07	872.313	0.994832
9.79371e-08	877.326	0.99609		9.79371e-08	873.353	0.978043		9.79371e-08	872.327	0.994224
9.13786e-08	877.338	0.995629		9.13786e-08	873.404	0.975969		9.13786e-08	872.344	0.993545
8.52592e-08	877.351	0.995113		8.52592e-08	873.459	0.973705		8.52592e-08	872.362	0.992787
7.95497e-08	877.366	0.994537		7.95497e-08	873.52	0.971233		7.95497e-08	872.383	0.991941
7.42225e-08	877.382	0.993893		7.42225e-08	873.586	0.968536		7.42225e-08	872.406	0.990997
6.9252e-08	877.4	0.993174		6.9252e-08	873.658	0.965596		6.9252e-08	872.432	0.989943
6.46144e-08	877.421	0.992372		6.46144e-08	873.737	0.962392		6.46144e-08	872.461	0.988766
6.02874e-08	877.443	0.991475		6.02874e-08	873.822	0.958902		6.02874e-08	872.493	0.987454
5.62501e-08	877.469	0.990474		5.62501e-08	873.915	0.955103		5.62501e-08	872.528	0.985991
5.24832e-08	877.497	0.989357		5.24832e-08	874.017	0.950971		5.24832e-08	872.568	0.98436
4.89686e-08	877.528	0.988111		4.89686e-08	874.127	0.94648		4.89686e-08	872.613	0.982543
4.56893e-08	877.564	0.98672		4.56893e-08	874.246	0.941603		4.56893e-08	872.662	0.980518
4.26296e-08	877.603	0.985169		4.26296e-08	874.376	0.936311		4.26296e-08	872.717	0.978264
3.97749e-08	877.647	0.983441		3.97749e-08	874.516	0.930575		3.97749e-08	872.778	0.975756
3.71113e-08	877.695	0.981514		3.71113e-08	874.669	0.924364		3.71113e-08	872.846	0.972966
3.4626e-08	877.75	0.979368		3.4626e-08	874.833	0.917647		3.4626e-08	872.922	0.969865
3.23072e-08	877.81	0.976979		3.23072e-08	875.011	0.910391		3.23072e-08	873.006	0.96642
3.01437e-08	877.877	0.97432		3.01437e-08	875.203	0.902564		3.01437e-08	873.1	0.962597
2.81251e-08	877.952	0.971363		2.81251e-08	875.409	0.894133		2.81251e-08	873.203	0.958358
2.62416e-08	878.035	0.968077		2.62416e-08	875.632	0.885065		2.62416e-08	873.318	0.953661
2.44843e-08	878.128	0.964428		2.44843e-08	875.87	0.875328		2.44843e-08	873.445	0.948463
2.28447e-08	878.23	0.960379		2.28447e-08	876.126	0.864893		2.28447e-08	873.585	0.942716
2.13148e-08	878.344	0.95589		2.13148e-08	876.4	0.85373		2.13148e-08	873.74	0.936372
1.98874e-08	878.47	0.950918		1.98874e-08	876.692	0.841813		1.98874e-08	873.911	0.929378
1.85556e-08	878.609	0.945417		1.85556e-08	877.003	0.82912		1.85556e-08	874.099	0.92168
1.7313e-08	878.763	0.93934		1.7313e-08	877.333	0.815631		1.7313e-08	874.305	0.91322
1.61536e-08	878.932	0.932634		1.61536e-08	877.684	0.801333		1.61536e-08	874.532	0.903943
1.50719e-08	879.119	0.925246		1.50719e-08	878.054	0.786216		1.50719e-08	874.78	0.893788
1.40625e-08	879.325	0.91712		1.40625e-08	878.445	0.77028		1.40625e-08	875.051	0.8827
1.31208e-08	879.551	0.908198		1.31208e-08	878.855	0.753527		1.31208e-08	875.346	0.870621
1.22422e-08	879.798	0.898422		1.22422e-08	879.285	0.735972		1.22422e-08	875.666	0.857499
1.14223e-08	880.069	0.887733		1.14223e-08	879.735	0.717634		1.14223e-08	876.013	0.843287
1.06574e-08	880.364	0.876075		1.06574e-08	880.203	0.698545		1.06574e-08	876.388	0.827941
9.94372e-09	880.685	0.863393		9.94372e-09	880.688	0.678743		9.94372e-09	876.791	0.811428
9.27782e-09	881.033	0.849635		9.27782e-09	881.189	0.658277		9.27782e-09	877.223	0.793725
8.65651e-09	881.41	0.834757		8.65651e-09	881.706	0.637203		8.65651e-09	877.685	0.774822
8.07681e-09	881.816	0.818721		8.07681e-09	882.236	0.615589		8.07681e-09	878.176	0.754722
7.53593e-09	882.252	0.801499		7.53593e-09	882.777	0.593509		7.53593e-09	878.695	0.733445
7.03127e-09	882.718	0.783075		7.03127e-09	883.327	0.571044		7.03127e-09	879.243	0.711028
6.56041e-09	883.215	0.763444		6.56041e-09	883.885	0.548283		6.56041e-09	879.816	0.68753
6.12108e-09	883.742	0.742622		6.12108e-09	884.448	0.525318		6.12108e-09	880.415	0.663027
5.71117e-09	884.298	0.720637		5.71117e-09	885.013	0.502245		5.71117e-09	881.035	0.637614
5.32871e-09	884.883	0.697539		5.32871e-09	885.579	0.479162		5.32871e-09	881.675	0.611409
4.97186e-09	885.494	0.673397		4.97186e-09	886.142	0.456169		4.97186e-09	882.331	0.584543
4.63891e-09	886.129	0.648299		4.63891e-09	886.701	0.43336		4.63891e-09	883	0.557165
4.32826e-09	886.786	0.622355		4.32826e-09	887.254	0.410831		4.32826e-09	883.677	0.529436
4.03841e-09	887.461	0.59569		4.03841e-09	887.797	0.388669		4.03841e-09	884.358	0.501523
3.76797e-09	888.15	0.568448		3.76797e-09	888.329	0.366958		3.76797e-09	885.04	0.473601
3.51564e-09	888.85	0.540785		3.51564e-09	888.848	0.345774		3.51564e-09	885.718	0.445843
3.28021e-09	889.557	0.512869		3.28021e-09	889.352	0.325185		3.28021e-09	886.388	0.418419
3.06054e-09	890.265	0.484872		3.06054e-09	889.841	0.30525		3.06054e-09	887.045	0.39149
2.85559e-09	890.972	0.45697		2.85559e-09	890.312	0.286019		2.85559e-09	887.687	0.365206
2.66436e-09	891.671	0.429335		2.66436e-09	890.765	0.267533		2.66436e-09	888.31	0.339702
2.48593e-09	892.36	0.402134		2.48593e-09	891.199	0.249823		2.48593e-09	888.911	0.315094
2.31946e-09	893.033	0.375522		2.31946e-09	891.614	0.232914		2.31946e-09	889.487	0.291482
2.16413e-09	893.688	0.349641		2.16413e-09	892.008	0.216817		2.16413e-09	890.038	0.268945
2.0192e-09	894.321	0.324617		2.0192e-09	892.383	0.201541		2.0192e-09	890.56	0.247541
1.88398e-09	894.93	0.300556		1.88398e-09	892.737	0.187085		1.88398e-09	891.054	0.227311
1.75782e-09	895.513	0.277546		1.75782e-09	893.071	0.17344		1.75782e-09	891.519	0.208277
1.6401e-09	896.067	0.255653		1.6401e-09	893.386	0.160593		1.6401e-09	891.955	0.190444
1.53027e-09	896.592	0.234926		1.53027e-09	893.682	0.148527		1.53027e-09	892.361	0.173802
1.42779e-09	897.086	0.215393		1.42779e-09	893.959	0.13722		1.42779e-09	892.739	0.158331
1.33218e-09	897.55	0.197066		1.33218e-09	894.218	0.126645		1.33218e-09	893.089	0.143996
1.24297e-09	897.983	0.17994		1.24297e-09	894.46	0.116775		1.24297e-09	893.412	0.130758
1.15973e-09	898.387	0.163999		1.15973e-09	894.685	0.107579		1.15973e-09	893.71	0.118568
1.08207e-09	898.761	0.149213		1.08207e-09	894.895	0.0990265		1.08207e-09	893.983	0.107374
1.0096e-09	899.107	0.135544		1.0096e-09	895.089	0.0910844		1.0096e-09	894.233	0.0971208
9.41993e-10	899.426	0.122946		9.41993e-10	895.27	0.08372		9.41993e-10	894.462	0.0877502
8.7891e-10	899.719	0.111369		8.7891e-10	895.437	0.0769007		8.7891e-10	894.671	0.0792045
8.20052e-10	899.987	0.100756		8.20052e-10	895.592	0.0705941		8.20052e-10	894.861	0.0714258
7.65136e-10	900.233	0.0910508		7.65136e-10	895.734	0.0647684		7.65136e-10	895.033	0.0643576
7.13897e-10	900.457	0.0821952		7.13897e-10	895.866	0.0593927		7.13897e-10	895.19	0.0579453
6.6609e-10	900.661	0.0741306		6.6609e-10	895.988	0.0544372		6.6609e-10	895.332	0.0521362
6.21484e-10	900.847	0.0667996		6.21484e-10	896.099	0.0498733		6.21484e-10	895.46	0.0468806
5.79865e-10	901.015	0.0601466		5.79865e-10	896.202	0.0456735		5.79865e-10	895.576	0.0421312
5.41033e-10	901.168	0.0541177		5.41033e-10	896.297	0.0418118		5.41033e-10	895.681	0.0378438
5.04802e-10	901.306	0.0486619		5.04802e-10	896.384	0.0382635		5.04802e-10	895.775	0.0339773
4.70997e-10	901.431	0.0437306		4.70997e-10	896.464	0.0350054		4.70997e-10	895.86	0.0304932
4.39455e-10	901.543	0.0392785		4.39455e-10	896.537	0.0320154		4.39455e-10	895.937	0.0273564
4.10026e-10	901.645	0.0352629		4.10026e-10	896.604	0.0292731		4.10026e-10	896.006	0.024534
3.82568e-10	901.737	0.0316443		3.82568e-10	896.666	0.0267592		3.82568e-10	896.068	0.0219963
3.56949e-10	901.819	0.0283861		3.56949e-10	896.722	0.0244557		3.56949e-10	896.124	0.0197157
3.33045e-10	901.893	0.0254546		3.33045e-10	896.774	0.022346		3.33045e-10	896.174	0.0176673
3.10742e-10	901.96	0.0228187		3.10742e-10	896.821	0.0204144		3.10742e-10	896.218	0.0158283
2.89933e-10	902.02	0.02045		2.89933e-10	896.865	0.0186467		2.89933e-10	896.259	0.014178
2.70517e-10	902.074	0.0183226		2.70517e-10	896.904	0.0170293		2.70517e-10	896.295	0.0126975
2.52401e-10	902.122	0.0164128		2.52401e-10	896.941	0.01555		2.52401e-10	896.327	0.0113698
2.35498e-10	902.166	0.0146991		2.35498e-10	896.974	0.0141974		2.35498e-10	896.356	0.0101795
2.19728e-10	902.204	0.0131619		2.19728e-10	897.004	0.0129608		2.19728e-10	896.382	0.0091127
2.05013e-10	902.239	0.0117836		2.05013e-10	897.032	0.0118307		2.05013e-10	896.406	0.00815676
1.91284e-10	902.271	0.010548		1.91284e-10	897.057	0.0107981		1.91284e-10	896.427	0.00730036
1.78474e-10	902.299	0.0094408		1.78474e-10	897.08	0.00985463		1.78474e-10	896.445	0.00653329
1.66523e-10	902.324	0.0084488		1.66523e-10	897.101	0.00899288		1.66523e-10	896.462	0.00584633
1.55371e-10	902.346	0.00756024		1.55371e-10	897.121	0.00820587		1.55371e-10	896.477	0.00523123
1.44966e-10	902.366	0.00676449		1.44966e-10	897.138	0.00748721		1.44966e-10	896.491	0.00468054
1.35258e-10	902.384	0.00605199		1.35258e-10	897.154	0.00683106		1.35258e-10	896.503	0.00418758
1.26201e-10	902.401	0.00541413		1.26201e-10	897.169	0.00623204		1.26201e-10	896.513	0.00374634
1.17749e-10	902.415	0.00484317		1.17749e-10	897.182	0.00568526		1.17749e-10	896.523	0.00335144
1.09864e-10	902.428	0.00433216		1.09864e-10	897.195	0.0051862		1.09864e-10	896.532	0.00299804
1.02507e-10	902.44	0.00387485		1.02507e-10	897.206	0.00473074		1.02507e-10	896.539	0.0026818
9.56421e-11	902.45	0.00346565		9.56421e-11	897.216	0.0043151		9.56421e-11	896.546	0.00239884
8.92373e-11	902.459	0.00309953		8.92373e-11	897.225	0.00393584		8.92373e-11	896.553	0.00214567
8.32613e-11	902.467	0.00277198		8.32613e-11	897.234	0.00358979		8.32613e-11	896.558	0.00191917
7.76856e-11	902.475	0.00247896		7.76856e-11	897.241	0.00327406		7.76856e-11	896.563	0.00171654
7.24832e-11	902.481	0.00221685		7.24832e-11	897.248	0.00298603		7.24832e-11	896.567	0.00153527
6.76292e-11	902.487	0.00198239		6.76292e-11	897.255	0.00272326		6.76292e-11	896.571	0.00137312
6.31003e-11	902.493	0.00177269		6.31003e-11	897.261	0.00248356		6.31003e-11	896.575	0.00122807
5.88747e-11	902.497	0.00158513		5.88747e-11	897.266	0.0022649		5.88747e-11	896.578	0.00109832
5.4932e-11	902.502	0.00141739		5.4932e-11	897.271	0.00206546		5.4932e-11	896.581	0.000982274

## Sheet: Rap3T vs RGHTS data
NanoTemper Technologies	NanoTemper Technologies
MO.Affinity Analysis v3.0.5	MO.Affinity Analysis v3.0.5
Origin of exported data	Origin of exported data
Project Title:
Comment:
Project File Path:
Analysis-Set Name:	Analysis-Set #1
Exported from:	Compare Results (Chart)
Exported on:	2023-06-16 08:52:59
Sample Information	Sample Information			Sample Information	Sample Information			Sample Information	Sample Information
Merge-Set Name:	RGHTS (#26)			Merge-Set Name:	RGHTS (#27)			Merge-Set Name:	Experiment 37 (#37)
Date of Measurement:	2021-02-18 17:21:28.707 → 2021-02-18 17:28:08.567			Date of Measurement:	2021-02-18 17:33:38.921 → 2021-02-18 17:40:18.719			Date of Measurement:	2021-02-19 11:50:02.789 → 2021-02-19 11:56:42.618
Capillary Type:	Monolith Capillary			Capillary Type:	Monolith Capillary			Capillary Type:	Monolith Capillary
Target:	phi3t			Target:	phi3t			Target:	phi3t
TargetConcentration:	2e-08			TargetConcentration:	2e-08			TargetConcentration:	2e-08
Ligand:	RGHTS			Ligand:	RGHTS			Ligand:	RGHTS
Measurement Settings	Measurement Settings			Measurement Settings	Measurement Settings			Measurement Settings	Measurement Settings
MST-Power:	Medium			MST-Power:	Medium			MST-Power:	Medium
Excitation-Power:	62			Excitation-Power:	62			Excitation-Power:	77
Excitation type:	Nano - RED			Excitation type:	Nano - RED			Excitation type:	Nano - RED
Thermostat Setpoint:	25			Thermostat Setpoint:	25			Thermostat Setpoint:	25
Analysis Settings	Analysis Settings			Analysis Settings	Analysis Settings			Analysis Settings	Analysis Settings
Type of Analysis:	MST			Type of Analysis:	MST			Type of Analysis:	MST
Evaluation strategy:	Manual			Evaluation strategy:	Manual			Evaluation strategy:	Manual
Cold Region Start:	-1			Cold Region Start:	-1			Cold Region Start:	-1
Cold Region End:	0			Cold Region End:	0			Cold Region End:	0
Hot Region Start:	19			Hot Region Start:	19			Hot Region Start:	19
Hot Region End:	20			Hot Region End:	20			Hot Region End:	20
Fit Results (Hill)	Fit Results (Hill)			Fit Results (Hill)	Fit Results (Hill)			Fit Results (Hill)	Fit Results (Hill)
Fit Model:	Hill	Hill		Fit Model:	Hill			Fit Model:	Hill
Bound	864.725	865.585		Bound	858.505			Bound	873.524
Unbound	898.228	902.422		Unbound	896.297			Unbound	912.74
Hill Coeff.	1.18333	1.06064		Hill Coeff.	0.818447			Hill Coeff.	1.18014
EC50	4.03203e-08	4.14764e-08		EC50	4.73594e-08			EC50	3.67496e-08
Standard Deviation:	1.94676	2.15819		Standard Deviation:	1.34647			Standard Deviation:	3.18133
Lower EC50 Confidence:	2.93715e-08	2.90771e-08		Lower EC50 Confidence:	3.42357e-08			Lower EC50 Confidence:	2.36242e-08
Upper EC50 Confidence:	5.53504e-08	5.93439e-08		Upper EC50 Confidence:	6.55138e-08			Upper EC50 Confidence:	5.71674e-08
Dose Response Curve	Dose Response Curve	Dose Response Curve		Dose Response Curve	Dose Response Curve	Dose Response Curve		Dose Response Curve	Dose Response Curve	Dose Response Curve
Dose	Response	Err-Values		Dose	Response	Err-Values		Dose	Response	Err-Values
5.4932e-11	0.0269045	0		5.4932e-11	0.0435182	0		5.4932e-11	0.0634632	0
1.09863e-10	-0.0117794	0		1.09863e-10	0.00662958	0		1.09863e-10	0.0399536	0
2.19727e-10	0.0409683	0		2.19727e-10	0.0411486	0		2.19727e-10	0.00497415	0
4.39453e-10	-0.0289493	0		4.39453e-10	-0.0318464	0		4.39453e-10	-0.0418488	0
8.78906e-10	0.0621841	0		8.78906e-10	0.0377798	0		8.78906e-10	-0.0383713	0
1.75781e-09	0.00985814	0		1.75781e-09	0.0245699	0
3.51562e-09	0.0174094	0		3.51562e-09	0.134907	0		3.51562e-09	-0.0114199	0
7.03125e-09	-0.00274068	0		7.03125e-09	0.126679	0		7.03125e-09	0.249059	0
1.40625e-08	0.338535	0		1.40625e-08	0.304316	0		1.40625e-08	0.141217	0
2.8125e-08	0.395564	0		2.8125e-08	0.440126	0		2.8125e-08	0.48043	0
5.625e-08	0.591014	0		5.625e-08	0.498751	0		5.625e-08	0.593153	0
1.125e-07	0.721403	0		1.125e-07	0.661669	0		1.125e-07	0.832825	0
2.25e-07	0.893065	0		2.25e-07	0.779154	0		2.25e-07	0.852477	0
4.5e-07	0.991998	0		4.5e-07	0.855663	0		4.5e-07	0.965923	0
9e-07	0.99149	0		9e-07	0.944591	0		9e-07	0.86825	0
1.8e-06	0.951858	0		1.8e-06	0.940875	0		1.8e-06	1.09473	0
								Dose Response Curve (Outliers)	Dose Response Curve (Outliers)	Dose Response Curve (Outliers)
								Dose	Response	Err-Values
								1.75781e-09	-1.22997	0

## Sheet: Rap3T vs RGHTS Fit-Values
Dose	RGHTS (#26)	FractionBound		Dose	RGHTS (#27)	FractionBound		Dose	Experiment 37 (#37)	FractionBound
1.67946e-06	865.126	0.988027		1.67946e-06	860.438	0.948855		1.67946e-06	873.951	0.989128
1.56699e-06	865.16	0.987017		1.56699e-06	860.545	0.946031		1.56699e-06	873.987	0.988212
1.46205e-06	865.196	0.985923		1.46205e-06	860.657	0.94306		1.46205e-06	874.025	0.98722
1.36415e-06	865.236	0.984738		1.36415e-06	860.775	0.939936		1.36415e-06	874.068	0.986145
1.27279e-06	865.279	0.983455		1.27279e-06	860.899	0.936652		1.27279e-06	874.113	0.984982
1.18756e-06	865.325	0.982066		1.18756e-06	861.029	0.933202		1.18756e-06	874.163	0.983723
1.10803e-06	865.376	0.980563		1.10803e-06	861.166	0.929577		1.10803e-06	874.216	0.98236
1.03383e-06	865.43	0.978937		1.03383e-06	861.31	0.925772		1.03383e-06	874.274	0.980885
9.64596e-07	865.489	0.977177		9.64596e-07	861.461	0.921778		9.64596e-07	874.336	0.97929
9e-07	865.553	0.975275		9e-07	861.62	0.917589		9e-07	874.404	0.977564
8.3973e-07	865.622	0.973218		8.3973e-07	861.786	0.913196		8.3973e-07	874.477	0.975698
7.83496e-07	865.696	0.970995		7.83496e-07	861.96	0.908592		7.83496e-07	874.556	0.973681
7.31028e-07	865.777	0.968593		7.31028e-07	862.142	0.90377		7.31028e-07	874.642	0.971501
6.82073e-07	865.864	0.966		6.82073e-07	862.333	0.898722		6.82073e-07	874.734	0.969147
6.36397e-07	865.958	0.9632		6.36397e-07	862.532	0.89344		6.36397e-07	874.834	0.966605
5.93779e-07	866.059	0.96018		5.93779e-07	862.741	0.887917		5.93779e-07	874.941	0.963861
5.54015e-07	866.168	0.956923		5.54015e-07	862.959	0.882146		5.54015e-07	875.058	0.960901
5.16915e-07	866.285	0.953412		5.16915e-07	863.187	0.876119		5.16915e-07	875.183	0.95771
4.82298e-07	866.412	0.94963		4.82298e-07	863.424	0.869829		4.82298e-07	875.318	0.95427
4.5e-07	866.549	0.945559		4.5e-07	863.672	0.86327		4.5e-07	875.463	0.950564
4.19865e-07	866.695	0.941179		4.19865e-07	863.931	0.856435		4.19865e-07	875.619	0.946575
3.91748e-07	866.853	0.936471		3.91748e-07	864.2	0.849318		3.91748e-07	875.788	0.942284
3.65514e-07	867.023	0.931413		3.65514e-07	864.479	0.841913		3.65514e-07	875.968	0.937671
3.41037e-07	867.204	0.925984		3.41037e-07	864.77	0.834215		3.41037e-07	876.163	0.932716
3.18198e-07	867.399	0.920162		3.18198e-07	865.073	0.82622		3.18198e-07	876.371	0.927397
2.9689e-07	867.608	0.913925		2.9689e-07	865.386	0.817923		2.9689e-07	876.595	0.921693
2.77008e-07	867.832	0.90725		2.77008e-07	865.711	0.809322		2.77008e-07	876.835	0.915582
2.58457e-07	868.071	0.900113		2.58457e-07	866.048	0.800413		2.58457e-07	877.091	0.909041
2.41149e-07	868.326	0.892493		2.41149e-07	866.396	0.791196		2.41149e-07	877.366	0.902047
2.25e-07	868.599	0.884366		2.25e-07	866.756	0.781669		2.25e-07	877.658	0.894577
2.09933e-07	868.889	0.87571		2.09933e-07	867.128	0.771832		2.09933e-07	877.971	0.88661
1.95874e-07	869.197	0.866504		1.95874e-07	867.511	0.761688		1.95874e-07	878.304	0.878123
1.82757e-07	869.525	0.856728		1.82757e-07	867.906	0.751238		1.82757e-07	878.658	0.869094
1.70518e-07	869.872	0.846363		1.70518e-07	868.313	0.740486		1.70518e-07	879.034	0.859503
1.59099e-07	870.24	0.835391		1.59099e-07	868.73	0.729436		1.59099e-07	879.433	0.849332
1.48445e-07	870.628	0.8238		1.48445e-07	869.159	0.718096		1.48445e-07	879.855	0.838562
1.38504e-07	871.037	0.811576		1.38504e-07	869.598	0.706471		1.38504e-07	880.301	0.82718
1.29229e-07	871.468	0.798712		1.29229e-07	870.048	0.69457		1.29229e-07	880.772	0.815171
1.20575e-07	871.921	0.785202		1.20575e-07	870.508	0.682404		1.20575e-07	881.268	0.802528
1.125e-07	872.395	0.771044		1.125e-07	870.977	0.669984		1.125e-07	881.789	0.789243
1.04966e-07	872.891	0.756244		1.04966e-07	871.455	0.657322		1.04966e-07	882.335	0.775314
9.79371e-08	873.408	0.740808		9.79371e-08	871.943	0.644432		9.79371e-08	882.907	0.760745
9.13786e-08	873.946	0.724751		9.13786e-08	872.438	0.631329		9.13786e-08	883.503	0.74554
8.52592e-08	874.505	0.708091		8.52592e-08	872.94	0.618029		8.52592e-08	884.124	0.729713
7.95497e-08	875.082	0.690852		7.95497e-08	873.45	0.60455		7.95497e-08	884.768	0.713279
7.42225e-08	875.678	0.673066		7.42225e-08	873.965	0.59091		7.42225e-08	885.436	0.696263
6.9252e-08	876.291	0.654768		6.9252e-08	874.486	0.577129		6.9252e-08	886.125	0.678691
6.46144e-08	876.92	0.635999		6.46144e-08	875.011	0.563227		6.46144e-08	886.834	0.660598
6.02874e-08	877.563	0.616807		6.02874e-08	875.541	0.549225		6.02874e-08	887.562	0.642024
5.62501e-08	878.218	0.597244		5.62501e-08	876.073	0.535144		5.62501e-08	888.308	0.623014
5.24832e-08	878.884	0.577367		5.24832e-08	876.607	0.521007		5.24832e-08	889.069	0.603617
4.89686e-08	879.559	0.557236		4.89686e-08	877.143	0.506837		4.89686e-08	889.842	0.583889
4.56893e-08	880.24	0.536915		4.56893e-08	877.678	0.492655		4.56893e-08	890.627	0.563889
4.26296e-08	880.925	0.516471		4.26296e-08	878.214	0.478485		4.26296e-08	891.419	0.543678
3.97749e-08	881.611	0.495971		3.97749e-08	878.748	0.46435		3.97749e-08	892.217	0.523322
3.71113e-08	882.298	0.475485		3.71113e-08	879.28	0.450271		3.71113e-08	893.019	0.502889
3.4626e-08	882.981	0.455081		3.4626e-08	879.809	0.436272		3.4626e-08	893.82	0.482446
3.23072e-08	883.66	0.434827		3.23072e-08	880.334	0.422374		3.23072e-08	894.62	0.462062
3.01437e-08	884.331	0.414788		3.01437e-08	880.855	0.408598		3.01437e-08	895.414	0.441804
2.81251e-08	884.993	0.395028		2.81251e-08	881.37	0.394964		2.81251e-08	896.201	0.421737
2.62416e-08	885.644	0.375604		2.62416e-08	881.88	0.381491		2.62416e-08	896.978	0.401926
2.44843e-08	886.282	0.356572		2.44843e-08	882.382	0.368198		2.44843e-08	897.743	0.38243
2.28447e-08	886.905	0.337983		2.28447e-08	882.877	0.355102		2.28447e-08	898.493	0.363305
2.13148e-08	887.511	0.319881		2.13148e-08	883.364	0.34222		2.13148e-08	899.226	0.344603
1.98874e-08	888.1	0.302306		1.98874e-08	883.842	0.329566		1.98874e-08	899.941	0.32637
1.85556e-08	888.67	0.285292		1.85556e-08	884.311	0.317155		1.85556e-08	900.636	0.308647
1.7313e-08	889.22	0.268866		1.7313e-08	884.77	0.304998		1.7313e-08	901.31	0.291471
1.61536e-08	889.75	0.253051		1.61536e-08	885.22	0.293108		1.61536e-08	901.961	0.27487
1.50719e-08	890.259	0.237864		1.50719e-08	885.659	0.281493		1.50719e-08	902.588	0.25887
1.40625e-08	890.746	0.223315		1.40625e-08	886.087	0.270162		1.40625e-08	903.191	0.243488
1.31208e-08	891.212	0.209412		1.31208e-08	886.504	0.259123		1.31208e-08	903.77	0.228738
1.22422e-08	891.656	0.196156		1.22422e-08	886.91	0.248382		1.22422e-08	904.323	0.214627
1.14223e-08	892.079	0.183544		1.14223e-08	887.304	0.237943		1.14223e-08	904.851	0.201161
1.06574e-08	892.48	0.17157		1.06574e-08	887.687	0.22781		1.06574e-08	905.354	0.188336
9.94372e-09	892.86	0.160224		9.94372e-09	888.059	0.217984		9.94372e-09	905.832	0.176149
9.27782e-09	893.22	0.149493		9.27782e-09	888.418	0.208468		9.27782e-09	906.285	0.164591
8.65651e-09	893.559	0.139361		8.65651e-09	888.766	0.199262		8.65651e-09	906.714	0.15365
8.07681e-09	893.879	0.129811		8.07681e-09	889.103	0.190365		8.07681e-09	907.12	0.143311
7.53593e-09	894.18	0.120824		7.53593e-09	889.427	0.181774		7.53593e-09	907.502	0.133558
7.03127e-09	894.463	0.112378		7.03127e-09	889.74	0.173488		7.03127e-09	907.863	0.124372
6.56041e-09	894.729	0.104453		6.56041e-09	890.042	0.165504		6.56041e-09	908.201	0.115734
6.12108e-09	894.977	0.0970257		6.12108e-09	890.333	0.157817		6.12108e-09	908.519	0.107622
5.71117e-09	895.21	0.0900733		5.71117e-09	890.612	0.150422		5.71117e-09	908.818	0.100015
5.32871e-09	895.428	0.0835729		5.32871e-09	890.881	0.143315		5.32871e-09	909.097	0.0928888
4.97186e-09	895.632	0.0775017		4.97186e-09	891.139	0.13649		4.97186e-09	909.359	0.0862219
4.63891e-09	895.821	0.071837		4.63891e-09	891.386	0.12994		4.63891e-09	909.603	0.0799914
4.32826e-09	895.998	0.0665565		4.32826e-09	891.623	0.12366		4.32826e-09	909.831	0.0741746
4.03841e-09	896.163	0.0616383		4.03841e-09	891.851	0.117643		4.03841e-09	910.044	0.0687491
3.76797e-09	896.316	0.0570613		3.76797e-09	892.069	0.11188		3.76797e-09	910.242	0.0636932
3.51564e-09	896.459	0.0528051		3.51564e-09	892.277	0.106366		3.51564e-09	910.427	0.0589855
3.28021e-09	896.592	0.0488499		3.28021e-09	892.476	0.101093		3.28021e-09	910.599	0.0546055
3.06054e-09	896.715	0.0451769		3.06054e-09	892.667	0.0960532		3.06054e-09	910.758	0.0505333
2.85559e-09	896.829	0.0417678		2.85559e-09	892.849	0.0912391		2.85559e-09	910.907	0.0467497
2.66436e-09	896.935	0.0386057		2.66436e-09	893.022	0.0866431		2.66436e-09	911.044	0.0432366
2.48593e-09	897.033	0.035674		2.48593e-09	893.188	0.0822577		2.48593e-09	911.172	0.0399763
2.31946e-09	897.124	0.0329573		2.31946e-09	893.346	0.0780753		2.31946e-09	911.291	0.0369525
2.16413e-09	897.208	0.030441		2.16413e-09	893.497	0.0740884		2.16413e-09	911.401	0.0341492
2.0192e-09	897.286	0.0281112		2.0192e-09	893.64	0.0702895		2.0192e-09	911.503	0.0315516
1.88398e-09	897.359	0.0259549		1.88398e-09	893.777	0.0666714		1.88398e-09	911.597	0.0291456
1.75782e-09	897.425	0.02396		1.75782e-09	893.907	0.0632269		1.75782e-09	911.684	0.026918
1.6401e-09	897.487	0.0221149		1.6401e-09	894.031	0.0599489		1.6401e-09	911.765	0.0248563
1.53027e-09	897.544	0.0204089		1.53027e-09	894.149	0.0568305		1.53027e-09	911.84	0.0229488
1.42779e-09	897.597	0.018832		1.42779e-09	894.261	0.0538651		1.42779e-09	911.909	0.0211845
1.33218e-09	897.646	0.0173748		1.33218e-09	894.368	0.051046		1.33218e-09	911.973	0.0195531
1.24297e-09	897.691	0.0160285		1.24297e-09	894.469	0.0483669		1.24297e-09	912.032	0.018045
1.15973e-09	897.733	0.0147849		1.15973e-09	894.565	0.0458217		1.15973e-09	912.087	0.0166513
1.08207e-09	897.771	0.0136365		1.08207e-09	894.656	0.0434042		1.08207e-09	912.137	0.0153635
1.0096e-09	897.807	0.0125761		1.0096e-09	894.743	0.0411088		1.0096e-09	912.184	0.0141739
9.41993e-10	897.84	0.0115973		9.41993e-10	894.825	0.0389299		9.41993e-10	912.227	0.0130752
8.7891e-10	897.87	0.0106938		8.7891e-10	894.904	0.036862		8.7891e-10	912.267	0.0120606
8.20052e-10	897.898	0.00985995		8.20052e-10	894.978	0.0349		8.20052e-10	912.304	0.0111238
7.65136e-10	897.924	0.00909056		7.65136e-10	895.048	0.0330388		7.65136e-10	912.338	0.0102591
7.13897e-10	897.947	0.00838069		7.13897e-10	895.115	0.0312736		7.13897e-10	912.369	0.0094609
6.6609e-10	897.969	0.00772582		6.6609e-10	895.178	0.0295999		6.6609e-10	912.398	0.00872428
6.21484e-10	897.99	0.00712175		6.21484e-10	895.238	0.0280132		6.21484e-10	912.424	0.00804455
5.79865e-10	898.008	0.00656461		5.79865e-10	895.295	0.0265092		5.79865e-10	912.449	0.00741738
5.41033e-10	898.025	0.00605078		5.41033e-10	895.349	0.0250838		5.41033e-10	912.472	0.00683877
5.04802e-10	898.041	0.00557695		5.04802e-10	895.4	0.0237333		5.04802e-10	912.493	0.00630501
4.70997e-10	898.056	0.00514003		4.70997e-10	895.448	0.0224537		4.70997e-10	912.512	0.00581267
4.39455e-10	898.069	0.00473718		4.39455e-10	895.494	0.0212417		4.39455e-10	912.53	0.00535856
4.10026e-10	898.082	0.00436576		4.10026e-10	895.537	0.0200937		4.10026e-10	912.546	0.00493975
3.82568e-10	898.093	0.00402335		3.82568e-10	895.578	0.0190066		3.82568e-10	912.561	0.00455353
3.56949e-10	898.104	0.00370769		3.56949e-10	895.617	0.0179772		3.56949e-10	912.575	0.00419738
3.33045e-10	898.114	0.00341671		3.33045e-10	895.654	0.0170026		3.33045e-10	912.588	0.00386897
3.10742e-10	898.123	0.0031485		3.10742e-10	895.689	0.0160799		3.10742e-10	912.6	0.00356617
2.89933e-10	898.131	0.00290128		2.89933e-10	895.722	0.0152066		2.89933e-10	912.611	0.00328699
2.70517e-10	898.139	0.00267342		2.70517e-10	895.753	0.01438		2.70517e-10	912.621	0.0030296
2.52401e-10	898.146	0.00246341		2.52401e-10	895.783	0.0135977		2.52401e-10	912.63	0.0027923
2.35498e-10	898.152	0.00226986		2.35498e-10	895.811	0.0128574		2.35498e-10	912.639	0.00257355
2.19728e-10	898.158	0.00209148		2.19728e-10	895.837	0.0121569		2.19728e-10	912.647	0.00237189
2.05013e-10	898.164	0.0019271		2.05013e-10	895.862	0.0114942		2.05013e-10	912.654	0.002186
1.91284e-10	898.169	0.00177561		1.91284e-10	895.886	0.0108671		1.91284e-10	912.661	0.00201465
1.78474e-10	898.173	0.00163601		1.78474e-10	895.908	0.010274		1.78474e-10	912.667	0.0018567
1.66523e-10	898.178	0.00150737		1.66523e-10	895.93	0.00971285		1.66523e-10	912.673	0.00171112
1.55371e-10	898.182	0.00138884		1.55371e-10	895.95	0.00918209		1.55371e-10	912.678	0.00157693
1.44966e-10	898.185	0.00127961		1.44966e-10	895.969	0.00868009		1.44966e-10	912.683	0.00145325
1.35258e-10	898.189	0.00117896		1.35258e-10	895.987	0.0082053		1.35258e-10	912.687	0.00133926
1.26201e-10	898.192	0.00108622		1.26201e-10	896.004	0.00775627		1.26201e-10	912.692	0.0012342
1.17749e-10	898.195	0.00100077		1.17749e-10	896.02	0.00733164		1.17749e-10	912.695	0.00113737
1.09864e-10	898.197	0.000922029		1.09864e-10	896.035	0.00693009		1.09864e-10	912.699	0.00104813
1.02507e-10	898.2	0.000849482		1.02507e-10	896.049	0.0065504		1.02507e-10	912.702	0.000965883
9.56421e-11	898.202	0.000782639		9.56421e-11	896.063	0.00619137		9.56421e-11	912.705	0.000890086
8.92373e-11	898.204	0.000721052		8.92373e-11	896.076	0.00585191		8.92373e-11	912.708	0.000820232
8.32613e-11	898.206	0.000664308		8.32613e-11	896.088	0.00553095		8.32613e-11	912.71	0.000755856
7.76856e-11	898.208	0.000612026		7.76856e-11	896.099	0.00522751		7.76856e-11	912.713	0.000696529
7.24832e-11	898.209	0.000563857		7.24832e-11	896.11	0.00494063		7.24832e-11	912.715	0.000641856
6.76292e-11	898.211	0.000519477		6.76292e-11	896.12	0.00466942		6.76292e-11	912.717	0.000591472
6.31003e-11	898.212	0.000478589		6.31003e-11	896.13	0.00441303		6.31003e-11	912.719	0.00054504
5.88747e-11	898.213	0.000440917		5.88747e-11	896.139	0.00417066		5.88747e-11	912.72	0.000502252
5.4932e-11	898.215	0.00040621		5.4932e-11	896.148	0.00394155		5.4932e-11	912.722	0.000462821

[truncated: 8 more sheets: Rap3T vs Long2 data, Rap3T vs Long2 Fit-Values, Rap3T vs Long1 data, Rap3T vs Long1 Fit-Values, Rap105 vs ERPVGT data, Rap105 vs ERPVGT Fit-Values, Rap105 vs ERPVGG data, Rap105 vs ERPVGG Fit-Values]
