# Supplementary material for: Extracellular proteolysis of tandemly duplicated pheromone propeptides affords additional complexity to bacterial quorum sensing
Source: PLoS Biol. 2024 Aug 13;22(8):e3002744. doi: 10.1371/journal.pbio.3002744 (PMC11343458; doi:10.1371/journal.pbio.3002744)
Supplement: S4 Data — (XLSX) [file pbio.3002744.s015.xlsx]

## Sheet: Figure 2A, B & C
Source data Figure 2A, B & C: Thermal shift assays for phr3T maturation
Temperature	Apo	Apo	Apo	RRGHTA	RRGHTA	RRGHTA	RGHTS	RGHTS	RGHTS	SRGHTS	SRGHTS	SRGHTS	Imat23T	Imat23T	Imat23T	Imat13T	Imat13T	Imat13T	Imat23T SN 168	Imat23T SN 168	Imat23T SN 168	Imat23T SN WB800	Imat23T SN WB800	Imat23T SN WB800	Imat13T SN 168	Imat13T SN 168	Imat13T SN 168	Imat13T SN WB800	Imat13T SN WB800	Imat13T SN WB800	Apo	Apo	Apo	RRGHTA	RRGHTA	RRGHTA	RGHTS	RGHTS	RGHTS	SRGHTS	SRGHTS	SRGHTS	Imat23T	Imat23T	Imat23T	Imat13T	Imat13T	Imat13T	Imat23T SN 168
20	2889	2895	2907	2845	2744	2741	3316	2726	2706	2781	2758	2672	3105	3079	3054	3014	2982	3032	2918	2887	2794	3309	3153	3020	2599	2857	2950	3027	2906	2924	3071	2938	2921	2826	2714	2745	3061	2883	2801	2961	2871	2793	3241	3155	3155	3251	3482	2965	3009
21	2898	2902	2913	2827	2733	2731	3287	2714	2694	2770	2747	2666	3090	3068	3038	3003	2978	3029	2903	2877	2784	3292	3138	3006	2590	2839	2932	3018	2895	2919	3068	2944	2929	2808	2703	2732	3038	2863	2786	2938	2854	2784	3219	3143	3137	3231	3495	2959	2992
22	2907	2909	2919	2809	2721	2721	3257	2701	2682	2760	2735	2660	3075	3058	3021	2993	2974	3025	2888	2866	2775	3274	3122	2991	2581	2822	2913	3008	2885	2913	3066	2950	2938	2790	2693	2720	3014	2843	2771	2914	2838	2774	3197	3132	3120	3210	3508	2954	2975
23	2917	2917	2925	2792	2709	2711	3228	2688	2670	2749	2724	2654	3060	3047	3005	2982	2970	3022	2872	2855	2765	3257	3107	2976	2572	2804	2895	2999	2875	2908	3064	2957	2946	2771	2682	2708	2991	2824	2756	2891	2821	2764	3174	3120	3102	3190	3521	2949	2958
24	2926	2924	2931	2774	2698	2701	3198	2676	2658	2739	2712	2648	3045	3037	2989	2972	2965	3018	2857	2844	2756	3239	3091	2961	2563	2786	2876	2990	2865	2902	3062	2963	2954	2753	2671	2695	2967	2804	2741	2867	2804	2754	3152	3109	3084	3170	3534	2943	2941
25	2935	2931	2937	2757	2686	2692	3168	2663	2646	2728	2701	2642	3030	3026	2973	2962	2961	3014	2841	2834	2746	3222	3076	2946	2553	2769	2858	2980	2855	2897	3059	2969	2962	2735	2660	2683	2944	2784	2726	2844	2788	2744	3129	3098	3067	3149	3547	2938	2924
26	2945	2939	2943	2739	2674	2682	3139	2651	2634	2718	2689	2636	3015	3016	2956	2951	2957	3011	2826	2823	2737	3204	3060	2931	2544	2751	2840	2971	2845	2891	3057	2976	2971	2717	2649	2671	2920	2764	2711	2820	2771	2734	3107	3086	3049	3129	3560	2932	2907
27	2957	2948	2951	2721	2661	2670	3110	2639	2622	2707	2678	2629	2997	3003	2939	2941	2951	3006	2810	2811	2727	3186	3045	2916	2535	2734	2821	2961	2834	2883	3058	2984	2981	2698	2636	2657	2897	2742	2694	2796	2753	2721	3083	3073	3030	3109	3567	2926	2888
28	2974	2962	2963	2702	2646	2656	3083	2627	2610	2696	2666	2621	2978	2987	2920	2932	2945	3002	2794	2799	2717	3168	3030	2900	2527	2717	2803	2951	2822	2872	3064	2996	2996	2679	2622	2641	2875	2719	2677	2772	2734	2707	3057	3058	3010	3089	3568	2919	2868
29	2997	2981	2980	2684	2631	2641	3058	2615	2598	2684	2655	2612	2958	2969	2901	2924	2939	2997	2778	2785	2706	3149	3015	2884	2518	2700	2786	2941	2811	2860	3077	3013	3017	2661	2607	2625	2853	2697	2659	2749	2714	2691	3031	3040	2988	3072	3565	2912	2848
30	3027	3008	3004	2666	2615	2625	3036	2602	2585	2672	2645	2602	2937	2950	2881	2920	2934	2994	2763	2771	2694	3130	2999	2869	2509	2685	2768	2932	2801	2847	3098	3038	3044	2642	2591	2609	2832	2675	2642	2727	2694	2673	3006	3020	2967	3058	3559	2907	2828
31	3068	3044	3037	2649	2600	2609	3016	2589	2572	2659	2634	2590	2916	2931	2861	2919	2933	2993	2747	2757	2682	3112	2985	2854	2500	2670	2751	2924	2792	2834	3130	3073	3081	2624	2575	2593	2813	2653	2624	2705	2675	2656	2981	3000	2945	3050	3554	2905	2808
32	3120	3090	3082	2632	2586	2593	2998	2575	2560	2646	2624	2579	2895	2911	2841	2923	2936	2997	2732	2742	2670	3094	2971	2840	2490	2655	2734	2920	2785	2823	3174	3118	3129	2607	2559	2578	2795	2633	2607	2685	2656	2639	2957	2979	2923	3047	3552	2906	2789
33	3187	3149	3140	2615	2572	2576	2984	2560	2547	2634	2614	2567	2875	2893	2823	2934	2947	3006	2717	2728	2658	3078	2957	2827	2481	2642	2718	2921	2782	2815	3232	3177	3189	2591	2543	2564	2778	2614	2591	2665	2639	2623	2934	2959	2903	3052	3558	2913	2771
34	3271	3222	3214	2599	2559	2561	2972	2546	2535	2621	2605	2556	2857	2876	2806	2955	2966	3023	2703	2714	2647	3063	2946	2815	2471	2629	2704	2927	2783	2812	3306	3251	3265	2576	2528	2550	2763	2597	2575	2647	2623	2608	2913	2938	2883	3066	3574	2927	2753
35	3374	3310	3306	2584	2547	2546	2963	2532	2523	2610	2596	2546	2841	2861	2792	2988	2997	3049	2689	2700	2636	3050	2936	2805	2462	2618	2690	2940	2789	2814	3397	3342	3358	2562	2515	2537	2749	2581	2561	2630	2608	2594	2894	2920	2865	3092	3604	2951	2737
36	3498	3413	3417	2569	2535	2532	2957	2518	2511	2599	2588	2537	2827	2849	2780	3035	3042	3088	2676	2687	2625	3041	2930	2796	2454	2607	2678	2963	2802	2823	3507	3452	3470	2549	2502	2525	2738	2566	2548	2614	2594	2581	2878	2904	2849	3133	3651	2987	2721
37	3645	3531	3548	2556	2523	2519	2954	2505	2500	2590	2580	2529	2816	2840	2770	3102	3106	3143	2665	2675	2616	3037	2926	2789	2446	2599	2668	2999	2823	2840	3637	3581	3601	2538	2491	2514	2728	2554	2536	2601	2582	2569	2865	2891	2837	3191	3720	3039	2707
38	3813	3662	3700	2544	2513	2508	2953	2494	2491	2582	2575	2523	2810	2835	2765	3192	3193	3217	2655	2665	2607	3038	2928	2787	2439	2591	2661	3048	2854	2868	3787	3729	3752	2528	2481	2503	2720	2543	2526	2589	2571	2559	2858	2883	2829	3271	3817	3111	2695
39	4000	3800	3868	2533	2503	2497	2957	2484	2482	2575	2571	2518	2808	2836	2765	3310	3309	3315	2646	2656	2600	3046	2936	2789	2433	2586	2655	3116	2898	2907	3956	3892	3920	2520	2472	2494	2714	2534	2517	2579	2563	2550	2856	2880	2826	3378	3950	3207	2685
40	4201	3937	4047	2522	2494	2489	2964	2477	2475	2571	2568	2515	2814	2843	2771	3462	3460	3443	2640	2650	2594	3062	2951	2797	2429	2583	2652	3206	2956	2961	4139	4064	4102	2512	2465	2487	2711	2528	2510	2571	2556	2543	2860	2885	2829	3516	4127	3333	2678
41	4401	4064	4226	2510	2487	2482	2975	2472	2470	2567	2568	2513	2828	2859	2785	3652	3652	3605	2636	2646	2590	3090	2975	2812	2426	2582	2652	3318	3031	3030	4327	4235	4287	2507	2459	2480	2710	2525	2506	2565	2552	2538	2874	2898	2840	3690	4359	3493	2672
42	4589	4168	4392	2497	2482	2477	2990	2469	2468	2564	2571	2512	2852	2886	2810	3883	3890	3805	2634	2644	2587	3130	3012	2837	2424	2584	2655	3457	3124	3117	4511	4392	4464	2501	2454	2473	2711	2524	2504	2560	2549	2535	2897	2922	2861	3906	4659	3692	2668
43	4749	4240	4534	2483	2479	2472	3008	2469	2467	2561	2574	2513	2888	2926	2846	4155	4179	4045	2633	2644	2584	3185	3063	2873	2422	2587	2661	3623	3237	3222	4675	4524	4619	2495	2450	2466	2714	2525	2505	2556	2549	2534	2932	2959	2894	4164	5041	3933	2665
44	4871	4276	4643	2468	2477	2466	3028	2470	2467	2558	2579	2514	2941	2982	2899	4463	4515	4322	2633	2643	2582	3259	3132	2923	2421	2592	2668	3815	3370	3347	4810	4622	4741	2489	2446	2458	2719	2528	2507	2552	2549	2535	2981	3011	2942	4465	5516	4213	2664
45	4951	4278	4713	2453	2476	2458	3048	2473	2469	2554	2584	2516	3013	3058	2970	4792	4889	4628	2634	2643	2579	3356	3224	2990	2421	2597	2676	4030	3523	3491	4907	4684	4825	2480	2443	2447	2726	2532	2512	2546	2551	2536	3048	3083	3007	4798	6092	4527	2662
46	4990	4254	4749	2440	2475	2448	3067	2476	2471	2551	2589	2518	3109	3160	3066	5123	5283	4945	2633	2642	2576	3482	3345	3080	2420	2603	2684	4267	3696	3656	4963	4711	4871	2469	2439	2436	2735	2537	2516	2537	2553	2538	3138	3180	3096	5149	6759	4858	2660
47	4998	4215	4756	2429	2472	2436	3084	2481	2474	2549	2593	2520	3238	3296	3194	5429	5666	5250	2632	2640	2571	3647	3504	3199	2419	2609	2691	4522	3888	3840	4984	4713	4886	2457	2435	2423	2744	2542	2523	2526	2555	2540	3256	3308	3214	5494	7492	5185	2658
48	4983	4173	4744	2420	2470	2421	3099	2487	2479	2548	2598	2522	3407	3474	3360	5687	6010	5519	2631	2637	2566	3861	3710	3352	2419	2615	2699	4791	4099	4046	4977	4698	4879	2444	2430	2410	2755	2549	2531	2515	2558	2542	3409	3476	3368	5807	8241	5483	2655
49	4953	4135	4720	2413	2465	2406	3114	2496	2487	2550	2604	2525	3622	3701	3569	5880	6288	5733	2628	2632	2560	4136	3973	3545	2419	2622	2706	5072	4329	4271	4953	4672	4858	2433	2424	2399	2770	2560	2543	2505	2561	2545	3603	3689	3564	6064	8946	5728	2650
50	4914	4103	4691	2407	2460	2392	3131	2510	2500	2555	2611	2530	3884	3978	3818	6001	6483	5878	2624	2628	2554	4477	4297	3773	2419	2629	2715	5358	4574	4515	4919	4642	4831	2423	2418	2390	2788	2577	2559	2499	2566	2549	3837	3948	3800	6249	9545	5906	2645
51	4868	4076	4658	2400	2453	2379	3157	2532	2521	2565	2621	2537	4183	4292	4095	6054	6594	5956	2620	2622	2548	4875	4674	4025	2422	2638	2724	5642	4826	4768	4879	4611	4800	2417	2412	2382	2815	2602	2585	2498	2574	2557	4102	4241	4067	6360	9993	6013	2640
52	4818	4054	4622	2394	2445	2368	3197	2567	2555	2580	2634	2548	4496	4615	4374	6054	6633	5978	2616	2617	2543	5304	5075	4279	2427	2650	2737	5906	5071	5017	4835	4577	4767	2413	2406	2375	2855	2640	2624	2504	2587	2568	4378	4548	4341	6403	10273	6059	2635
53	4765	4034	4582	2389	2435	2359	3262	2622	2608	2602	2654	2566	4790	4917	4628	6016	6619	5958	2611	2611	2538	5725	5465	4511	2437	2667	2754	6133	5293	5244	4788	4540	4731	2411	2400	2370	2915	2697	2684	2519	2607	2586	4637	4837	4597	6395	10401	6060	2631
54	4712	4013	4536	2383	2424	2352	3368	2705	2688	2636	2685	2594	5036	5164	4830	5957	6572	5911	2606	2605	2533	6094	5802	4697	2454	2691	2779	6307	5472	5430	4737	4501	4693	2408	2394	2364	3003	2781	2776	2545	2639	2614	4852	5080	4809	6353	10412	6032	2627
55	4660	3990	4483	2378	2414	2347	3535	2827	2806	2686	2731	2638	5208	5331	4961	5885	6505	5849	2601	2598	2528	6373	6050	4822	2482	2727	2816	6417	5595	5561	4682	4457	4652	2404	2388	2360	3131	2906	2912	2589	2688	2658	5003	5252	4957	6292	10347	5988	2624
56	4610	3968	4425	2374	2403	2342	3785	3000	2970	2762	2802	2706	5301	5412	5023	5807	6428	5779	2595	2592	2524	6540	6194	4884	2525	2783	2873	6460	5659	5631	4624	4407	4608	2399	2382	2356	3310	3085	3105	2658	2764	2725	5084	5346	5036	6220	10241	5938	2621
57	4562	3943	4362	2370	2394	2339	4143	3228	3180	2878	2913	2809	5325	5420	5027	5725	6343	5705	2589	2585	2521	6604	6244	4896	2591	2869	2962	6447	5668	5646	4565	4352	4557	2392	2376	2353	3546	3325	3362	2763	2880	2829	5104	5371	5056	6143	10118	5884	2618
58	4518	3917	4297	2367	2387	2335	4624	3496	3418	3052	3077	2961	5301	5376	4991	5640	6249	5627	2583	2579	2518	6588	6221	4872	2685	3000	3098	6393	5635	5617	4506	4292	4500	2384	2371	2350	3826	3615	3667	2917	3051	2984	5079	5343	5032	6062	9986	5827	2615
59	4476	3891	4233	2364	2381	2332	5203	3778	3659	3301	3310	3175	5250	5301	4934	5553	6149	5549	2576	2572	2516	6522	6153	4826	2812	3189	3297	6311	5574	5560	4447	4230	4437	2376	2365	2348	4123	3930	3992	3131	3291	3206	5027	5283	4981	5976	9849	5765	2612
60	4437	3865	4172	2362	2376	2330	5831	4044	3873	3632	3613	3451	5189	5217	4872	5467	6045	5473	2569	2567	2513	6431	6067	4774	2965	3446	3569	6218	5497	5488	4390	4169	4369	2370	2360	2347	4408	4237	4302	3406	3600	3494	4966	5210	4917	5888	9704	5699	2609
61	4400	3839	4116	2360	2373	2328	6441	4258	4031	4028	3964	3769	5130	5136	4813	5383	5941	5400	2563	2562	2510	6336	5980	4720	3132	3758	3903	6122	5415	5412	4334	4112	4300	2367	2356	2347	4643	4496	4555	3721	3955	3827	4903	5135	4851	5797	9552	5627	2607
62	4365	3814	4066	2360	2371	2328	6961	4394	4122	4450	4328	4098	5076	5064	4759	5303	5840	5332	2559	2560	2507	6246	5900	4668	3295	4099	4269	6027	5334	5338	4280	4061	4235	2365	2354	2347	4802	4676	4722	4045	4322	4172	4843	5067	4787	5705	9391	5549	2605
63	4333	3788	4020	2361	2372	2330	7325	4457	4154	4852	4665	4400	5026	4999	4711	5229	5746	5270	2557	2562	2505	6163	5826	4619	3435	4432	4631	5936	5256	5267	4227	4017	4175	2366	2354	2350	4885	4776	4805	4340	4659	4491	4788	5006	4728	5613	9223	5467	2605
64	4302	3762	3978	2365	2376	2334	7525	4462	4146	5183	4927	4636	4980	4944	4669	5161	5660	5212	2560	2567	2507	6086	5758	4575	3534	4715	4943	5851	5184	5201	4178	3980	4123	2371	2357	2354	4910	4810	4821	4568	4920	4739	4737	4955	4676	5524	9053	5383	2608
65	4271	3736	3940	2371	2383	2342	7588	4427	4116	5402	5090	4782	4937	4895	4631	5098	5581	5158	2569	2579	2515	6016	5695	4537	3590	4915	5167	5772	5117	5141	4133	3949	4078	2378	2365	2362	4895	4798	4792	4707	5082	4894	4692	4912	4632	5438	8885	5299	2614
66	4240	3710	3905	2384	2396	2356	7551	4374	4079	5512	5163	4849	4897	4851	4596	5040	5506	5106	2588	2601	2533	5953	5637	4503	3609	5027	5296	5697	5055	5085	4091	3921	4039	2391	2378	2376	4861	4759	4740	4767	5155	4964	4652	4874	4597	5358	8725	5220	2628
67	4207	3685	3872	2404	2418	2377	7459	4320	4045	5537	5167	4855	4859	4811	4564	4986	5436	5055	2620	2636	2565	5897	5584	4474	3602	5066	5346	5627	4998	5032	4054	3895	4003	2413	2400	2397	4825	4714	4685	4766	5156	4968	4617	4842	4568	5285	8578	5146	2655
68	4173	3659	3840	2438	2453	2411	7352	4270	4014	5500	5124	4822	4823	4776	4534	4934	5371	5006	2673	2691	2617	5846	5536	4450	3580	5055	5338	5561	4943	4982	4021	3870	3970	2447	2436	2431	4790	4666	4632	4729	5113	4928	4587	4813	4544	5219	8446	5081	2700
69	4137	3634	3808	2492	2509	2465	7247	4222	3983	5433	5062	4768	4789	4742	4504	4884	5309	4957	2755	2779	2698	5799	5491	4428	3555	5015	5299	5497	4892	4933	3990	3844	3939	2501	2493	2485	4754	4616	4580	4675	5050	4870	4560	4786	4522	5160	8325	5022	2774
70	4100	3608	3775	2573	2594	2546	7147	4177	3952	5362	5000	4711	4756	4709	4475	4835	5251	4908	2880	2909	2820	5754	5449	4407	3531	4968	5250	5437	4842	4886	3960	3816	3909	2583	2577	2567	4714	4564	4530	4622	4987	4810	4533	4759	4500	5108	8214	4970	2889
71	4062	3582	3741	2693	2718	2663	7049	4135	3921	5291	4938	4654	4722	4675	4443	4786	5195	4857	3060	3096	2990	5708	5407	4386	3507	4920	5201	5379	4794	4840	3929	3785	3879	2702	2699	2686	4671	4512	4483	4570	4926	4751	4505	4732	4475	5060	8110	4922	3058
72	4023	3554	3706	2856	2888	2822	6949	4095	3890	5221	4877	4594	4685	4636	4409	4737	5140	4806	3300	3343	3211	5659	5362	4362	3485	4872	5149	5321	4747	4795	3895	3753	3848	2864	2863	2847	4624	4461	4437	4520	4867	4694	4474	4700	4447	5014	8011	4876	3286
73	3985	3527	3671	3056	3097	3015	6845	4057	3858	5152	4815	4534	4645	4593	4372	4687	5083	4756	3589	3637	3468	5607	5314	4333	3462	4821	5095	5264	4700	4749	3858	3719	3816	3059	3061	3044	4574	4412	4394	4471	4810	4638	4438	4662	4412	4967	7917	4830	3561
74	3945	3499	3637	3276	3327	3225	6732	4021	3824	5083	4754	4477	4601	4545	4333	4637	5026	4706	3901	3951	3735	5549	5260	4301	3441	4769	5039	5205	4652	4702	3819	3685	3783	3274	3276	3260	4524	4364	4352	4422	4755	4585	4398	4620	4372	4918	7829	4785	3857
75	3906	3473	3604	3494	3555	3431	6609	3985	3790	5014	4694	4424	4555	4495	4293	4586	4968	4658	4201	4251	3981	5487	5204	4264	3418	4716	4980	5144	4604	4655	3779	3651	3750	3482	3486	3474	4475	4319	4310	4374	4702	4534	4355	4573	4328	4865	7746	4739	4142
76	3865	3446	3574	3680	3751	3605	6478	3950	3755	4946	4635	4373	4508	4444	4252	4537	4911	4611	4451	4498	4177	5422	5146	4226	3396	4663	4921	5083	4555	4607	3740	3618	3717	3659	3664	3658	4428	4277	4267	4326	4649	4485	4312	4525	4281	4811	7667	4692	4379
77	3825	3420	3546	3812	3892	3728	6345	3915	3722	4878	4580	4324	4461	4394	4211	4489	4856	4567	4622	4663	4301	5354	5088	4186	3375	4610	4861	5023	4506	4558	3702	3585	3683	3783	3788	3789	4386	4236	4226	4277	4598	4435	4268	4477	4236	4756	7585	4645	4541
78	3784	3393	3519	3884	3969	3794	6214	3882	3690	4810	4527	4277	4416	4348	4172	4444	4804	4522	4712	4748	4358	5286	5031	4146	3353	4559	4801	4966	4459	4511	3666	3553	3649	3849	3854	3862	4346	4196	4185	4226	4548	4384	4225	4432	4192	4702	7498	4600	4626
79	3742	3365	3492	3906	3994	3814	6089	3849	3661	4744	4477	4230	4373	4304	4133	4400	4754	4480	4735	4767	4363	5219	4976	4108	3331	4510	4743	4912	4412	4466	3630	3521	3614	3867	3874	3887	4309	4158	4145	4175	4500	4330	4183	4389	4151	4649	7404	4557	4648
80	3700	3333	3466	3891	3980	3800	5969	3818	3634	4677	4431	4182	4331	4263	4095	4358	4704	4438	4711	4740	4335	5154	4923	4072	3310	4462	4687	4859	4368	4424	3595	3490	3579	3850	3859	3874	4273	4120	4108	4124	4454	4272	4144	4348	4112	4599	7299	4516	4626
81	3658	3301	3440	3856	3946	3768	5854	3788	3607	4611	4386	4133	4290	4223	4059	4314	4656	4397	4663	4689	4291	5090	4873	4037	3288	4415	4633	4808	4326	4384	3560	3461	3545	3815	3826	3840	4237	4084	4073	4071	4411	4208	4104	4310	4075	4550	7183	4478	4581
82	3616	3269	3415	3814	3907	3730	5742	3759	3582	4545	4343	4083	4249	4184	4022	4269	4609	4357	4611	4633	4246	5028	4824	4004	3267	4370	4580	4756	4286	4346	3524	3432	3512	3774	3790	3800	4200	4049	4038	4019	4369	4140	4065	4272	4038	4502	7065	4444	4530
83	3574	3234	3390	3773	3869	3693	5631	3731	3558	4481	4302	4032	4208	4145	3986	4221	4561	4320	4559	4579	4202	4968	4775	3972	3246	4325	4530	4703	4248	4309	3490	3404	3480	3734	3755	3760	4163	4014	4005	3965	4330	4072	4026	4234	4002	4455	6941	4410	4481
84	3532	3200	3366	3732	3832	3657	5518	3703	3534	4416	4261	3979	4167	4107	3951	4172	4513	4282	4509	4525	4159	4909	4727	3941	3225	4282	4480	4649	4210	4272	3455	3376	3448	3695	3721	3719	4126	3980	3973	3912	4291	4001	3986	4195	3966	4408	6815	4377	4431
85	3493	3163	3345	3690	3798	3621	5406	3675	3511	4354	4220	3923	4125	4068	3916	4121	4465	4248	4461	4476	4118	4850	4676	3912	3205	4238	4433	4594	4173	4235	3424	3350	3416	3659	3690	3678	4087	3948	3943	3853	4254	3933	3944	4156	3930	4360	6686	4342	4384
TM(ºC)	38.85	37.22	38.91	73.08	73.17	73.02	59.1	57.86	57.55	61.17	60.85	60.86	50.7	50.48	50.34	43.72	44.47	44.41	73.13	73.01	72.82	50.89	50.76	50.33	60.4	61.32	61.41	48.97	49.58	49.68	39.34	38.59	38.97	73.17	73.16	73.26	58.03	58.2	57.99	60.62	60.65	60.71	50.47	50.53	50.45	45.43	45.71	45.56	72.96
[truncated: 107 more columns]
