# Supplementary material for: Extracellular proteolysis of tandemly duplicated pheromone propeptides affords additional complexity to bacterial quorum sensing
Source: PLoS Biol. 2024 Aug 13;22(8):e3002744. doi: 10.1371/journal.pbio.3002744 (PMC11343458; doi:10.1371/journal.pbio.3002744)
Supplement: S5 Data — (XLSX) [file pbio.3002744.s016.xlsx]

## Sheet: Figure 2D
Source data Figure 2D: Thermal shift assays for phr3T maturation at different times
Peak calculation	Min peak 1	Max peak 1	Min peak 2	Max peak 2	Relative maturation	Condition	Time		Raw Data	Temperature	168 15'	168 15'	168 15'	168 30'	168 30'	168 30'	168 60'	168 60'	168 60'	168 120'	168 120'	168 120'	Bpr 15'	Bpr 15'	Bpr 15'	Bpr 30'	Bpr 30'	Bpr 30'	Bpr 60'	Bpr 60'	Bpr 60'	Bpr 120'	Bpr 120'	Bpr 120'	WprA 15'	WprA 15'	WprA 15'	WprA 30'	WprA 30'	WprA 30'	WprA 60'	WprA 60'	WprA 60'	WprA 120'	WprA 120'	WprA 120'	168 15'	168 15'	168 15'
	3000	4401	4298	4619	0.81358885	168	15			20	3158	3257	3205	3274	3301	3278	3368	3179	3109	3727	3438	3378	3080	3096	3054	3441	3150	3086	3286	3416	3159	3643	3490	3382	3308	3200	3233	3515	3386	3397	3730	3628	3625	4140	4033	3998	3502	3594	3497
	2983	4072	4111	4630	0.677238806	168	15			21	3150	3239	3192	3254	3287	3261	3356	3164	3093	3709	3421	3361	3067	3084	3046	3421	3145	3070	3270	3408	3148	3625	3473	3363	3310	3196	3231	3506	3381	3392	3711	3612	3616	4123	4023	3980	3494	3592	3490
	2973	4057	4077	4586	0.680477087	168	15			22	3143	3221	3178	3234	3273	3244	3343	3148	3077	3691	3403	3343	3054	3072	3038	3400	3139	3055	3254	3399	3136	3607	3455	3345	3312	3192	3230	3496	3377	3386	3691	3597	3607	4107	4013	3961	3486	3590	3482
	2992	3588	3669	4508	0.41533101	168	30			23	3136	3203	3164	3215	3260	3227	3331	3133	3061	3674	3386	3326	3041	3060	3031	3380	3134	3040	3238	3390	3124	3589	3438	3326	3314	3188	3229	3486	3372	3380	3672	3581	3598	4091	4003	3943	3478	3588	3475
	3068	3740	3819	4833	0.398576512	168	30			24	3129	3186	3150	3195	3246	3210	3318	3117	3045	3656	3369	3308	3028	3049	3023	3359	3129	3024	3222	3382	3112	3571	3421	3308	3316	3185	3227	3477	3368	3375	3652	3566	3589	4074	3993	3925	3470	3586	3467
	2982	3508	3592	4580	0.347424042	168	30			25	3122	3168	3136	3176	3233	3194	3306	3102	3029	3638	3352	3291	3016	3037	3015	3339	3124	3009	3206	3373	3101	3553	3404	3290	3317	3181	3226	3467	3363	3369	3633	3550	3580	4058	3983	3906	3462	3584	3460
	3084	3034	3214	5325	-0.024260068	168	60			26	3114	3150	3122	3156	3219	3177	3293	3086	3013	3621	3335	3274	3003	3025	3007	3318	3119	2994	3190	3364	3089	3535	3386	3271	3319	3177	3224	3458	3358	3364	3613	3535	3571	4041	3973	3888	3454	3583	3452
	2910	2878	3015	4994	-0.016435542	168	60			27	3107	3132	3108	3137	3205	3160	3279	3071	2998	3602	3317	3257	2990	3013	2998	3295	3112	2979	3175	3355	3079	3518	3369	3254	3319	3172	3222	3448	3354	3357	3596	3521	3563	4026	3965	3871	3445	3580	3446
	2861	2858	2926	4848	-0.001563314	168	60			28	3099	3114	3093	3119	3191	3142	3262	3055	2983	3583	3300	3241	2977	2999	2988	3271	3102	2966	3161	3344	3069	3502	3351	3238	3315	3164	3216	3438	3349	3349	3578	3509	3554	4010	3957	3856	3434	3576	3440
	3381	3280	3226	4985	-0.060916767	168	120			29	3090	3097	3077	3101	3176	3124	3243	3039	2970	3564	3283	3225	2963	2984	2977	3246	3090	2954	3147	3331	3059	3486	3333	3222	3307	3153	3207	3426	3341	3338	3560	3498	3545	3995	3949	3842	3421	3569	3434
	3161	3091	3070	4662	-0.045992116	168	120			30	3080	3079	3061	3083	3161	3106	3222	3023	2956	3543	3266	3211	2950	2968	2964	3220	3076	2942	3132	3314	3048	3470	3315	3207	3295	3140	3195	3413	3330	3325	3541	3489	3534	3980	3940	3829	3406	3559	3426
	3145	3083	3070	4586	-0.04264099	168	120			31	3070	3062	3044	3065	3145	3087	3200	3007	2944	3523	3249	3198	2937	2951	2952	3195	3060	2932	3116	3296	3037	3452	3296	3193	3281	3125	3180	3398	3316	3310	3522	3480	3521	3964	3931	3818	3390	3546	3416
	2890	4912	4633	4608	1.01252	168 ΔBpr	15			32	3059	3046	3028	3048	3129	3068	3178	2992	2931	3502	3234	3186	2924	2933	2939	3170	3043	2922	3100	3276	3024	3432	3278	3178	3265	3109	3165	3383	3301	3293	3503	3471	3509	3949	3922	3809	3374	3531	3405
	2881	4931	4687	4707	0.990338164	168 ΔBpr	15			33	3047	3031	3012	3032	3114	3049	3157	2977	2918	3482	3219	3175	2912	2917	2927	3146	3026	2912	3084	3256	3011	3412	3260	3164	3249	3094	3149	3368	3285	3278	3485	3462	3496	3934	3912	3801	3357	3516	3393
	2907	4910	4720	4740	0.990113693	168 ΔBpr	15			34	3035	3017	2999	3017	3099	3031	3138	2963	2905	3463	3206	3167	2901	2902	2916	3126	3011	2903	3069	3237	2997	3391	3242	3150	3234	3081	3134	3355	3271	3264	3468	3453	3485	3921	3903	3794	3341	3502	3381
	3096	5269	5062	5450	0.848496681	168 ΔBpr	30			35	3023	3005	2987	3005	3086	3016	3121	2950	2893	3445	3194	3160	2892	2890	2907	3108	2998	2896	3055	3220	2985	3371	3224	3136	3221	3070	3121	3344	3261	3253	3454	3445	3477	3910	3895	3790	3327	3489	3371
	2990	4707	4517	5084	0.751751313	168 ΔBpr	30			36	3013	2995	2978	2995	3076	3002	3106	2938	2882	3428	3184	3153	2885	2880	2900	3094	2988	2890	3044	3205	2973	3353	3207	3122	3211	3061	3111	3337	3255	3247	3443	3440	3473	3901	3890	3788	3314	3479	3362
	2902	4465	4305	4863	0.736916549	168 ΔBpr	30			37	3004	2987	2972	2989	3068	2992	3095	2927	2873	3413	3175	3149	2881	2873	2896	3085	2981	2887	3035	3192	2964	3336	3192	3110	3205	3057	3104	3334	3255	3246	3437	3438	3474	3896	3888	3788	3303	3472	3356
	3034	3956	3941	5183	0.426062847	168 ΔBpr	60			38	2999	2982	2968	2986	3064	2985	3087	2919	2866	3399	3168	3145	2879	2871	2895	3082	2979	2888	3030	3184	2958	3322	3179	3100	3203	3057	3102	3337	3261	3252	3436	3443	3481	3897	3891	3793	3295	3470	3354
	3180	4130	4086	5516	0.399159664	168 ΔBpr	60			39	2997	2981	2969	2987	3064	2981	3084	2913	2862	3389	3163	3144	2882	2873	2898	3085	2981	2892	3030	3180	2955	3311	3169	3093	3207	3065	3107	3347	3275	3266	3444	3456	3495	3905	3900	3802	3292	3473	3357
	2956	3586	3685	5167	0.298295455	168 ΔBpr	60			40	3000	2983	2973	2992	3068	2982	3084	2910	2861	3381	3161	3145	2890	2881	2907	3096	2990	2902	3034	3180	2956	3303	3162	3088	3218	3080	3119	3367	3299	3289	3461	3479	3519	3921	3917	3818	3294	3483	3365
	3303	3223	3251	5341	-0.039800995	168 ΔBpr	120			41	3008	2991	2983	3004	3078	2988	3089	2910	2862	3377	3160	3149	2905	2897	2923	3115	3006	2918	3043	3187	2962	3299	3158	3087	3238	3106	3142	3398	3334	3323	3488	3513	3554	3947	3943	3840	3304	3501	3381
	3162	3097	3137	5046	-0.035249458	168 ΔBpr	120			42	3023	3004	2999	3021	3095	2999	3097	2913	2866	3376	3163	3156	2928	2922	2948	3145	3030	2940	3059	3201	2972	3297	3157	3089	3268	3144	3178	3444	3384	3371	3528	3560	3603	3984	3979	3871	3321	3528	3406
	3088	3052	3087	4927	-0.019955654	168 ΔBpr	120			43	3046	3024	3021	3044	3118	3016	3110	2918	2872	3377	3166	3163	2962	2957	2984	3188	3065	2972	3081	3222	2988	3298	3158	3093	3313	3197	3229	3508	3450	3435	3584	3623	3667	4033	4026	3912	3348	3567	3441
	3218	6381	5847	5348	1	168 ΔWprA	15			44	3079	3051	3052	3071	3147	3038	3124	2924	2878	3379	3170	3171	3009	3006	3033	3245	3113	3014	3109	3251	3009	3301	3160	3099	3374	3268	3299	3594	3538	3521	3657	3704	3749	4096	4085	3963	3386	3619	3487
	3080	6243	5714	5258	1	168 ΔWprA	15			45	3122	3087	3093	3102	3184	3067	3138	2930	2884	3381	3174	3178	3071	3071	3098	3319	3175	3068	3144	3289	3035	3303	3162	3105	3456	3362	3393	3707	3653	3632	3753	3808	3854	4177	4160	4025	3438	3686	3549
	3119	6295	5794	5352	1	168 ΔWprA	15			46	3178	3133	3144	3137	3228	3102	3148	2935	2889	3382	3176	3183	3155	3158	3185	3414	3254	3137	3188	3335	3066	3305	3164	3110	3567	3486	3517	3855	3803	3778	3877	3940	3988	4278	4254	4103	3506	3774	3629
	3367	6821	6329	5885	1	168 ΔWprA	30			47	3251	3191	3208	3176	3281	3143	3150	2938	2892	3381	3176	3185	3265	3271	3297	3536	3355	3226	3241	3391	3104	3305	3163	3113	3714	3647	3681	4047	3998	3967	4037	4108	4160	4408	4374	4201	3596	3887	3731
	3299	6927	6431	6019	1	168 ΔWprA	30			48	3345	3263	3287	3223	3342	3190	3144	2939	2893	3379	3174	3185	3406	3417	3440	3689	3481	3336	3306	3458	3149	3303	3160	3113	3908	3856	3893	4293	4247	4209	4241	4322	4378	4573	4528	4324	3712	4034	3861
	3289	6733	6216	5849	1	168 ΔWprA	30			49	3461	3352	3382	3277	3409	3242	3129	2939	2892	3374	3170	3182	3585	3597	3617	3877	3634	3470	3383	3539	3201	3300	3156	3111	4159	4120	4163	4601	4560	4512	4495	4588	4650	4781	4723	4480	3860	4219	4023
	3461	6406	5947	5774	1	168 ΔWprA	60			50	3602	3458	3493	3338	3479	3296	3107	2937	2890	3368	3165	3178	3799	3811	3826	4098	3813	3625	3473	3632	3261	3295	3150	3108	4472	4441	4491	4969	4936	4874	4797	4905	4976	5034	4964	4674	4040	4446	4218
	3479	6714	6319	6143	1	168 ΔWprA	60			51	3761	3577	3613	3401	3547	3350	3082	2933	2887	3361	3158	3171	4039	4048	4056	4345	4009	3796	3570	3733	3325	3289	3143	3103	4838	4807	4863	5380	5358	5278	5135	5263	5346	5326	5247	4903	4246	4709	4438
	3519	6821	6416	6280	1	168 ΔWprA	60			52	3929	3699	3735	3461	3608	3399	3059	2927	2883	3353	3151	3162	4286	4291	4291	4598	4209	3969	3668	3838	3388	3282	3135	3097	5230	5190	5251	5801	5796	5694	5484	5636	5732	5641	5558	5156	4466	4991	4670
	3921	6662	6348	6455	0.962429775	168 ΔWprA	120			53	4089	3816	3847	3512	3659	3441	3041	2919	2878	3344	3144	3152	4517	4517	4508	4835	4395	4131	3760	3936	3447	3275	3128	3090	5613	5555	5620	6192	6208	6081	5813	5992	6101	5952	5873	5417	4679	5266	4891
	3917	6659	6338	6473	0.953076121	168 ΔWprA	120			54	4226	3915	3939	3549	3696	3472	3029	2909	2873	3335	3135	3140	4709	4703	4688	5033	4549	4268	3837	4019	3496	3266	3121	3083	5946	5866	5931	6513	6552	6400	6089	6297	6417	6229	6161	5662	4866	5508	5081
	3818	6169	6053	6219	0.93404847	168 ΔWprA	120			55	4327	3989	4003	3572	3721	3492	3024	2898	2868	3323	3125	3126	4843	4837	4815	5176	4657	4370	3894	4082	3534	3256	3114	3076	6195	6092	6155	6732	6796	6624	6287	6525	6650	6446	6396	5869	5008	5693	5224
	3294	5134	4902	5126	0.891472868	168	15			56	4386	4037	4039	3583	3734	3502	3023	2888	2864	3310	3115	3111	4915	4913	4888	5257	4715	4434	3931	4120	3559	3246	3108	3068	6344	6222	6282	6845	6928	6744	6399	6664	6788	6589	6557	6023	5097	5808	5311
	3483	5850	5574	5885	0.883868559	168	15			57	4408	4062	4055	3587	3739	3507	3027	2881	2861	3296	3103	3097	4934	4940	4916	5283	4728	4463	3950	4134	3576	3235	3102	3060	6399	6266	6322	6866	6964	6772	6433	6721	6839	6656	6642	6121	5135	5856	5345
	3365	5339	5094	5517	0.823529412	168	15			58	4401	4072	4057	3588	3740	3508	3034	2878	2858	3280	3091	3083	4912	4931	4910	5269	4707	4465	3956	4130	3586	3223	3097	3052	6381	6243	6295	6821	6927	6733	6406	6714	6821	6662	6659	6169	5134	5850	5339
	3283	4471	4417	5580	0.505316886	168	30			59	4379	4073	4053	3591	3740	3510	3045	2880	2857	3264	3079	3071	4867	4901	4886	5233	4664	4448	3953	4114	3592	3213	3094	3045	6314	6175	6224	6739	6849	6653	6340	6664	6760	6625	6628	6182	5105	5808	5305
	3301	4820	4679	5778	0.580213904	168	30			60	4352	4072	4050	3597	3744	3515	3061	2890	2858	3248	3068	3062	4813	4860	4853	5187	4614	4418	3945	4092	3599	3205	3092	3040	6223	6083	6133	6645	6755	6555	6256	6592	6680	6566	6569	6172	5062	5750	5257
	3368	4791	4695	5904	0.540653495	168	30			61	4328	4073	4050	3607	3752	3524	3083	2906	2862	3235	3060	3056	4760	4815	4819	5144	4570	4384	3936	4072	3608	3202	3093	3039	6124	5984	6038	6554	6662	6457	6168	6515	6599	6501	6501	6149	5015	5691	5205
	3201	3316	3426	5576	0.050772627	168	60			62	4310	4078	4054	3622	3766	3539	3113	2931	2872	3224	3057	3055	4710	4770	4784	5107	4537	4350	3930	4062	3622	3206	3099	3045	6026	5886	5947	6470	6577	6366	6084	6441	6527	6440	6437	6119	4970	5639	5157
	3197	3204	3313	5538	0.003136201	168	60			63	4300	4091	4062	3641	3788	3561	3156	2966	2892	3220	3060	3059	4668	4726	4751	5079	4519	4322	3930	4065	3647	3220	3112	3060	5933	5795	5865	6396	6500	6286	6009	6375	6466	6388	6382	6086	4931	5600	5119
	2901	2950	3124	5401	0.021066208	168	60			64	4298	4111	4077	3669	3819	3592	3214	3015	2926	3226	3070	3070	4633	4687	4720	5062	4517	4305	3941	4086	3685	3251	3137	3087	5847	5714	5794	6329	6431	6216	5947	6319	6416	6348	6338	6053	4902	5574	5094
	3907	3771	3690	5818	-0.068273092	168	120			65	4306	4141	4100	3706	3861	3635	3292	3081	2980	3245	3092	3091	4606	4656	4694	5058	4531	4305	3970	4130	3741	3301	3181	3131	5770	5646	5733	6272	6371	6158	5898	6274	6377	6320	6309	6025	4885	5561	5085
	3694	3575	3508	5428	-0.066074403	168	120			66	4324	4181	4133	3757	3919	3692	3395	3172	3061	3284	3131	3127	4589	4636	4676	5068	4560	4323	4021	4197	3820	3380	3249	3198	5703	5590	5679	6224	6319	6108	5863	6239	6347	6308	6294	6007	4881	5562	5093
	3709	3614	3573	5369	-0.0558495	168	120			67	4353	4232	4180	3824	3996	3767	3531	3294	3175	3351	3193	3185	4583	4630	4670	5093	4606	4362	4099	4294	3926	3494	3351	3293	5646	5541	5633	6184	6277	6066	5841	6215	6328	6311	6297	6007	4891	5579	5119
	3043	5398	5058	4987	1.03109	168 ΔBpr	15			68	4393	4294	4239	3909	4095	3863	3705	3453	3329	3455	3289	3274	4585	4637	4676	5135	4668	4419	4209	4422	4060	3651	3492	3426	5598	5500	5594	6150	6243	6033	5831	6200	6321	6329	6315	6025	4915	5611	5163
	3143	5970	5645	5545	1.03667	168 ΔBpr	15			69	4443	4365	4310	4013	4215	3979	3922	3655	3528	3607	3427	3402	4596	4654	4693	5192	4745	4494	4351	4583	4226	3858	3681	3604	5558	5462	5559	6119	6215	6007	5830	6195	6323	6360	6348	6060	4951	5658	5225
	3136	5951	5593	5600	0.99751949	168 ΔBpr	15			70	4496	4439	4386	4129	4352	4111	4182	3900	3770	3816	3616	3579	4610	4677	4715	5259	4832	4582	4521	4774	4420	4117	3917	3829	5521	5427	5526	6087	6188	5985	5835	6196	6330	6400	6391	6106	4996	5717	5298
	3150	5211	4944	5309	0.849546579	168 ΔBpr	30			71	4548	4510	4460	4249	4496	4251	4476	4179	4046	4079	3852	3803	4623	4700	4737	5327	4919	4673	4708	4983	4630	4421	4196	4097	5486	5392	5494	6048	6157	5963	5839	6197	6337	6438	6434	6155	5044	5780	5375
	3140	5283	5110	5626	0.805942083	168 ΔBpr	30			72	4590	4570	4522	4360	4634	4385	4784	4473	4336	4381	4124	4063	4629	4715	4752	5388	4996	4756	4893	5190	4838	4747	4496	4388	5447	5353	5455	6002	6120	5935	5833	6193	6334	6465	6467	6196	5087	5835	5445
	3218	5277	5091	5593	0.803982819	168 ΔBpr	30			73	4615	4611	4566	4450	4750	4498	5077	4754	4613	4695	4404	4334	4625	4719	4754	5432	5053	4822	5058	5375	5023	5064	4790	4675	5402	5310	5408	5947	6074	5898	5812	6176	6316	6473	6482	6219	5117	5873	5495
	3461	4857	4725	5893	0.544461778	168 ΔBpr	60			74	4619	4630	4586	4508	4833	4580	5325	4994	4848	4985	4662	4586	4608	4707	4740	5450	5084	4863	5183	5516	5167	5341	5046	4927	5348	5258	5352	5885	6019	5849	5774	6143	6280	6455	6473	6219	5126	5885	5517
	3389	4452	4484	5764	0.453691848	168 ΔBpr	60			75	4603	4625	4582	4533	4876	4623	5505	5171	5019	5218	4869	4788	4577	4679	4713	5442	5084	4874	5256	5602	5255	5548	5238	5118	5287	5199	5291	5817	5956	5790	5720	6093	6228	6412	6439	6193	5111	5870	5509
	3268	4195	4253	5652	0.398538263	168 ΔBpr	60			76	4571	4602	4560	4526	4883	4629	5605	5273	5117	5370	5003	4921	4535	4638	4674	5409	5061	4859	5278	5631	5289	5670	5351	5233	5221	5136	5226	5748	5889	5726	5655	6031	6163	6350	6384	6144	5075	5828	5475
	4091	3957	3972	6206	-0.063809524	168 ΔBpr	120			77	4529	4566	4524	4498	4861	4607	5633	5307	5148	5437	5064	4982	4487	4589	4627	5359	5021	4829	5259	5614	5278	5712	5389	5276	5153	5071	5161	5678	5820	5660	5587	5962	6091	6276	6314	6077	5022	5767	5422
	4109	4018	3989	6202	-0.042884072	168 ΔBpr	120			78	4482	4523	4481	4455	4822	4566	5607	5289	5129	5436	5064	4985	4436	4534	4577	5299	4971	4789	5212	5565	5236	5693	5371	5264	5084	5005	5098	5608	5752	5594	5520	5891	6016	6196	6236	6001	4960	5695	5358
	3848	3766	3748	5644	-0.045203969	168 ΔBpr	120			79	4435	4478	4435	4406	4774	4515	5549	5239	5078	5387	5025	4949	4384	4479	4525	5234	4918	4744	5150	5498	5178	5635	5317	5216	5018	4942	5038	5539	5685	5531	5456	5820	5943	6113	6156	5920	4895	5618	5291
	3146	6460	5906	5311	1	168 ΔWprA	15			80	4388	4432	4390	4354	4725	4461	5476	5174	5015	5312	4964	4891	4333	4424	4475	5168	4866	4700	5085	5426	5115	5558	5245	5150	4955	4882	4979	5469	5620	5468	5395	5752	5872	6031	6077	5838	4830	5540	5223
	3183	6674	6188	5667	1	168 ΔWprA	15			81	4342	4388	4345	4304	4677	4409	5400	5105	4948	5230	4897	4828	4284	4372	4425	5103	4815	4657	5021	5355	5053	5476	5170	5080	4892	4824	4923	5399	5556	5406	5335	5689	5805	5950	6001	5759	4769	5463	5158
	3264	7020	6494	5965	1	168 ΔWprA	15			82	4297	4344	4301	4253	4631	4358	5326	5038	4884	5150	4831	4765	4235	4323	4377	5039	4763	4614	4959	5287	4992	5397	5097	5012	4831	4767	4868	5329	5494	5345	5274	5627	5742	5867	5927	5683	4711	5387	5094
	3511	7153	6566	6034	1	168 ΔWprA	30			83	4252	4301	4257	4204	4586	4311	5254	4970	4823	5076	4768	4704	4187	4275	4332	4977	4712	4569	4899	5221	4933	5320	5026	4945	4771	4711	4814	5258	5431	5284	5212	5571	5682	5786	5854	5609	4654	5313	5033
	3466	7228	6723	6246	1	168 ΔWprA	30			84	4207	4259	4213	4155	4541	4264	5181	4903	4763	5004	4705	4644	4140	4229	4286	4917	4661	4524	4839	5156	4875	5244	4956	4878	4710	4657	4760	5186	5368	5223	5149	5516	5623	5705	5782	5536	4600	5238	4973
	3477	7130	6624	6223	1	168 ΔWprA	30			85	4160	4219	4169	4111	4497	4224	5110	4833	4707	4943	4644	4586	4092	4183	4246	4857	4611	4475	4781	5094	4817	5169	4889	4813	4648	4601	4706	5112	5301	5165	5086	5469	5567	5628	5712	5468	4546	5165	4916
	4207	8500	7973	7369	1	168 ΔWprA	60
	4014	7972	7507	7133	1	168 ΔWprA	60
	3958	7577	7185	6852	1	168 ΔWprA	60
	4335	7075	6793	6914	0.957707095	168 ΔWprA	120
	4260	6907	6601	6803	0.929097929	168 ΔWprA	120
	4383	7037	6795	7020	0.921847864	168 ΔWprA	120
[truncated: 33 more columns]
