# Supplementary material for: Extracellular proteolysis of tandemly duplicated pheromone propeptides affords additional complexity to bacterial quorum sensing
Source: PLoS Biol. 2024 Aug 13;22(8):e3002744. doi: 10.1371/journal.pbio.3002744 (PMC11343458; doi:10.1371/journal.pbio.3002744)
Supplement: S6 Data — (XLSX) [file pbio.3002744.s017.xlsx]

## Sheet: Figure 2E, F, G & H
Source data Figure 2E, F, G & H: Thermal shift assays for phr105 maturation
Temperature	Apo	Apo	Apo	ERPVGT	ERPVGT	ERPVGT	Imat3 105	Imat3 105	Imat3 105	Imat2 105	Imat2 105	Imat2 105	Imat1 105	Imat1 105	Imat1 105	Imat3 105 SN 168	Imat3 105 SN 168	Imat3 105 SN 168	Imat3 105 SN WB800	Imat3 105 SN WB800	Imat3 105 SN WB800	Imat2 105 SN 168	Imat2 105 SN 168	Imat2 105 SN 168	Imat2 105 SN WB800	Imat2 105 SN WB800	Imat2 105 SN WB800	Imat1 105 SN 168	Imat1 105 SN 168	Imat1 105 SN 168	Imat1 105 SN WB800	Imat1 105 SN WB800	Imat1 105 SN WB800	Apo	Apo	Apo	ERPVGT	ERPVGT	ERPVGT	Imat3 105	Imat3 105	Imat3 105	Imat2 105	Imat2 105	Imat2 105	Imat1 105	Imat1 105	Imat1 105	Imat3 105 SN 168
20	2171	2176	2171	2166	2164	2173	2182	2167	2160	2586	2555	2591	2231	2227	2216	2191	2198	2196	2204	2200	2198	2505	2426	2423	2558	2491	2532	2189	2186	2188	2177	2173	2168	3077	3114	3186	2554	2553	2557	3236	3282	3140	2658	2576	2583	2221	2216	2205	3060
21	2172	2177	2173	2165	2163	2172	2183	2168	2162	2598	2563	2599	2232	2228	2217	2190	2198	2196	2205	2201	2199	2507	2424	2425	2569	2500	2541	2188	2185	2187	2177	2172	2168	3094	3132	3207	2552	2551	2556	3249	3294	3149	2663	2581	2587	2222	2217	2206	3054
22	2173	2178	2174	2164	2162	2170	2184	2170	2163	2610	2570	2607	2233	2230	2217	2190	2198	2196	2206	2202	2201	2509	2422	2427	2580	2509	2549	2187	2183	2185	2177	2172	2168	3112	3149	3227	2550	2548	2554	3261	3305	3158	2667	2586	2591	2222	2217	2206	3048
23	2174	2179	2176	2163	2161	2169	2185	2171	2164	2623	2578	2615	2234	2232	2217	2190	2199	2196	2207	2203	2202	2511	2420	2429	2590	2519	2558	2187	2181	2184	2177	2171	2167	3129	3167	3247	2548	2546	2552	3274	3317	3167	2672	2591	2596	2223	2217	2207	3042
24	2175	2181	2177	2162	2160	2168	2186	2172	2165	2635	2586	2623	2235	2233	2218	2190	2199	2195	2208	2204	2203	2513	2419	2431	2601	2528	2567	2186	2180	2183	2177	2171	2167	3147	3185	3268	2546	2544	2551	3287	3329	3176	2676	2596	2600	2223	2218	2208	3035
25	2176	2182	2178	2161	2159	2166	2187	2173	2167	2647	2594	2631	2236	2235	2218	2190	2199	2195	2209	2206	2205	2515	2417	2433	2611	2537	2576	2185	2178	2182	2177	2170	2167	3164	3203	3288	2544	2541	2549	3300	3341	3185	2681	2601	2605	2224	2218	2209	3029
26	2177	2183	2180	2159	2158	2165	2188	2174	2168	2660	2602	2639	2237	2236	2218	2189	2199	2195	2210	2207	2206	2517	2415	2435	2622	2546	2585	2184	2177	2181	2177	2170	2167	3182	3220	3309	2542	2539	2547	3313	3353	3194	2686	2606	2609	2224	2218	2209	3023
27	2178	2185	2181	2158	2157	2164	2189	2175	2169	2671	2608	2646	2238	2238	2219	2189	2199	2195	2211	2208	2208	2519	2412	2436	2631	2554	2593	2183	2175	2180	2177	2169	2166	3197	3235	3326	2540	2537	2546	3323	3361	3201	2689	2610	2612	2225	2219	2210	3016
28	2179	2186	2183	2157	2155	2162	2191	2177	2170	2681	2613	2652	2240	2240	2220	2189	2200	2195	2213	2210	2210	2519	2409	2437	2639	2560	2600	2182	2173	2179	2177	2169	2165	3209	3248	3342	2538	2535	2545	3330	3367	3205	2690	2613	2615	2226	2221	2211	3008
29	2180	2187	2184	2155	2153	2161	2192	2178	2172	2689	2615	2657	2241	2242	2222	2189	2200	2196	2215	2211	2212	2519	2404	2437	2645	2565	2607	2181	2172	2177	2177	2169	2165	3219	3258	3354	2536	2533	2543	3333	3369	3208	2691	2615	2616	2228	2222	2212	3000
30	2181	2189	2186	2153	2152	2160	2193	2179	2173	2695	2616	2660	2243	2244	2224	2189	2201	2196	2217	2214	2215	2518	2399	2436	2650	2568	2614	2180	2170	2177	2177	2169	2164	3226	3266	3363	2534	2532	2542	3333	3369	3208	2690	2615	2617	2229	2224	2214	2991
31	2182	2191	2188	2152	2151	2158	2194	2180	2174	2700	2616	2662	2246	2246	2226	2190	2201	2197	2219	2216	2218	2517	2394	2434	2654	2571	2619	2179	2169	2176	2177	2170	2164	3229	3271	3368	2532	2530	2540	3329	3365	3206	2687	2615	2615	2230	2226	2215	2981
32	2183	2193	2189	2151	2150	2157	2196	2182	2175	2703	2616	2662	2248	2249	2228	2191	2202	2197	2222	2219	2221	2514	2387	2431	2657	2573	2624	2177	2168	2175	2178	2171	2165	3229	3273	3371	2531	2529	2538	3322	3359	3202	2684	2613	2614	2231	2227	2217	2972
33	2184	2196	2191	2150	2149	2156	2199	2184	2177	2704	2615	2663	2251	2253	2230	2193	2203	2198	2225	2222	2224	2511	2381	2427	2658	2574	2627	2176	2168	2174	2179	2173	2167	3226	3272	3370	2529	2527	2537	3311	3349	3195	2679	2611	2611	2233	2229	2219	2962
34	2185	2198	2193	2149	2149	2154	2202	2187	2179	2704	2613	2662	2253	2256	2232	2195	2204	2199	2229	2225	2228	2506	2374	2424	2658	2574	2630	2176	2168	2174	2181	2175	2169	3220	3267	3366	2528	2526	2536	3297	3336	3187	2673	2608	2609	2235	2231	2221	2952
35	2187	2201	2196	2148	2148	2153	2207	2190	2182	2703	2611	2660	2256	2260	2234	2196	2206	2200	2234	2230	2233	2501	2368	2420	2658	2574	2632	2175	2168	2173	2184	2178	2172	3212	3259	3358	2526	2524	2534	3280	3321	3176	2667	2604	2605	2237	2234	2224	2942
36	2189	2204	2199	2147	2147	2151	2212	2195	2186	2700	2607	2657	2260	2263	2237	2198	2208	2202	2239	2235	2239	2495	2361	2416	2656	2574	2634	2175	2168	2172	2188	2181	2176	3201	3248	3346	2525	2522	2534	3259	3303	3163	2659	2600	2602	2240	2236	2226	2932
37	2191	2208	2202	2146	2147	2150	2219	2200	2191	2697	2604	2654	2264	2267	2240	2200	2210	2204	2245	2241	2246	2488	2356	2413	2653	2572	2635	2175	2168	2171	2193	2186	2181	3187	3233	3331	2523	2521	2533	3237	3282	3147	2652	2595	2598	2243	2238	2229	2921
38	2194	2211	2207	2145	2146	2150	2229	2208	2199	2692	2599	2649	2270	2272	2244	2201	2212	2206	2253	2248	2255	2481	2350	2409	2649	2570	2636	2175	2168	2171	2201	2193	2187	3171	3216	3312	2521	2520	2532	3212	3259	3129	2644	2590	2593	2247	2240	2232	2909
39	2197	2216	2212	2144	2145	2149	2241	2219	2209	2687	2594	2645	2277	2278	2250	2204	2215	2208	2262	2258	2266	2473	2345	2404	2644	2567	2635	2175	2168	2170	2212	2202	2196	3152	3196	3289	2519	2518	2532	3185	3234	3108	2636	2584	2588	2251	2243	2237	2896
40	2201	2221	2218	2143	2145	2149	2257	2233	2222	2682	2589	2640	2286	2286	2258	2207	2219	2210	2272	2269	2279	2466	2340	2400	2638	2563	2633	2175	2168	2170	2226	2215	2209	3131	3174	3263	2518	2517	2531	3157	3207	3086	2628	2578	2583	2257	2245	2243	2881
41	2205	2228	2224	2144	2144	2149	2277	2252	2238	2676	2584	2634	2300	2297	2269	2211	2222	2214	2283	2281	2294	2459	2335	2394	2631	2558	2630	2175	2168	2170	2244	2233	2225	3108	3148	3233	2517	2516	2531	3128	3179	3062	2620	2571	2577	2266	2250	2251	2865
42	2211	2235	2233	2144	2144	2149	2301	2275	2259	2669	2577	2629	2318	2313	2284	2215	2227	2218	2296	2295	2309	2451	2330	2388	2624	2553	2627	2175	2168	2170	2268	2256	2246	3083	3119	3201	2515	2515	2530	3099	3150	3036	2612	2564	2571	2278	2258	2264	2848
43	2219	2244	2243	2144	2144	2148	2330	2302	2284	2662	2571	2623	2344	2334	2305	2220	2232	2223	2309	2309	2326	2444	2326	2383	2617	2547	2623	2176	2168	2171	2297	2285	2274	3055	3086	3165	2514	2514	2529	3069	3121	3009	2603	2557	2565	2295	2272	2282	2829
44	2227	2255	2255	2145	2144	2148	2364	2334	2313	2655	2564	2617	2382	2365	2335	2225	2237	2228	2322	2323	2343	2438	2322	2377	2611	2542	2618	2176	2169	2171	2331	2320	2306	3026	3049	3127	2512	2513	2527	3040	3091	2981	2594	2549	2559	2321	2293	2308	2809
45	2238	2266	2269	2145	2144	2148	2400	2370	2344	2648	2556	2611	2433	2407	2377	2231	2243	2234	2335	2337	2361	2432	2319	2372	2604	2537	2614	2177	2169	2172	2369	2360	2344	2994	3008	3087	2509	2512	2525	3011	3062	2953	2583	2541	2553	2356	2326	2344	2789
46	2250	2278	2287	2145	2143	2148	2437	2409	2378	2641	2547	2605	2503	2464	2433	2238	2249	2240	2349	2351	2378	2426	2316	2367	2598	2532	2610	2178	2170	2172	2407	2401	2383	2960	2965	3044	2507	2511	2523	2983	3033	2925	2572	2533	2548	2404	2371	2395	2768
47	2265	2292	2307	2145	2143	2149	2476	2450	2412	2634	2538	2600	2592	2538	2506	2244	2256	2247	2363	2365	2396	2421	2314	2363	2593	2529	2607	2179	2171	2173	2444	2441	2422	2924	2920	3001	2505	2509	2520	2956	3006	2898	2561	2525	2544	2466	2432	2462	2749
48	2282	2308	2330	2145	2144	2149	2513	2492	2447	2628	2529	2598	2699	2627	2594	2252	2262	2253	2377	2380	2414	2417	2313	2360	2590	2527	2607	2180	2172	2174	2476	2477	2456	2887	2875	2956	2502	2507	2518	2930	2980	2872	2550	2519	2542	2543	2507	2545	2731
49	2301	2326	2357	2145	2144	2150	2549	2533	2480	2625	2523	2600	2818	2725	2692	2259	2269	2260	2391	2396	2432	2413	2313	2359	2591	2529	2610	2180	2172	2175	2502	2506	2485	2850	2831	2912	2500	2504	2516	2904	2957	2847	2543	2515	2544	2628	2591	2642	2715
50	2323	2345	2387	2146	2145	2151	2582	2572	2511	2627	2522	2608	2936	2825	2792	2267	2277	2267	2407	2413	2451	2410	2315	2362	2601	2538	2622	2181	2173	2176	2522	2529	2507	2814	2790	2870	2498	2502	2514	2878	2936	2824	2542	2517	2554	2716	2677	2745	2703
51	2346	2367	2419	2147	2146	2152	2611	2609	2538	2638	2531	2628	3041	2916	2885	2275	2286	2276	2423	2431	2471	2409	2321	2369	2622	2556	2646	2182	2174	2177	2537	2546	2524	2779	2753	2829	2497	2500	2512	2852	2917	2802	2553	2527	2573	2797	2756	2845	2696
52	2370	2389	2453	2150	2148	2154	2635	2643	2560	2661	2552	2664	3121	2989	2963	2284	2296	2285	2439	2448	2490	2412	2332	2384	2661	2590	2688	2184	2174	2179	2548	2559	2537	2748	2718	2792	2496	2499	2511	2826	2900	2780	2576	2549	2607	2864	2819	2931	2692
53	2394	2410	2488	2154	2152	2158	2652	2674	2578	2700	2587	2719	3171	3041	3020	2295	2307	2297	2456	2466	2510	2423	2350	2408	2721	2642	2753	2186	2176	2182	2559	2570	2547	2720	2687	2759	2496	2498	2510	2802	2886	2759	2615	2585	2656	2913	2864	2996	2691
54	2418	2430	2523	2161	2158	2165	2662	2701	2590	2755	2635	2793	3194	3071	3058	2308	2319	2311	2473	2483	2530	2444	2379	2443	2801	2712	2842	2188	2178	2185	2568	2579	2556	2695	2660	2730	2498	2499	2511	2780	2873	2740	2666	2633	2719	2943	2891	3038	2694
55	2439	2447	2555	2172	2169	2177	2666	2725	2597	2821	2689	2880	3198	3086	3080	2323	2331	2327	2489	2500	2549	2479	2419	2492	2895	2795	2948	2192	2181	2189	2577	2588	2566	2674	2636	2706	2502	2502	2514	2761	2862	2723	2722	2687	2789	2958	2905	3059	2700
56	2458	2462	2584	2190	2187	2195	2666	2745	2599	2891	2744	2969	3194	3092	3090	2341	2344	2346	2504	2516	2566	2530	2474	2555	2994	2882	3062	2199	2185	2196	2586	2597	2575	2656	2616	2686	2509	2508	2519	2745	2851	2708	2778	2742	2859	2964	2910	3064	2709
57	2472	2474	2608	2218	2214	2223	2663	2761	2598	2955	2795	3052	3192	3093	3093	2361	2357	2368	2519	2531	2581	2598	2544	2632	3087	2962	3172	2208	2192	2206	2595	2606	2584	2641	2599	2670	2519	2518	2528	2731	2841	2696	2826	2789	2919	2966	2911	3059	2718
58	2483	2484	2627	2257	2254	2263	2662	2773	2596	3008	2834	3118	3191	3093	3092	2383	2370	2392	2532	2545	2592	2681	2628	2722	3163	3027	3263	2223	2203	2221	2602	2614	2592	2627	2586	2656	2535	2533	2542	2718	2831	2686	2861	2823	2963	2966	2911	3048	2727
59	2489	2490	2640	2307	2305	2312	2662	2780	2594	3044	2861	3164	3191	3093	3087	2405	2383	2416	2544	2557	2600	2775	2722	2820	3216	3072	3330	2244	2217	2242	2609	2621	2599	2614	2575	2645	2556	2553	2560	2705	2821	2678	2884	2844	2990	2965	2910	3034	2734
60	2491	2493	2649	2364	2364	2367	2663	2782	2592	3065	2879	3192	3188	3093	3077	2427	2397	2441	2554	2568	2603	2874	2821	2921	3248	3099	3374	2270	2235	2269	2613	2627	2604	2603	2567	2635	2578	2575	2581	2694	2810	2671	2898	2856	3002	2963	2909	3019	2738
61	2489	2494	2653	2422	2425	2421	2663	2781	2592	3076	2889	3205	3181	3090	3062	2447	2411	2465	2563	2577	2601	2971	2917	3019	3263	3110	3397	2302	2257	2302	2614	2631	2608	2592	2560	2626	2601	2597	2601	2682	2798	2664	2905	2861	3003	2959	2906	3004	2739
62	2485	2494	2653	2473	2481	2468	2662	2776	2593	3080	2895	3209	3171	3087	3043	2465	2425	2487	2570	2583	2598	3059	3002	3105	3268	3111	3408	2339	2282	2340	2612	2634	2610	2582	2554	2618	2620	2616	2618	2673	2786	2659	2910	2865	2998	2953	2902	2990	2736
63	2478	2491	2650	2511	2524	2501	2659	2768	2593	3079	2900	3207	3158	3082	3021	2479	2438	2507	2575	2589	2592	3132	3069	3176	3268	3106	3412	2378	2309	2380	2605	2635	2611	2573	2550	2609	2632	2629	2629	2665	2775	2653	2915	2869	2990	2946	2897	2978	2731
64	2470	2488	2643	2533	2551	2518	2653	2756	2592	3077	2904	3203	3146	3075	2997	2490	2449	2524	2578	2593	2586	3185	3116	3226	3266	3098	3413	2417	2337	2420	2595	2635	2610	2565	2546	2601	2636	2634	2632	2657	2763	2647	2921	2873	2981	2939	2892	2968	2724
65	2461	2484	2632	2540	2562	2524	2647	2742	2591	3074	2907	3195	3134	3067	2974	2497	2457	2537	2579	2595	2580	3220	3142	3256	3263	3087	3412	2456	2366	2460	2583	2633	2607	2558	2543	2592	2635	2633	2630	2651	2751	2642	2926	2875	2971	2932	2885	2959	2718
66	2451	2480	2619	2537	2561	2523	2640	2727	2587	3071	2908	3182	3123	3058	2954	2501	2463	2546	2579	2596	2574	3239	3151	3270	3257	3074	3407	2493	2394	2498	2570	2630	2603	2553	2539	2584	2628	2628	2625	2645	2739	2637	2930	2874	2962	2925	2878	2952	2711
67	2443	2476	2605	2527	2551	2517	2632	2710	2582	3068	2908	3166	3110	3049	2937	2501	2466	2550	2578	2596	2567	3245	3148	3270	3249	3060	3400	2526	2420	2531	2558	2625	2596	2547	2536	2576	2619	2620	2618	2638	2727	2632	2932	2872	2954	2919	2871	2946	2705
68	2436	2472	2589	2516	2537	2510	2624	2693	2576	3067	2906	3148	3096	3039	2924	2498	2468	2550	2575	2594	2560	3245	3137	3262	3238	3046	3388	2553	2443	2558	2549	2618	2587	2543	2533	2569	2609	2611	2612	2631	2717	2628	2932	2868	2946	2913	2863	2940	2698
69	2430	2468	2575	2507	2523	2505	2616	2678	2569	3064	2902	3128	3081	3030	2912	2493	2468	2546	2571	2591	2552	3240	3124	3249	3224	3034	3372	2573	2462	2578	2541	2610	2576	2538	2529	2562	2601	2601	2607	2625	2707	2623	2929	2864	2940	2906	2854	2934	2691
70	2425	2464	2563	2499	2508	2500	2607	2665	2561	3060	2898	3110	3066	3020	2902	2487	2467	2540	2566	2586	2544	3233	3109	3233	3208	3024	3352	2586	2474	2588	2534	2600	2564	2534	2525	2556	2593	2593	2602	2618	2699	2619	2925	2859	2935	2898	2845	2926	2684
71	2421	2460	2552	2493	2495	2494	2599	2654	2555	3056	2892	3093	3051	3010	2893	2481	2466	2532	2560	2579	2536	3225	3096	3215	3191	3015	3329	2591	2481	2591	2529	2589	2552	2530	2521	2551	2586	2585	2598	2611	2691	2615	2919	2855	2930	2889	2836	2917	2677
72	2417	2455	2543	2488	2485	2488	2591	2646	2550	3049	2886	3079	3036	2999	2883	2474	2464	2523	2552	2571	2530	3217	3083	3196	3173	3006	3306	2590	2484	2588	2524	2577	2540	2525	2517	2546	2580	2579	2593	2605	2685	2611	2912	2850	2926	2880	2828	2906	2669
73	2413	2451	2536	2484	2476	2482	2584	2639	2545	3041	2878	3066	3024	2989	2873	2468	2461	2515	2544	2562	2524	3210	3071	3178	3155	2997	3283	2584	2483	2579	2518	2565	2529	2521	2513	2541	2576	2574	2588	2599	2678	2607	2905	2845	2920	2871	2820	2895	2662
74	2409	2446	2529	2480	2470	2477	2577	2633	2540	3032	2869	3055	3013	2980	2864	2463	2458	2507	2535	2552	2518	3202	3060	3160	3138	2988	3262	2575	2481	2568	2513	2554	2519	2517	2509	2537	2571	2569	2583	2592	2673	2603	2897	2839	2913	2863	2814	2885	2656
75	2404	2441	2523	2476	2466	2471	2570	2626	2535	3022	2860	3046	3002	2970	2854	2457	2454	2498	2526	2542	2513	3195	3050	3144	3123	2978	3245	2564	2478	2557	2508	2544	2512	2513	2506	2532	2567	2565	2578	2586	2667	2599	2889	2832	2904	2855	2807	2876	2649
76	2399	2437	2518	2471	2462	2467	2563	2619	2529	3013	2850	3036	2992	2961	2845	2451	2450	2490	2517	2533	2507	3188	3040	3129	3110	2967	3231	2553	2474	2545	2502	2535	2505	2509	2503	2528	2563	2560	2574	2581	2661	2595	2881	2825	2894	2846	2801	2867	2642
77	2394	2432	2512	2466	2459	2463	2556	2611	2524	3002	2840	3026	2983	2953	2836	2445	2446	2483	2508	2524	2502	3182	3031	3116	3098	2956	3218	2541	2470	2535	2496	2528	2499	2505	2500	2523	2559	2556	2569	2575	2655	2591	2872	2817	2884	2838	2795	2858	2635
78	2390	2428	2506	2460	2455	2459	2549	2603	2518	2993	2830	3017	2974	2945	2827	2440	2441	2476	2501	2516	2497	3177	3021	3104	3087	2944	3206	2531	2465	2526	2490	2521	2494	2501	2497	2519	2555	2551	2565	2570	2649	2586	2864	2809	2875	2829	2788	2850	2629
79	2385	2423	2499	2455	2451	2455	2542	2594	2512	2984	2821	3007	2965	2937	2819	2434	2437	2469	2494	2509	2492	3171	3010	3093	3076	2932	3194	2522	2461	2518	2484	2516	2489	2497	2494	2515	2550	2546	2560	2565	2643	2582	2855	2800	2867	2821	2781	2841	2623
80	2381	2419	2492	2450	2446	2451	2536	2586	2506	2975	2812	2996	2956	2929	2811	2429	2432	2464	2488	2503	2487	3165	2999	3083	3064	2919	3182	2513	2456	2510	2479	2512	2485	2494	2491	2511	2546	2542	2556	2559	2638	2577	2846	2792	2859	2812	2773	2831	2617
81	2377	2415	2485	2446	2442	2447	2530	2578	2500	2966	2802	2987	2947	2921	2803	2424	2428	2458	2483	2497	2482	3158	2988	3072	3052	2906	3170	2505	2452	2503	2474	2507	2481	2491	2488	2508	2542	2538	2552	2554	2633	2573	2837	2784	2851	2803	2766	2822	2611
82	2373	2411	2479	2442	2437	2442	2524	2570	2495	2959	2792	2977	2938	2912	2795	2420	2423	2453	2479	2492	2478	3150	2976	3061	3038	2893	3158	2499	2448	2498	2469	2503	2476	2489	2485	2505	2538	2535	2548	2549	2629	2570	2828	2777	2843	2794	2759	2812	2606
83	2369	2406	2473	2439	2432	2437	2518	2562	2490	2951	2782	2967	2929	2903	2788	2416	2418	2448	2475	2487	2474	3142	2964	3050	3023	2878	3147	2492	2444	2493	2465	2497	2472	2486	2482	2503	2534	2532	2543	2544	2624	2566	2820	2771	2834	2784	2751	2802	2601
84	2366	2402	2467	2436	2427	2432	2513	2554	2485	2943	2771	2959	2921	2893	2780	2411	2414	2443	2472	2483	2471	3133	2953	3038	3007	2864	3136	2485	2439	2488	2461	2492	2467	2484	2479	2501	2530	2529	2539	2538	2620	2563	2811	2765	2825	2774	2744	2793	2596
85	2361	2398	2461	2435	2420	2428	2507	2546	2480	2936	2761	2950	2911	2883	2773	2408	2409	2439	2467	2479	2470	3124	2943	3026	2988	2849	3125	2479	2435	2485	2459	2485	2463	2482	2476	2501	2527	2526	2534	2533	2616	2560	2804	2760	2815	2764	2736	2784	2593
TM(ºC)	52.03	52.5	51.7	59.95	60.33	60.25	45.66	47.51	46.12	55.51	55.57	55.26	48.16	48.49	48.75	57.98	58.01	59.42	49.71	49.74	47.39	59.63	59.13	59.02	55.36	55.24	55.55	58.51	58.31	58.38	48.1	47.98	48.02	52.97	52.24	51.32	60.15	60.23	60.24	44.95	46.57	44.73	55.64	55.41	54.69	48.67	48.72	48.77	59.29
[truncated: 161 more columns]
