# Supplementary material for: Extracellular proteolysis of tandemly duplicated pheromone propeptides affords additional complexity to bacterial quorum sensing
Source: PLoS Biol. 2024 Aug 13;22(8):e3002744. doi: 10.1371/journal.pbio.3002744 (PMC11343458; doi:10.1371/journal.pbio.3002744)
Supplement: S7 Data — (XLSX) [file pbio.3002744.s018.xlsx]

## Sheet: Figure 5
Source data Figure 5: Sporulation and competence assays for the Rap3T system
Figure 5A:	Sporulation experiments
6 hrs in DSM, peptides added after 4.5hrs				YFP						Mean %ON	ste
strain	genotype	inducer	peptide	repeat I		repeat II		repeat III
				%ON	YFP	% ON	YFP	% ON	YFP
9824	PspoIIG-YFP	-	-	50	4039	14	2011	47	3981	37	9.4163
9836	hsRap(phi3T) PspoIIG-YFP	-	-	0		0		0		0	0
9836	hsRap(phi3T) PspoIIG-YFP	1mM IPTG	-	0		0		0		0	0
9836	hsRap(phi3T) PspoIIG-YFP	1mM IPTG	RRGHTA	50.7	5156	29.4	1847	30.35	2142	36.8167	5.67227
9836	hsRap(phi3T) PspoIIG-YFP	1mM IPTG	SRGHTS	49.4	5031	31.3	2503	31.6	2059	37.4333	4.88588
9836	hsRap(phi3T) PspoIIG-YFP	1mM IPTG	RRGHTASIGFTDGHSYDIA	59.6	5294	39.8	2641	29.3	2055	42.9	7.25305
9836	hsRap(phi3T) PspoIIG-YFP	1mM IPTG	SIGFTDGHSYDIASRGHTS	51.1	4889	30.7	2305	29.5	2121	37.1	5.72247
9836	hsRap(phi3T) PspoIIG-YFP	1mM IPTG	ERPVGT	0		0		2.39	2069	0.796667	0.650476
Figure 5B:	Competence experiments
4hrs in MC, peptides added after 1 hr				YFP			Mean	Ste
strain	genotype	inducer	peptide	repeat I	repeat II	repeat III
9822	Psrf-YFP	-	-	8436	10840	10602	9959.33	624.423
9834	hsRap(phi3T) Psrf-YFP	-	-	215	197	210	207.333	4.38009
9834	hsRap(phi3T) Psrf-YFP	1mM IPTG	-	208	210	207	208.333	0.720082
9834	hsRap(phi3T) Psrf-YFP	1mM IPTG	RRGHTA	5781	9397	8235	7804.33	870.245
9834	hsRap(phi3T) Psrf-YFP	1mM IPTG	SRGHTS	3729	10775	11173	8559	1974.07
9834	hsRap(phi3T) Psrf-YFP	1mM IPTG	RRGHTASIGFTDGHSYDIA	5838	10641	9953	8810.67	1224.37
9834	hsRap(phi3T) Psrf-YFP	1mM IPTG	SIGFTDGHSYDIASRGHTS	5205	10226	8625	8018.67	1209.07
9834	hsRap(phi3T) Psrf-YFP	1mM IPTG	ERPVGT	210	207	204	207	1.41421
