# Supplementary material for: Extracellular proteolysis of tandemly duplicated pheromone propeptides affords additional complexity to bacterial quorum sensing
Source: PLoS Biol. 2024 Aug 13;22(8):e3002744. doi: 10.1371/journal.pbio.3002744 (PMC11343458; doi:10.1371/journal.pbio.3002744)
Supplement: S8 Data — (XLSX) [file pbio.3002744.s019.xlsx]

## Sheet: Figure 6
Source data Figure 6A: Charaterization of Phr3T and Phr105 propeptide families											Source data Figure 6B: Conservation of duplicated and non duplicated peptides
Protein	Family	Location	Sequence	Peptide	Type	Peptide 1	Peptide 2	Specie			Non duplicated peptides of Phr3T-like family
BAPU001.D.00001.C001_01698	phr3T	C	MEKVLSSHVGMKINEWYYHIQRFNVPDAEAYKEEIKSLLDDMEENQDLLLYFSLMEFRHKLMLDYLNPLENGKERANFRELAMKIKRDQEKLTGLLDYYFNFFYGMYEFENYEYLNAITFYKRAEKKLSLVSDDIERAEFNYKMAEIYYHMKQNHMSMHHIAQAIECYREKETYTVRQIQCSFVIGLNYIDMGCPEKAKPHFEHALEKATESDTKRLVGSALYNLALSYFHNNEIAAAIKYLNDSINAFKERGYEHFNRILDPLSMLVRSYFQSHENDLGIYALNQGIELAEKLNDDVMFKVFTFYKALYVKEDYDKVSSDTEYLTERGMYAILEELSKDAARRYKTVGDKDKASNFYEKVLYFQQLIKRSDCLYEI	MKFKSVVATLIIIGTLSTLGYFAFTQNHEEAIRGHTSSIGYDKFH*	Internal	IRGHTS	-	Bacillus pumilus			Position	Score	Sequence
BASA003.D.00005.C001_01803	phr3T	C	MEKVLSSHVGLKINEWYYHIQRFNVPDAEAYKEEIKSLLDNMEENQDLLLYFSLMEFRHKLMLDYLNPLENGKERANFRELAMKIKRDQEKLTGLLDYYFNFFYGMYEFENYEYLNAITFYKRAEKKLSLVSDDIERAEFNYKMAEIYYHMKQNHMSMHHIAQAIECYREKETYTVRQIQCSFVIGLNYIDMGCPEKAKPHFENALEKATESDTKRLVGSALYNLALSYFHNDEIVASIKYLNDSINAFKERGYEHFNRILDPLSVLVRSYFHEKENDLGLYALNQGIELAEKLNDDVMLKVFTFYKALYVKDDYDNVLSDTEYLTERGMYAILEELSKDAARRYKTVGDKDKASNFYEKVLYFQQLIKRSDCLYEI	MKFKSVVATLIIIGTLSTLGYFAFSQNHEEAIRGHTSSIGYDKFH*	Internal	IRGHTS	-	Bacillus safensis			0	0.99999	MMMMMMMMMMMMMMMMMMMMM
BAXI001.D.00001.C001_00323	phr3T	C	MEKVLSSHVGLKINEWYYHIQRFNVPDAEAYKEEIKSLLDNMEENQDLLLYFSLMEFRHKLMLDYLKPLENGKERANFRELAMKIKKDQEKLTGLLEYYFNFFYGMYEIENYEYLNAITFYKRAEKKLSLVSDDIERAEFNYKMAEIYYHMKQNHMSMHHIAQAMDCYKEKDTYTVRQIQCSFVIGLNYIDMGCPEKASPHFINALEKATESDTKRLEGSALYNLGLSYFHNDEIADAIKYFNDSINAFKERGYEHFNRILDPLSMLVRSYFHEKENDLGIYALNQGIELAKKLNDDVMLKVFTFYKALYVKDDYDKVLSDIEYLTEKVMYAILEELSKDAARRYNEVGDKDKASNFYEKILYFQRLIRRSDCLYEI	MKFKSLIASIIIVGTLGAIGYFALTQNHDEAIRGHTSSIGYDKFH*	Internal	IRGHTS	-	Bacillus xiamenensis			1	0.81014	KKKKKKKKKKKKKKKKNNKKK
BAAM001.D.00007.C001_02004	phr3T	C	MEQLISSSKVGLKINEWYKYIRLFSVADAEILKDEVEQEIEHMEEDQDLLLYYSLMCFRHQLMLDYLEPKTMNEERPKVSDLLEKIESKQSDLKGILEYYFNFFHGMYEFEQYEYLKAISFYNRAEKKLAVVPDEIERAEFHYKVAEVYYHMKQTHMSMHHIVQAIETYKAHETYSIRVIQCSFVIGLNYLDMEYPEKAIPHFMNALKQAQEIDMPRLIGSSLYNLGLCSFTTGNMEKALEYFKEGVSIYQSNSLHNSSRLLDILLMLAKTHFKLFNTVEGKQVCKQGLTLSKALNDDVLGKMFDFLMGLFVENDKDRLFKILDYLESKAMLSDVEDLATDAAMYYNVNEDHKVATAFYEKVLYARKQIQRGDCLYEI	FMPENKFREGIVFMKFKFASAFIFLVILLGIVGHHFLDDHKVLKEARRGHTASVQIALDHHSDFSVERRGQTA*	Duplicated	RRGHTA	RRGQTA	Bacillus amyloliquefaciens			2	0.81014	FFFFFFFFFFFFFFFFTTFFF
BAAM001.D.00006.C001_01536	phr3T	C	MKQLISSSKVGVKINEWYKYIRMFSVPDAEVLKSEVEQEINAMEENQDLLLYYSLMCFRHQLMLDYLEPKTMNEERPEISDLLEKIESSQAKLKGILEYYFNFFRGMYEFEEYEYLKAISFYKQAEKKLSLVADEIERAEFHYKVAEIYYHMKQTHMSMHHIVQAIESYRAHETYSVREIQCSFVIGLNYLDMEYPEKAIPHFQKAYKKALEIDMPRLAGSALYNLGISSFSEEKFDEAIEYFKEGVLVYEQNGYEHANRLLDILFMLAKTNFKVNKKTEGTAVYNHGLSLAKNLNDEVLTKMFDFLNALYIDDNKEMLNEILTYLEFKTMFSDVEDLATDAAKYYTKNEDHKAAGLFYEKVLYAQKQIQRGDCLYEI	FMPKNKFREGIVFMKFKAASVFILFIVLLGFLGLYFASSPSEMHEARRGHTASIPYTAHTGDMHTIKYNI*	Internal	RRGHTA	-	Bacillus amyloliquefaciens			3	0.88849	KKKKKKKKKKKKKKKKKKKKK
BAAM001.D.00003.C001_01564	phr3T	C	MKQLISSSKVGVKINEWYKYIRMFSVPDAEVLKSEVEQEINAMEENQDLLLYYSLMCFRHQLMLDYLEPKTMNEERPEISDLLEKIESSQAKLKGILEYYFNFFRGMYEFEEYEYLKAISFYKQAEKKLSLVADEIERAEFHYKVAEIYYHMKQTHMSMHHIVQAIESYRAHETYSVREIQCSFVIGLNYLDMEYPEKAIPHFHKAYKKALEIDMPRLAGSALYNLGISSFSEEKFDEAIEYFKEGVLIYEQNGYEHANRLLDILFMLAKTNFKVNKKTDGTAAYKHGLSLAKNLNDEVLTKMFDFLNALYIDDNKETLNEILTYLEFKTMFSDVEDLATDAAKYYTKNEDHKAAGLFYEKVLYAQKQIQRGDCLYEI	FMPKNKFREGIVFMKFKAASVFILFIVLLGFLGLYFASSPSEMHEARRGHTASIPYTAHTGDMHTIKYNI*	Internal	RRGHTA	-	Bacillus amyloliquefaciens			4	0.68207	TTTTTTTTAAAAAAAAGGSSS
BAHA001.D.00001.C001_00095	phr3T	C	MEQMISSSKVGVKINEWYKYIRLFSVPDSEILKAEVEEEIRHMKEDQDLLLYYSLMCFRHQLMLDYLEPNTMNEERPKISDLLEKIESNQTDLKGILEYYFNFFRGMYEFEQYEYLNAISFYKQAEKKLSLVADEIERAEFHYKVAEIYYHMKQTHMSMHHIVQAIESYKAHETYTVRVIQCSFVIGLNYLDMEYPEKAIPHFKEALDKAREIDMPRLIGSSLYNLGLCSFAEEVYEKAAEYFKEGILVYQNNGYEHSNRLLDILLMLSKTTFKMRNQSEAISWCAHGLSLSKNLNDEIMAKMFEFINALHVDDDKEKLNSILNYLESKSMLSDVEDLASDAAKYYNEKEDHKVANVFYEKVLYARKQIQRGDCLYET	FMPVNKFREGIVFMKLKHASVFILAIVLIGFVSIYLTNTQKEVQEARRGHTASIGYFTDGHSFEVASRGHTS*	Duplicated	RRGHTA	SRGHTS	Bacillus halotolerans			5	0.72742	LLLLLLLLAAAAAAAAAALVV
BAPU001.D.00007.C001_01175	phr3T	C	MEKVLSSHVGLKINEWYYHIQRFNVPDAEAYKEEIKSMLDHMEENQDLLLYFSLMEFRHKLMLDYLNPLENGKERANFRELAMKIKREQEKLTGLLEYYFNFFYGMYEFENYEYLNAITFYKRAEKKLSLVSDDIERAEFNYKMAEIYYHMKQTHMSMHHIAQAIECYREKDTYTVREIQCSFVIGLNYIDMGCPEKAIPHFQHALEKAADNSTKRLKGSALYNLGLSYFHNKELAQAITHFNDSIRAFKEQGYEHLNRILDPLIMLSKAYFKKKEQDLGTYALNNGIELSEKLKDHVLLLIFKFLRSLYIDNNFEQLEKIMELLEVKSMYPDLEDLAKDAAKYYNEMGDKDNAMHFYEKILYFQTQVKRGDCQYEI	MKFKTLSVVFVMISVISVVGYFTSEVTASHDEARRGHTASIGYTA*	Internal	RRGHTA	-	Bacillus pumilus			6	0.76347	SSSSSSSSSSSSSSSSSSIVV
BAPU001.D.00006.C001_02030	phr3T	C	MEKVLSSHVGLKINEWYYHIQRFNVPDAEAYKEEIKSMLDHMEENQDLLLYFSLMEFRHKLMLDYLNPLENGKERANFRELAMKIKRDQEKLTGLLEYYFNFFYGMYEFENYEYLNAITFYKRAEKKLSLVSDDIERAEFNYKMAEIYYHMKQTHMSMHHIAQAIECYREKDTYTVREIQCSFVIGLNYIDMGCPEKAIPHFQHALEKAADNSTKRLKGSALYNLGLSYFHNKELAQAIIHFNDSISAFREQGYEHLNRILDPLIMLSKAYFKMKEQDLGTYALNNGIELSEKLKDHVLLLIFKFLRSLYIDNNFEQLEKIMELLEIKSMYPDLEDLAKDAAKYYNEMGDKDNAMHFYEKILYFQTQVKRGDCQYEI	MKFKTLSVVFVMISVISVVSYFTSEVTASHDEARRGHTASIGYTA*	Internal	RRGHTA	-	Bacillus pumilus			7	0.72626	VVVVVVVVVVVVVVVVAAAAA
BAPU001.D.00005.C001_01215	phr3T	C	MEKVLSSHVGLKINEWYYHIQRFNVPDAEAYKEEIKSMLDHMEENQDLLLYFSLMEFRHKLMLDYLNPLENGKERANFRELALKIKRDQEKLTGLLEYYFNFFYGMYEFENYEYLNAITFYKRAEKKLSLVSDDIERAEFNYKMAEIYYHMKQTHMSMHHIAQAIDCYREKDTYTVREIQCSFVIGLNYIDMGCPEKAIPHFQHALEKAADNSTKRLKGSALYNLGLSYFHNKELAQAITHFNDSIRAFKEQGYEHLNRILDPLIMLSKAYFKKKEQDLGTYALNNGIELSEKLKDHVLLLIFKFLRSLYIDNNFEQLEKIMELLEVKSMYPDLEDLAKDAAKYYNEMGDKDNAMHFYEKILYFQTQVKRGDCQYEI	MKFKTLSVVFVMISVISVVGYFTSEVTASHDEARRGHTASIGYTA*	Internal	RRGHTA	-	Bacillus pumilus			8	0.68130	VVVVVVVVFFFFFFFFFFSTT
BAPU001.D.00008.C001_00449	phr3T	C	MEKVLSSHVGLKINEWYYHIQRFNVPDADAYKEEIKSMLDHMEENQDLLLYFSLMEFRHKLMLDYLNPLENGKERANFRELAMKIKRDQEKLTGLLEYYFNFFYGMYEFENYEYLNAITFYKRAEKKLSLVSDDIERAEFNYKMAEIYYHMKQTHMSMHHIAQAIECYREKDTYTVREIQCSFVIGLNYIDMGCPEKAIPHFQHALEKAADNSTKRLKGSALYNLGLSYFHNKELAQAIIHFNDSIRAFREQGYEHLNRILDPLIMLSKAYFKMKEQDLGTYALNNGIELSEKLKDHVLLLIFKFLRSLYIDNNFEQLEKIMELLEIKSMYPDLEDLAKDAAKYYNEMGDKDNAMHFYEKILYFQTQVKRGDCQYEI	MKFKTLSVVFVMISVISVVSYFTSEVTASHDEARRGHTASIGYTA*	Internal	RRGHTA	-	Bacillus pumilus			9	0.71947	FFFFFFFFIIIIIIIIIIILL
BAPU001.D.00001.C001_01196	phr3T	C	MEKVLSSHVGLKINEWYYHIQRFNVPDAEAYKKEIKSMLDHMEENQDLLLYFSLMEFRHKLMLDYLNPLENGKERANFRELALKIKRDQEKLTGLLEYYFNFFYGMYEFENYEYLNAITFYKRAEKKLSLVSDDIERAEFNYKMAEIYYHMKQTHMSMHHIAQAIECYREKDTYTVREIQCSFVIGLNYIDMGCPEKAIPHFQHALEKAADNSTKRLKGSALYNLGLSYFHNKELAQAITHFNDSIRAFKEQGYEHLNRILDPLIMLSKAYFKKKEQDLGTYALNNGIELSEKLKDHVLLLIFKFLRSLYIDNNFEQLEKIMELLEVKSMYPDLEDLAKDAAKYYNEMGDKDNAMHFYEKILYFQTQVKRGDCQYEI	MKFKTLSVVFVMISVISVVGYFTSEVTASHDEARRGHTASIGYTA*	Internal	RRGHTA	-	Bacillus pumilus			10	0.69666	VVVVVVVVLLLLLLLLLLIII
BASA003.D.00003.C001_00899	phr3T	C	MEKVLSSHVGLKINEWYYHIQRFNVPDAEAYKEEIKSMLDHMEENQDLLLYFSLMEFRHKLMLDYLNPLENGKERANFKELAMKIKRDQEKLTGLLEYYFNFFYGMYEFENYEYLNAITFYKQAEKKLSLVSDDIERAEFNYKMAEIYYHMKQTHMSMHHIAQAIECYREKDTYTVREIQCSFVIGLNYIDMGCPEKAIPHFQHALEKAADNSTKRLKGSALYNLGLSYFHNKEIAQAIIHFNDSIRAFREHLNRILDPLIMLSKAYFKKKEQDLGIYALNNGIELSEKLKDHVLLLIFKFLRSLYVDNNFEQLEKIMELLEIKSMYPDLEDLAKEAAKYYNEMGDKDNAMLFYEKILYFQTQVKRGDCQYEI	MKFKTLSVVFVMISVISIVGYFTSEVTASHDEARRGHTASIGYTA*	Internal	RRGHTA	-	Bacillus safensis			11	0.68638	MMMMMMMMFFFFFFFFFFIII
BASA003.D.00005.C001_01260	phr3T	C	MEKVLSSHVGLKINEWYYHIQRFNVPDAEAYKEEIKSMLDHMEENQDLLLYFSLMEFRHKLMLDYLNPLENGKERANFKELAMKIKRDQEKLTGLLEYYFNFFYGMYEFENYEYLNAITFYKRAEKKLSLVSDDIERAEFNYKMSEIYYHMKQTHMSMHHIAQAIECYREKETYTVREIQCSFVIGLNYIDMGCPEKAIPHFQHALEKAADNSTKRLKGSALYNLGLSYFHHNEIAQAIIHFNDSIRAFREQGYEHLNRILDPLIMLSKAYFKKKEKDLGKYALNNGIELSEKLKDHVLLLIFKFLRSLYVDNNFEQLEKIMESLEIKSMYPDLEDLAKDAAKYYNEMGDKDNAMHFYEKILYFQTQVKRGDCQYEI	MKFKTLSVVFVMISVISIVGYFTSEVTASHDEARRGHTASIGYTA*	Internal	RRGHTA	-	Bacillus safensis			12	0.74753	IIIIIIIIIIIIIIIIVVVII
BASP027.D.00001.C001_02349	phr3T	C	MEQMISSSKVGVKINEWYKYIRLFSVPDSEILKAEVEEEIRHMKEDQDLLLYYSLMCFRHQLMLDYLEPKTLNEERPKISDLLEKIESSQTDLKGILEYYFNFFRGMYEFEQYEYLNAISFYKQAERKLSLVADEIERAEFHYKVAEIYYHMKQTHMSMHHIVQAIDSYKAHENYTVRVIQCSFVIGLNYLDMDYPEKAIPHFKDALDKAREIDMSRLIGSSLYNLGLCSFTEEAYEKASEYFKEGIRVYQDNGYEHSNRILDILLMLTKTTFKMRNHSEGISWCAHGLSLSKNLNDAIMAKMFEFIHALYVDNDNEKLNSILNYLELKSMLSDVEDLASDAAKYYNEKEDHKVAVAYYEKVLYARKQIQRGDCLYET	FMPVNKFREGIVFMKLKHASVFILAIVLIGFVSIYLTNTQKDVQEARRGHTASIGFTDGHSYEIASRGHTS*	Duplicated	RRGHTA	SRGHTS	Bacillus sp.			13	0.70781	SSSSSSSSVVVVVVVVVVGGG
BASP023.D.00001.C001_02073	phr3T	C	MEQLISSSKVGLKINEWYKYIRLFSVADAEILKDEVGQEIECMEEDQDLLLYYSLMCFRHQLMLDYLEPKTMNEERPKISDSLEKIESKQSDLKGILEYYFNFFHGMYEFEQYEYLKAISFYNRAEKKLAVVPDEIERAEFHYKVAEVYYHMKQTHMSMHHIVQAIGTYKAHETYSIRVIQCSFVIGLNYLDMEYPEKAIPHFMNALKQAQEIKMPRLIGSSLYNLGLCSFATGNMEKALEYFKEGVSIYESNSLHNSSRLLDILLMLAKTHFKLSNTVDGKQVCEQGLMLSKELNDDVLGKMFDFLMGLFVENDKDRLFKILDYLESKAMLSDVEDLATDAAMYYNVNEDHKVATAFYEKVLYARKQIQRGDCLYEI	FMPENKFREGIVFMKFKFASAFIFLVILLGIVGHHFLDDHKVLKEARRGHTASIQIALDHYGDFSVERRGQTA*	Duplicated	RRGHTA	RRGQTA	Bacillus sp.			14	0.68756	VVVVVVVILLLLLLLLLLTTT
BASP028.D.00001.C001_02303	phr3T	Prophage	MEQMISSSKVGVKINEWYKYIRLFSVPDSEILKAEVEEEIRHMKEDQDLLLYYSLMCFRHQLMLDYLEPKTLNEERPKISDLLEKIESSQTDLKGILEYYFNFFRGMYEFEQYEYLNAISFYKQAERKLSLVADEIERAEFHYKVAEIYYHMKQTHMSMHHIVQAIDSYKAHENYTVRVIQCSFVIGLNYLDMDYPEKAIPHFKDALDKAREIDMSRLIGSSLYNLGLCSFAEEAYEKASEYFKEGIRVYQDNGYEHSNRILDILLMLTKTTFKMRNHSEGISWCAHGLSLSKNLNDEIMAKMFEFIHALYVDNDNEKLNSILNYLELKSMLSDVEDLASDAAKYYNEKEDHKVAVAYYEKVLYARKQIQRGDCLYET	FMPVNKFREGIVFMKLKHASVFILAIVLIGFVSTYLTNTQKDVQEARRGHTASIGFTDGHSYEIASRGHTS*	Duplicated	RRGHTA	SRGHTS	Bacillus sp.			15	0.76448	IIIIIIIILLLLLLLLLLLLL
BASP035.D.00001.C001_01205	phr3T	C	MEKVLSSHVGLKINEWYYHIQRFNVPDAEAYKEEIKSMLDHMEENQDLLLYFSLMEFRHKLMLDYLNPLENGKERANFKELAMKIKRDQEKLTGLLEYYFNFFYGMYEFENYEYLNAITFYKRAEKKLSLVSDDIERAEFNYKMAEIYYHMKQTHMSMHHIAQAIECYREKDTYTVREIQCSFVIGLNYIDMGCPEKAIPHFQHALEKAADNSTKRLKGSALYNLGLSYFHNKEIAQAIIHFNDSIRAFREQGYEHLNRILDPLIMLSKAYFKKKEQDLGIYALNNGIELSEKLKDHVLLLIFKFLRSLYVDNNFEQLEKIMELLEIKSMYPDLEDLAKDAAKYYNEMGDKDNAMLFYEKILYFQTQVKRGDCQYEI	MKFKTLSVVFVMISIISIVGYFTSEVTASHDEARRGHTASIGYTA*	Internal	RRGHTA	-	Bacillus sp.			16	0.76078	SSSSSSSSGGGGGGGGGGGSS
BASU001.D.00045.C001_02058	phr3T	C	MEQLISSSKVGLKINEWYKYIRLFSVADAEILKEEVKQEIELMEEDQDLLLYYSLMCFRHQLMLDYLEPKTMNEERPKISDLSEEIESKQSDLKGILEYYFNFFHGMYELEQYEYLKAISFYNRAEKKISIVPDEIERAEFHYKVAEVYYHMKQTHMSMHHIVQAIETYKAHETYSIRVIQCSFVIGLNYLDMEYPEKAIPHFMNALKQAQEIDMPRLIGSSLYNLGLCSFTTGHMEKALEYFKEGVSIYQTNSLHNSSRLLDILLMLAKTHFKLSNTVDGKQVCEQGLMLSKDLNDDVLEKMFDFLMALFIENDKDRLFKALNYLESKAMLSDVEDLATDAAMYYNVNEDHKVAIAFYEKVLYARKQIQRGDCLYEI	FMPENKFREGIVFMKFKLTSAFIFLVILLGFAGHYLLDGHKVFKEARRGHTASIHIALDHHNDFSAERRGQTA*	Duplicated	RRGHTA	RRGQTA	Bacillus subtilis			17	0.65281	VVVVVIIIFFFFFFFFFFATT
BAVE001.D.00015.C001_02045	phr3T	C	MEQLISSSKVGLKINEWYKYIRLFSVADAEILKGEVEQEIEHMEEDQDLLLYYSLMCFRHQLMLDYLEPKTMNEERPKISDLSEEIESKQSDLKGILEYYFNFFHGMYEFEQYEYLKAISFYNRAEKKISIVPDEIERAEFHYKVAEVYYHMKQTHMSMHHIVQAIETYKAHETYSIRVIQCSFVIGLNYLDMEYPEKAIPHFMNALKQAQEIDMPRLIGSSLYNLGLCSFTTGHMEKALEYFKEGVSIYQSNSLHNSSRLLDILLMLAKTHFKLFNTVDGKQVCEQGLMLSKELNDDVLGKMFDFLMGLFVENDKERLFKILDYLESKAMLSDVEDLATDAAMYYNVNEDHKVATAFYEKVLYARKQIQRGDCLYEI	FMPENKFREGIVFMKFKFASAFIFLVILLGLVGHYLLDGHKVFKEARRGHTASIHIALDHHNDFSAERRGQTA*	Duplicated	RRGHTA	RRGQTA	Bacillus subtilis			18	0.74726	VVVVVVVVLLLLLLLLLLILL
BASU001.D.00034.C001_02045	phr3T	Prophage	MEQMISSSKVGVKINEWYKYIRLFSVPDSEILKAEVEEEIRHMKEDQDLLLYYSLMCFRHQLMLDYLEPKTLNEERPKISDLLEKIESSQTDLKGILEYYFNFFRGMYEFEQYEYLNAISFYKQAERKLSLVADEIERAEFHYKVAEIYYHMKQTHMSMHHIVQAIDSYKAHENYTVRVIQCSFVIGLNYLDMDYPEKAIPHFKNALDKAREIDMSRLIGSSLYNLGLCSFAEEAYEKASEYFKEGIRVYQDNGYEHSNRILDILLMLTKTTFKMRNHSEGISWCAHGLSLSKNLNDEIMAKMFEFIHALYVDNDNEKLNSILNYLELKSMLSDVEDLASDAAKYYNEKEDHKVAVAYYEKVLYARKQIQRGDCLYET	FMPVNKFREGIVFMKLKHASVFILAIVLIGFLSIYLTNTQKDVQEARRGHTASIGFTDGHSYDIASRGHTS*	Duplicated	RRGHTA	SRGHTS	Bacillus subtilis			19	0.82028	GSGSGGGGGGGGGGGGGGGGG
BASU001.D.00086.C001_02288	phr3T	Prophage	MEQMISSSKVGVKINEWYKYIRLFSVPDSEILKAEVEEEIRHMKEDQDLLLYYSLMCFRHQLMLDYLEPKTLNEERPKISDLLEKIESSQTDLKGILEYYFNFFRGMYEFEQYEYLNAISFYKQAERKLSLVADEIERAEFHYKVAEIYYHMKQTHMSMHHIVQAIDSYKAHENYTVRVIQCSFVIGLNYLDMDYPEKAIPHFKNALDKAREIDMSRLIGSSLYNLGLCSFAEEAYEKASEYFKEGIRVYQDNGYEHSNRILDILLMLTKTTFKMRNHSEGISWCAHGLSLSKNLNDEIMAKMFEFIHALYVDNDNEKLNSILNYLELKSMLSDVEDLASDAAKYYNEKEDHKVAVAYYEKVLYARKQIQRGDCLYET	FMPVNKFREGIVFMKLKHASVFILAIVLIGFVSIYLTNTQKDVQEARRGHTASIGFTDGHSYEIASRGHTS*	Duplicated	RRGHTA	SRGHTS	Bacillus subtilis			20	0.58012	--------LLLLLLLLHH---
BASU001.D.00040.C001_01861	phr3T	C	MEQMISSSKVGVKINEWYKYIRLFSVPDSEILKAEVEEEIRHMKEDQDLLLYYSLMCFRHQLMLDYLEPKTLNEERPKISDLLEKIESSQTDLKGILEYYFNFFRGMYEFEQYEYLNAISFYKQAERKLSLVADEIERAEFHYKVAEIYYHMKQTHMSMHHIVQAIDSYKAHENYTVRVIQCSFVIGLNYLDMDYPEKAIPHFKDALDKAREIDMSRLIGSSLYNLGLCSFAEEAYEKASEYFKEGIRVYQDNGYEHSNRILDILLMLTKTTFKMRNHSEGISWCAHGLSLSKNLNDEIMAKMFEFIHALYVDNDNEKLNSILNYLELKSMLSDVEDLASDAAKYYNEKEDHKVAVAYYEKVLYARKQIQRGDCLYET	FMPVNKFREGIVFMKLKHASVFILAIVLIGFISIYLTNTQKDVQEARRGHTASIGFTDGHSYEIASRGHTS*	Duplicated	RRGHTA	SRGHTS	Bacillus subtilis			21	0.84923	YYYYYYYYYYYYYYYYYYYYY
BASU001.D.00103.C001_02404	phr3T	C	MEQMISSSKVGVKINEWYKYIRLFSVPDSEILKAEVEEEIRHMKEDQDLLLYYSLMCFRHQLMLDYLEPKTLNEKRPKISDLLEKIESSQTDLKGILEYYFNFFRGMYEFEQYEYLNAISFYKQAERKLSLVADEIERAEFHYKVAEIYYHMKQTHMSMHHIVQAIDSYKAHENYTVRVIQCSFVIGLNYLDMDYPEKAIPHFKDALDKAREIDMSRLIGSSLYNLGLCSFAEEAYEKASEYFKEGIRVYQDNGYEHSNRILDILLMLTKTTFKMRNHSEGISWCAHGLSLSKNLNDEIMVKMFEFIHALYVDNDNEKLNSILNYLELKSMLSDVEDLASDAAKYYNEKEDHKVAVAYYEKVLYARKQIQRGDCLYET	FMPVNKFREGIVFMKLKHASVFILAIVLIGFVSTYLTNTQKDVQEARRGHTASIGFTDGHSYEIASRGSVILTV*	Duplicated	RRGHTA	SRGSVI	Bacillus subtilis			22	0.74507	FFFFFFFFFFFFFFFFLLFFF
BASU001.D.00103.P003_00010	phr3T	PhagePlasmid	MEQMISSSKVGVKINEWYKYIRLFSVPDSEILKAEVEEEIRHMKEDQDLLLYYSLMCFRHQLMLDYLEPKTLNEKRPKISDLLEKIESSQTDLKGILEYYFNFFRGMYEFEQYEYLNAISFYKQAERKLSLVADEIERAEFHYKVAEIYYHMKQTHMSMHHIVQAIDSYKAHENYTVRVIQCSFVIGLNYLDMDYPEKAIPHFKDALDKAREIDMSRLIGSSLYNLGLCSFAEEAYEKASEYFKEGIRVYQDNGYEHSNRILDILLMLTKTTFKMRNHSEGISWCAHGLSLSKNLNDEIMVKMFEFIHALYVDNDNEKLNSILNYLELKSMLSDVEDLASDAAKYYNEKEDHKVAVAYYEKVLYARKQIQRGDCLYET	FMPVNKFREGIVFMKLKHASVFILAIVLIGFVSTYLTNTQKDVQEARRGHTASIGFTDGHSYEIASRGSVILTV*	Duplicated	RRGHTA	SRGSVI	Bacillus subtilis			23	0.65862	TTTTTTTTAAAAAAAAVVAAA
BASU001.D.00053.C001_00466	phr3T	C	MEQMISSSKVGVKINEWYKYIRLFSVPDSEILKAEIEEEIRHMKEDQDLLLYYSLMCFRHQLMLDYLEPKTMNEERPKISDLLEKIESSQTDLKGILEYYFNFFRGMYEFEQYEYLNAISFYKQAERKLSLVADEIERAEFHYKVAEIYYHMKQTHMSMHHIVQAIDSYKAHENYTVRVIQCSFVIGLNYLDMDFPEKAIPHFKDALDKAREIDMSRLIGSSLYNLGLCSFAEEAYEKAAEYFKEGIRVYQDNGYEHSNRLLDILLMLTKTTFKMRNHSEGISWCAHGLSLSEDLNDEIMAKMFEFIHALYVDNDKGKLNSILNYLELKSMFSDVEDLASDAAKYYNEKEDHKVAVAYYEKVLYARKQIQRGDCLYET	FMPVNKFREGIVFMKLKHASVFILAIVLIGFVSIYLTNTQKDVQEARRGHTASIGFTDGHSYEIASRGHTS*	Duplicated	RRGHTA	SRGHTS	Bacillus subtilis			24	0.70154	SSSSSSSSSSSSSSSSSS---
BASU001.D.00073.C001_00025	phr3T	C	MEQMISSSKVGVKINEWYKYIRLFSVPDSEILKAEIEEEIRHMKEDQDLLLYYSLMCFRHQLMLDYLEPKTMNEERPKISDLLEKIESNQTDLKGILEYYFNFFRGMYEFEQYEYLNAISFYKQAERKLSLVADEIERAEFHYKVAEIYYHMKQTHMSMYHIVQAIDSYKAHENYTVRVIQCSFVIGLNYLDMDYPEKAIPHFKNALDKAREIDMSRLIGSSLYNLGLCSFAEEAYEKASEYFKEGIRVYQDNGYEHSNRILDILLMLTKTTFKMRNHSEGISWCAHGLSLSKNLNDEIMAKMFEFIHALYVDNDNEKLNSILNYLELKSMLSDVEDLASDAAKYYNEKEDHKVAVAYYEKVLYARKQIQRGDCLYET	FMPVNKFREGIVFMKLKHASVFILAIVLIGFVSIYLTNTQKDVQEARRGHTASIGFTDGHSYDIASRGHTS*	Duplicated	RRGHTA	SRGHTS	Bacillus subtilis			25	0.57707	EEEEEEEESSSSSSSSNN---
BASU001.D.00045.C001_01521	phr3T	C	MKQLISSSKVGVKINEWYKYIRMFSVPDAEVLKLEVEQEINAMEENQDLLLYYSLMCFRHQLMLDYLEPKTMNEERPEISDLLEKIESSQAKLKGILEYYFNFFRGMYEFEEYEYLKAISFYKQAEKKLSLVADEIERAEFHYKVAEIYYHMKQTHMSMHHIVQAIESYRAHETYSVREIQCSFVIGLNYLDMEYPEKAIPHFHKAYKKALEIDMPRLAGSALYNLGISSFSEEKFDEAIEYFKEGVLIYEQNGYEHANRLLDILFMLAKTNFKVNKKTDGTAAYKHGLSLAKNLNDEVLTKMFDFLNALYIDDNKETLNEILTYLEFKTMFSDVEDLATDAAKYYTKNEDHKAAGLFYEKVLYAQKQIQRGDCLYEI	FMPKNKFREGIVFMKFKAASVFILFIVLLGFLGLYFASSPSEMHEARRGHTASIPYTAHTGDMHTIKYNI*	Internal	RRGHTA	-	Bacillus subtilis			26	0.63643	VVVVVVVVPPPPPPPPPPLFF
BAVE001.D.00004.C001_02106	phr3T	C	MEQLISSSKVGLKINEWYKYIRLFSVADAEILKEEVKQEIELMEEDQDLLLYYSLMCFRHQLMLDYLEPKTMNEERPKISDLSEEIESKQSDLKGILEYYFNFFHGMYEFEQYEYLKAISFYNRAEKKISIVPDEIERAEFHYKVAEVYYHMKQTHMSMHHIVQAIETYKAHETYSIRVIQCSFVIGLNYLDMEYPEKAIPHFMNALKQAQEIDMPRLIGSSLYNLGLYSFTTGHMEKALEYFKEGVSIYQTNSLHNSSRLLDILFMLAKTHFKLSNTVDGKQVCEQGLMLSKDLNDDVLEKMFDFLMALFIENDKDRLFKALNYLESKAMLSDVEDLATDAAMYYNVNEDHKVAIAFYEKVLYARKQIQRGDCLYEI	FMPENKFREGIVFMKFKLTSAFIFLVILLGFAGHYLLDGHKVFKEARRGHTASIHIALDHHNDFSAERRGQTA*	Duplicated	RRGHTA	RRGQTA	Bacillus Velencensis			27	0.72537	TTTTTTTTSSSSSSSSSSTST
BAVE001.D.00042.C001_02030	phr3T	C	MEQLISSSKVGLKINEWYKYIRLFSVADAEILKEEVKQEIELMEEDQDLLLYYSLMCFRHQLMLDYLEPKTMNEERPKISDLSEEIESKQSDLKGILEYYFNFFHGMYEFEQYEYLKAISFYNRAEKKISIVPDEIERAEFHYKVAEVYYHMKQTHMSMHHIVQAIETYKAHETYSIRVIQCSFVIGLNYLDMEYPEKAIPHFMNALKQAQEIDMPRLIGSSLYNLGLCSFTTGHMEKALEYFKEGVSIYQTNSLHNSSRLLDILLMLAKTHFKLSNTVDGKQVCEQGLMLSKDLNDDVLEKMFDFLMGLFVENDKERLFKILDYLESKAMLSDVEDLATDAAMYYNVNEDHKVATAFYEKVLYARKQIQRGDCLYEI	FMPENKFREGIVFMKFKFASAFIFLVILLGLVGHYLLDGHKVFKEARRGHTASIHIALDHHNDFSAERRGQTA*	Duplicated	RRGHTA	RRGQTA	Bacillus Velencensis			28	0.64965	AAAAAAAAEEEEEEEEEEQQQ
BAVE001.D.00069.C001_02071	phr3T	C	MEQLISSSKVGLKINEWYKYIRLFSVADAEILKEEVKQEIELMEEDQDLLLYYSLMCFRHQLMLDYLEPKTMNEERPKISDLSEEIESKQSDLKGILEYYFNFFHGMYEFEQYEYLKAISFYNRAEKKISIVPDEIERAEFHYKVAEVYYHMKQTHMSMHHIVQAIETYKAHETYSIRVIQCSFVIGLNYLDMEYPEKAIPHFMNALKQAQEIDMPRLIGSSLYNLGLCSFTTGHMEKALEYFKEGVSIYQTNSLHNSSRLLDILLMLAKTHFKLSNTVDGKQVCEQGLMLSKDLNDDVLEKMFDFLMGLFVENDKERLFKILDYLESKAMLSDVEDLATDAAMYYNVNEDHKVATAFYEKVLYARKQIQRGDCLYEI	FMPENKFREGIVFMKFKFASAFIFLVILLGLVGHYLLDGHKVFKEARRGHTASIHIALDHHNDFSAERRGQTA*	Duplicated	RRGHTA	RRGQTA	Bacillus Velencensis			29	0.64145	SSSSSSSSMMMMMMMMFFNNN
BAVE001.D.00009.C001_02039	phr3T	C	MEQLISSSKVGLKINEWYKYIRLFSVADAEILKEEVKQEIELMEEDQDLLLYYSLMCFRHQLMLDYLEPKTMNEERPKISDLSEEIESKQSELKGILEYYFNFFHGMYEFEQYEYLKAISFYNRAEKKISIVPDEIERAEFHYKVAEVYYHMKQTHMSMHHIVQAIETYKAHETYSIRVIQCSFVIGLNYLDMEYPEKAIPHFMNALKQAQEIDMPRLIGSSLYNLGLCSFTTGHMEKALEYFKEGVSIYQTNSLHNSSRLLDILLMLAKTHFKLSNTVDGKQVCEQGLMLSKDLNDDVLEKMFDFLMALFIENDKDRLFKALNYLESKAMLSDVEDLATDAAMYYNVNEDHKVAIAFYEKVLYARKQIQRGDCLYEI	FMPENKFREGIVFMKFKLTSAFIFLVILLGFAGHYLLDGHKVFKEARRGHTASIHIALDHHNDFSAERRGQTA*	Duplicated	RRGHTA	RRGQTA	Bacillus Velencensis			30	0.85904	HHHHHHHHHHHHHHHHHHHHH
BAVE001.D.00001.C001_02005	phr3T	C	MEQLISSSKVGLKINEWYKYIRLFSVADAEILKDEVEQEIEHMEEDQDLLLYYSLMCFRHQLMLDYLEPKTMNEERPKVSDLLEKIESKQSDLKGILEYYFNFFHGMYEFEQYEYLKAISFYNRAEKKLAVVPDEIERAEFHYKVAEVYYHMKQTHMSMHHIVQAIETYKAHETYSIRVIQCSFVIGLNYLDMEYPEKAIPHFMNALKQAQEIDMPRLIGSSLYNLGLCSFTTGNMEKALEYFKEGVSIYQSNSLHNSSRLLDILLMLAKTHFKLFNTVEGKQVCKQGLTLSKALNDDVLGKMFDFLMGLFVENDKDRLFKILDYLESKAMLSDVEDLATDAAMYYNVNEDHKVATAFYEKVLYARKQIQRGDCLYEI	FMPENKFREGIVFMKFKFASAFIFLVILLGIVGHHFLDDHKVLKEARRGHTASVQIALDHHSDFSVERRGQTA*	Duplicated	RRGHTA	RRGQTA	Bacillus Velencensis			31	0.56914	DDDDDDDD----------DEE
BAVE001.D.00071.C001_02110	phr3T	Prophage	MEQLISSSKVGLKINEWYKYIRLFSVADAEILKDEVEQEIEHMEEDQDLLLYYSLMCFRHQLMLDYLEPKTMNEERPKVSDLLEKIESKQNDLKGILEYYFNFFHGMYEFEQYEYLKAISFYNRAEKKLAVVPDEIERAEFHYKVAEVYYHMKQTHMSMHHIVQAIETYKAHETYSIRVIQCSFVIGLNYLDMEYPEKAIPHFMNALKQAQEIDMPRLIGSSLYNLGLCSFTTGNMEKALEYFKEGVSIYQSNSLHNSSRLLDILLMLAKTHFKLFNTVEGKQVCKQGLMLSKALNDDVLGKMFDFLMGLFVENDKDRLFKILDYLESKAMLSDVEDLATDAAMYYNVNEDHKVATAFYEKVLYARKQIQRGDCLYEI	FMPENKFREGTVFMKFKFASAFIFLVILLGIVGHHFLDDHKVLKEARRGHTASIQIALDHHSDFSVERRGQTA*	Duplicated	RRGHTA	RRGQTA	Bacillus Velencensis			32	0.89025	EEEEEEEEEEEEEEEEEEEEE
BAVE001.D.00039.C001_04247	phr3T	C	MEQLISSSKVGLKINEWYKYIRLFSVADAEILKGEIEQEIEHMEEDQDLLLYYSLMCFRHQLMLDYLEPKTMNEERPKISDLSEEIESKQSDLKGILEYYFNFFHGMYEFEQYEYLKAISFYNRAEKKISIVPDEIERAEFHYKVAEVYYHMKQTHMSMHHIVQAIETYKAHETYSIRVIQCSFVIGLNYLDMEYPEKAIPHFMNALKQAQEIDMPRLIGSSLYNLGLCSFTTGHMEKALEYFKEGVSIYQSNSLHNSSRLLDILLMLAKTHFKLFNTVDGKQVCEQGLMLSKELNDDVLGKMFDFLMGLFVENDKERLFKILDYLESKAMLSDVEDLATDAAMYYNVNEDHKVATAFYEKVLYARKQIQRGDCLYEI	FMPENKFREGIVFMKFKFASAFIFLVILLGLVGHYLLDGHKVFKEARRGHTASIHIALDHHNDFSAERRGQTA*	Duplicated	RRGHTA	RRGQTA	Bacillus Velencensis			33	0.92776	AAAAAAAAAAAAAAAAAAAAA
BAVE001.D.00040.C001_00161	phr3T	C	MEQLISSSKVGLKINEWYKYIRLFSVADAEILKGEIEQEIEHMEEDQDLLLYYSLMCFRHQLMLDYLEPKTMNEERPKISDLSEEIESKQSDLKGILEYYFNFFHGMYEFEQYEYLKAISFYNRAEKKISIVPDEIERAEFHYKVAEVYYHMKQTHMSMHHIVQAIETYKAHETYSIRVIQCSFVIGLNYLDMEYPEKAIPHFMNALKQAQEIDMPRLIGSSLYNLGLCSFTTGHMEKALEYFKEGVSIYQSNSLHNSSRLLDILLMLAKTHFKLFNTVDGKQVCEQGLMLSKELNDDVLGKMFDFLMGLFVENDKERLFKILDYLESKAMLSDVEDLATDAAMYYNVNEDHKVATAFYEKVLYARKQIQRGDCLYEI	FMPENKFREGIVFMKFKFASAFIFLVILLGLVGHYLLDGHKVFKEARRGHTASIHIALDHHNDFSAERRGQTA*	Duplicated	RRGHTA	RRGQTA	Bacillus Velencensis			34	0.84528	RRRRRRRRRRRRRRRRRRIII
BAVE001.D.00073.C001_02816	phr3T	C	MEQLISSSKVGLKINEWYKYIRLFSVADAEILKEEVKQEIELMEEDQDLLLYYSLMCFRHQLMLDYLEPKTMNEERPKISDLSEEIESKQSDLKGILEYYFNFFHGMYEFEQYEYLKAISFYNRAEKKISIVPDEIERAEFHYKVAEVYYHMKQTHMSMHHIVQAIETYKAHETYSIRVIQCSFVIGLNYLDMEYPEKAIPHFMNALKQAQEIDMPRLIGSSLYNLGLCSFTTGHMEKALEYFKEGVSIYQTNSLHNSSRLLDILLMLAKTHFKLSNTVDGKQVCEQGLMLSKDLNDDVLEKMFDFLMGLFVENDKERLFKILDYLESKAMLSDAEDLATDAAMYYNVNEDHKVATAFYEKVLYARKQIQRGDCLYEI	FMPENKFREGIVFMKFKFASAFIFLVILLGLVGHYLLDGHKVFKEARRGHTASIHIALDHHNDFSAERRGQTA*	Duplicated	RRGHTA	RRGQTA	Bacillus Velencensis			35	0.97084	RRRRRRRRRRRRRRRRRRRRR
BAVE001.D.00026.C001_02155	phr3T	C	MEQLISSSKVGLKINEWYKYIRLFSVADAEILKGEVEQEIEHMEEDQDLLLYYSLMCFRHQLMLDYLEPKTMNEERPKISDLSEEIESKQSDLKGILEYYFNFFHGMYEFEQYEYLKAISFYNRAEKKISIVPDEIERAEFHYKVAEVYYHMKQTHMSMHHIVQAIETYKAHETYSIRVIQCSFVIGLNYLDMEYPEKAIPHFMNALKQAQEIDMPRLIGSSLYNLGLCSFTTGHMEKALEYFKEGVSIYQSNSLHNSSRLLDILLMLAKTHFKLFNTVDGKQVCEQGLMLSKELNDDVLGKMFDFLMGLFVENDKERLFKILDYLESKAMLSDVEDLATDAAMYYNVNEDHKVATAFYEKVLYAQKQIQRGDCLYEI	FMPKNKFREGIVFMKFKFASAFIFLVILLGLVGHYLLDGHKVFKEARRGHTASIHIALDHHNDFSAERRGQTA*	Duplicated	RRGHTA	RRGQTA	Bacillus Velencensis			36	0.95750	GGGGGGGGGGGGGGGGGGGGG
BAVE001.D.00031.C001_02056	phr3T	C	MEQLISSSKVGLKINKWYKYIRLFSVADAEILKGEVEQEIEHMEEDQDLLLYYSLMCFRHQLMLDYLEPKTMNEERPKISDLSEEIEGKQSDLKGILEYYFNFFHGMYEFEQYEYLKAISFYNRAEKKISIVPDEIERAEFHYKVAEVYYHMKQTHMSMHHIVQAIETYKAHETYSIRVIQCSFVIGLNYLDMEYPEKAIPHFMNALKQAQEIDMPRLIGSSLYNLGICSFTTGHMEKALEYFKEGVSIYQSNSLHNSSRLLDILLMLAKTHFKLFNTVDGKQVCEQGLMLSKELNDDVLGKMFDFLMGLFVENDKERLFKILDYLESKAMLSDVEDLATDAAMYYNVNEDHKVATAFYEKVLYARKQIQRGDCLYEI	FMPENKFREGIVFMKFKFASAFIFLVILLGIVGHHFLDDHKVLKEARRGHTASIQIALDHYGDFSVERRGQTA*	Duplicated	RRGHTA	RRGQTA	Bacillus Velencensis			37	0.87840	HHHHHHHHHHHHHHHHQQHHH
BAVE001.D.00053.C001_01573	phr3T	C	MKQLISSSKVGVKINEWYKYIRMFSVPDAEVLKSEVEQEINAMEEDQDLLLYYSLMCFRHQLMLDYLEPKTMNEERPEISDLLEKIESSQAKLKGILEYYFNFFRGMYEFEEYEYLKAISFYKQAEKKLSLVADEIERAEFHYKVAEIYYHMKQTHMSMHHIVQAIESYRAHETYSVREIQCSFVIGLNYLDMEYPEKAIPHFQKAYKKALEIDMPRLAGSALYNLGISSFSEEKFDEAIEYFKEGVLVYEQNGYEHANRLLDILFMLAKTNFKVNKKTEGTAVYNHGLSLAKNLNDEVLTKMFDFLNALYIDDNKEMLNEILTYLEFKTMFSDVEDLATDAAKYYTKNEDHKAAGLFYEKVLYAQKQIQRGDCLYEI	FMPKNKFREGIVFMKFKAASVFILFIVLLGFLGLYFASSPSEMHEARRGHTASIPYTAHTGDMHTIKYNI*	Internal	RRGHTA	-	Bacillus Velencensis			38	0.95501	TTTTTTTTTTTTTTTTTTTTT
BAVE001.D.00064.C001_01574	phr3T	C	MKQLISSSKVGVKINEWYKYIRMFSVPDAEVLKSEVEQEINAMEEDQDLLLYYSLMCFRHQLMLDYLEPKTMNEERPEISDLLEKIESSQAKLKGILEYYFNFFRGMYEFEEYEYLKAISFYKQAEKKLSLVADEIERAEFHYKVAEIYYHMKQTHMSMHHIVQAIESYRAHETYSVREIQCSFVIGLNYLDMEYPEKAIPHFQKAYKKALEIDMPRLAGSALYNLGISSFSEEKFDEAIEYFKEGVLVYEQNGYEHANRLLDILFMLAKTNFKVNKKTEGTAVYNHGLSLAKNLNDEVLTKMFDFLNALYIDDNKEMLNEILTYLEFKTMFSDVEDLATDAAKYYTKNEDHKAAGLFYEKVLYAQKQIQRGDCLYEI	FMPKNKFREGIVFMKFKAASVFILFIVLLGFLGLYFASSPSEMHEARRGHTASIPYTAHTGDMHTIKYNI*	Internal	RRGHTA	-	Bacillus Velencensis			39	0.85881	AAAAAAAAAAAAAAAAAASSS
BAVE001.D.00025.C001_02261	phr3T	C	MEQLISSSKVGLKINEWYKYIRLFSVADAEILKDEVGQEIECMEEDQDLLLYYSLMCFRHQLMLDYLEPKTMNEERPKISDLLEKIESKQSDLKGILEYYFNFFHGMYEFEQYEYLKAISFYNRAEKKLAVVPDEIERAEFHYKVAEVYYHMKQTHMSMHHIVQAIGTYKAHETYSIRVIQCSFVIGLNYLDMEYPEKAIPHFMNALKQAQEIKMPRLIGSSLYNLGLCSFATGNMEKALEYFKEGVSIYESNSLHNSSRLLDILLMLAKTHFKLSNTVDGKQVCEQGLMLSKELNDDVLGKMFDFLMGLFVENDKDRLFKILDYLESKAMLSDVEDLATDAAMYYNVNEDHKVATAFYEKVLYARKQIQRGDCLYEI	FMPENKFREGIVFMKFKFASAFIFLVILLGLVGHYLLDGHKVFKEARRGHTASIHIALDHHNDFSAERRGQTA*	Duplicated	RRGHTA	RRGQTA	Bacillus Velencensis			40	0.90966	SSSSSSSSSSSSSSSSSSSSS
BAVE001.D.00045.C001_02091	phr3T	C	MEQLISSSKVGLKINEWYKYIRLFSVADAEILKDEVGQEIECMEEDQDLLLYYSLMCFRHQLMLDYLEPKTMNEERPKISDLLEKIESKQSDLKGILEYYFNFFHGMYEFEQYEYLKAISFYNRAEKKLAVVPDEIERAEFHYKVAEVYYHMKQTHMSMHHIVQAIGTYKAHETYSIRVIQCSFVIGLNYLDMEYPEKAIPHFMNALKQAQEIKMPRLIGSSLYNLGLCSFATGNMEKALEYFKEGVSIYESNSLHNSSRLLDILLMLAKTHFKLSNTVDGKQVCEQGLMLSKELNDDVLGKMFDFLMGLFVENDKDRLFKILDYLESKAMLSDVEDLATDAAMYYNVNEDHKVATAFYEKVLYARKQIQRGDCLYEI	FMPENKFREGIVFMKFKFASAFIFLVILLGIVGHHFLDDHKVLKEARRGHTASIQIALDHYGDFSVERRGQTA*	Duplicated	RRGHTA	RRGQTA	Bacillus Velencensis			41	0.81904	IIIIIIIIIIIIIIIIVVIII
BAVE001.D.00051.C001_01197	phr3T	C	MEQLISSSKVGLKINEWYKYIRLFSVADAEILKDEVGQEIECMEEDQDLLLYYSLMCFRHQLMLDYLEPKTMNEERPKISDLLEKIESKQSDLKGILEYYFNFFHGMYEFEQYEYLKAISFYNRAEKKLAVVPDEIERAEFHYKVAEVYYHMKQTHMSMHHIVQAIGTYKAHETYSIRVIQCSFVIGLNYLDMEYPEKAIPHFMNALKQAQEIKMPRLIGSSLYNLGLCSFATGNMEKALEYFKEGVSIYESNSLHNSSRLLDILLMLAKTHFKLSNTVDGKQVCEQGLMLSKELNDDVLGKMFDFLMGLFVENDKDRLFKILDYLESKAMLSDVEDLATDAAMYYNVNEDHKVATAFYEKVLYARKQIQRGDCLYEI	FMPENKFREGIVFMKFKFASAFIFLVILLGIVGHHFLDDHKVLKEARRGHTASIQIALDHYGDFSVERRGQTA*	Duplicated	RRGHTA	RRGQTA	Bacillus Velencensis			42	0.72311	GGGGGGGGPPPPPPPPDDGGG
BAVE001.D.00076.C001_02020	phr3T	C	MEQLISSSKVGLKINEWYKYIRLFSVADAEILKDEVGQEIECMEEDQDLLLYYSLMCFRHQLMLDYLEPKTMNEERPKISDLLEKIESKQSDLKGILEYYFNFFHGMYEFEQYEYLKAISFYNRAEKKLAVVPDEIERAEFHYKVAEVYYHMKQTHMSMHHIVQAIGTYKAHETYSIRVIQCSFVIGLNYLDMEYPEKAIPHFMNALKQAQEIKMPRLIGSSLYNLGLCSFATGNMEKALEYFKEGVSIYESNSLHNSSRLLDILLMLAKTHFKLSNTVDGKQVCEQGLMLSKELNDDVLGKMFDFLMGLFVENDKDRLFKILDYLESKAMLSDVEDLATDAAMYYNVNEDHKVATAFYEKVLYARKQIQRGDCLYEI	FMPENKFREGIVFMKFKFASAFIFLVILLGIVGHHFLDDHKVLKEARRGHTASIQIALDHYGDFSVERRGQTA*	Duplicated	RRGHTA	RRGQTA	Bacillus Velencensis			43	0.73504	YYYYYYYYYYYYYYYYFFYYY
BAVE001.D.00044.C001_02211	phr3T	C	MEQLISSSKVGLKINEWYKYIRLFSVADAEILKEEVKQEIELMEEDQDLLLYYSLMCFRHQLMLDYLEPKTMNEERPKISDLSEEIESKQSDLKGILEYYFNFFHGMYEFEQYEYLKAISFYNRAEKKISIVPDEIERAEFHYKVAEVYYHMKQTHMSMHHIVQAIETYKAHEMYSIRVIQCSFVIGLNYLDMEYPEKAIPHFMNALKQAQEIDMPRLIGSSLYNLGLCSFTTGHMEKALEYFKEGVSIYQTNSLHNSSRLLDILLMLAKTHFKLFNTIDGKQVCKQGLTLSKELNDDVLGKMFDFLMGLFVENDKERLFKILDYLESKAMLSDVEDLATDAAMYYNVNEDHKVATAFYEKVLYARKQIQRGDCLYEI	FMPENKFREGIVFMKFKFASAFIFLVILLGLVGHYLLDGHKVFKEARRGHTASIHIALDHHNDFSAERRGQTA*	Duplicated	RRGHTA	RRGQTA	Bacillus Velencensis			44	0.64668	TTTTTTTTTTTTTTTTAADDD
BAVE001.D.00008.C001_01906	phr3T	C	MEQLISSSKVGLKINEWYKYIRLFSVADAEILKDEVGQEIECMEEDQDLLLYYSLMCFRHQLMLDYLEPKTMNEERPKISDSLEKIESKQSDLKGILEYYFNFFHGMYEFEQYEYLKAISFYNRAEKKLAVVPDEIERAEFHYKVAEVYYHMKQTHMSMHHIVQAIGTYKAHETYSIRVIQCSFVIGLNYLDMEYPEKAIPHFMNALKQAQEIKMPRLIGSSLYNLGLCSFATGNMEKALEYFKEGVSIYESNSLHNSSRLLDILLMLAKTHFKLSNTVDGKQVCEQGLMLSKELNDDVLGKMFDFLMGLFVENDKDRLFKILDYLESKAMLSDVEDLATDAAMYYNVNEDHKVATAFYEKVLYARKQIQRGDCLYEI	FMPENKFREGIVFMKFKFASAFIFLVILLGIVGHHFLDDHKVLKEARRGHTASIQIALDHYGDFSVERRGQTA*	Duplicated	RRGHTA	RRGQTA	Bacillus Velencensis			45	0.61020	AAAAAAAAAAAAAAAAGGKKK
BAVE001.D.00011.C001_02033	phr3T	C	MEQLISSSKVGLKINEWYKYIRLFSVADAEILKDEVGQEIECMEEDQDLLLYYSLMCFRHQLMLDYLEPKTMNEERPKISDSLEKIESKQSDLKGILEYYFNFFHGMYEFEQYEYLKAISFYNRAEKKLAVVPDEIERAEFHYKVAEVYYHMKQTHMSMHHIVQAIGTYKAHETYSIRVIQCSFVIGLNYLDMEYPEKAIPHFMNALKQAQEIKMPRLIGSSLYNLGLCSFATGNMEKALEYFKEGVSIYESNSLHNSSRLLDILLMLAKTHFKLSNTVDGKQVCEQGLMLSKELNDDVLGKMFDFLMGLFVENDKDRLFKILDYLESKAMLSDVEDLATDAAMYYNVNEDHKVATAFYEKVLYARKQIQRGDCLYEI	FMPENKFREGIVFMKFKFASAFIFLVILLGIVGHHFLDDHKVLKEARRGHTASIQIALDHYGDFSVERRGQTA*	Duplicated	RRGHTA	RRGQTA	Bacillus Velencensis			46	0.37416	------------------FFF
BAVE001.D.00036.C001_02059	phr3T	C	MEQLISSSKVGLKINEWYKYIRLFSVADAEILKDEVGQEIECMEEDQDLLLYYSLMCFRHQLMLDYLEPKTMNEERPKISDSLEKIESKQSDLKGILEYYFNFFHGMYEFEQYEYLKAISFYNRAEKKLAVVPDEIERAEFHYKVAEVYYHMKQTHMSMHHIVQAIGTYKAHETYSIRVIQCSFVIGLNYLDMEYPEKAIPHFMNALKQAQEIKMPRLIGSSLYNLGLCSFATGNMEKALEYFKEGVSIYESNSLHNSSRLLDILLMLAKTHFKLSNTVDGKQVCEQGLMLSKELNDDVLGKMFDFLMGLFVENDKDRLFKILDYLESKAMLSDVEDLATDAAMYYNVNEDHKVATAFYEKVLYARKQIQRGDCLYEI	FMPENKFREGIVFMKFKFASAFIFLVILLGIVGHHFLDDHKVLKEARRGHTASIQIALDHYGDFSVERRGQTA*	Duplicated	RRGHTA	RRGQTA	Bacillus Velencensis			47	0.52058	--------HHHHHHHHHHHHH
BAVE001.D.00003.C001_01542	phr3T	C	MKQLISSSKVGVKINEWYKYIRMFSVPDAEVLKSEVEQEINAMEENQDLLLYYSLMCFRHQLMLDYLEPKTMNEERPEISDLLEKIESSQAKLKGILEYYFNFFRGMYEFEEYEYLKAISFYKQAEKKLSLVADEIERAEFHYKVAEIYYHMKQTHMSMHHIVQAIESYRAHETYSVREIQCSFVIGLNYLDMEYPEKAIPHFQKAYKKALEIDMPRLAGSALYNLGISSFSEEKFDEAIEYFKEGVLVYEQNGYEHANRLLDILFMLAKTNFKVNKKTEGTAVYNHGLSLAKNLNDEVLTKMFDFLNALYIDDNKEMLNEILTYLEFKTMFSDVEDLATDAAKYYTKNEDHKAAGLFYEKVLYAQKQIQRGDCLYEI	FMPKNKFREGIVFMKFKAASVFILFIVLLGFLGLYFASSPSEMHEARRGHTASIPYTAHTGDMHTIKYNI*	Internal	RRGHTA	-	Bacillus Velencensis			48	0.39426	--------TTTTTTTTKK---
BAVE001.D.00063.C001_01539	phr3T	C	MKQLISSSKVGVKINEWYKYIRMFSVPDAEVLKSEVEQEINAMEENQDLLLYYSLMCFRHQLMLDYLEPKTMNEERPEISDLLEKIESSQAKLKGILEYYFNFFRGMYEFEEYEYLKAISFYKQAEKKLSLVADEIERAEFHYKVAEIYYHMKQTHMSMHHIVQAIESYRAHETYSVREIQCSFVIGLNYLDMEYPEKAIPHFQKAYKKALEIDMPRLAGSALYNLGISSFSEEKFDEAIEYFKEGVLVYEQNGYEHANRLLDILFMLAKTNFKVNKKTEGTAVYNHGLSLAKNLNDEVLTKMFDFLNALYIDDNKEMLNEILTYLEFKTMFSDVEDLATDAAKYYTKNEDHKAAGLFYEKVLYAQKQIQRGDCLYEI	FMPKNKFREGIVFMKFKAASVFILFIVLLGFLGLYFASSPSEMHEARRGHTASIPYTAHTGDMHTIKYNI*	Internal	RRGHTA	-	Bacillus Velencensis			49	0.36929	--------GGGGGGGGQQ---
BAVE001.D.00048.C001_01512	phr3T	C	MKQLISSSKVGVKINEWYKYIRMFSVPDAEVLKSEVEQEINAMEENQDLLLYYSLMCFRHQLMLDYLEPKTMNEERPEISDLLEKIESSQAKLKGILEYYFNFFRGMYEFEEYEYLKAISFYKQAEKKLSLVADEIERAEFHYKVAEIYYHMKQTHMSMHHIVQAIESYRAHETYSVREIQCSFVIGLNYLDMEYPEKAIPHFQKAYKKALEIDMPRLAGSALYNLGISSFSEEKFDEAIEYFKEGALIYEQNGYEHANRLLDILFMLAKTNFKVNKKTDGTAVYKHGLSLAKNLNDEVLTKMFDFLNALYIDDNKETLNEILAYLEFKTMFSDVEDLATDAAKYYTKNEDHKAAGLFYEKVLYAQKQIQRGDCLYEI	FMPKNKFREGIVFMKFKAASVFILFIVLLGFLGLYFASSPSEMHEARRGHTASIPYTAHTGDMHTIKYNI*	Internal	RRGHTA	-	Bacillus Velencensis			50	0.32122	----------------VV---
BASP021.D.00001.C001_01697	phr3T	C	MEQLIPSSAVGVKINEWYKYIRMFAVPDAEILKAEVEEEIKHMKEDQDLLLYYSLMCFRHQLMLDYLEPKTMNEERPEISDLLEKIESNQTDLKGILEYYFNFFRGMYEFEQYEYLNAISFYKQAERKLSLVADEIERAEFHYKVAEIYYHMKQTHMSMHHIVQAIDSYKAHENYTVRVIQCSFVIGLNYLDMDFPEKAIPHFKDALDKAREIDMSRLIGSSLYNLGLCLFAEEAYEKAAEYFKEGIRVYQDNGYEHSNRLLDILLMLTKTTFKMRNHSEGTSWCAHGLSLSKDLNDEIMAKMFEFIHALYVDNDKGKLNSILNYLELKSMFSDVEDLAADAAKYYNEKEDHKVAVVYYEKVLYARKQIQRGDCLYET	FMPVNKFREGIVFMKLKHASVLILAIVLIGFVSIYLTNTQKDVQEARRGHTSSIGFTDGHSYEIASRGHTS*	Duplicated	RRGHTS	SRGHTS	Bacillus sp.			51	0.40314	--------DDDDDDDDDD---
BASU001.D.00065.C001_03829	phr3T	C	MEQLIPSSAVGVKINEWYKYIRMFAVPDAEILKAEVEEEIKHMKEDQDLLLYYSLMCFRHQIMLDYLEPKTMNEERPKISDLLEKIESNQTDLKGILEYYFNFFRGMYEFEQYEYLNAISFYKQAERKLSLVADEIERAEFHYKVAEIYYHMKQTHMSMHHIVQAIDSYKTHENYTVRVIQCSFVIGLNYLDMHFPEKAIPHFKDALDKAREIDMSRLIGSSLYNLGLCLFAEEAYEKAAEYFKEGIRVYQDNGYEHSNRLLDILLMLTKTTFKMRNHSEGTSWCAHGLSLSKDLNDEIMAKMFEFIHALYVDNDKGKLNSILNYLELKSMFSDVEDLAADAAKYYNEKEDHKVAVVYYEKVLYARKQIQRGDCLFET	FMPVNKFREGIVFLKLKHASVLILAIVLIGFVSIYLTNTQKDVQEARRGHTSSIGFTDGHSYEIASRGHTS*	Duplicated	RRGHTS	SRGHTS	Bacillus subtilis			52	0.37173	--------MMMMMMMMFF---
BASU001.D.00076.P002_00140	phr3T	Plasmid	MKQLISSSKVGVKINEWYKYIRMFSVPDAELIKAEVEQELNNMKEDQDLLLYYSLMCFRHQLMLEYLEPKTMNEERPKISDLLEKIESNQADLKGILEYYFNFFRGMYEFEEYEYLKAITFYKQAEKKLSLVADEIERAEFHYKIAEVYYHMKQTHMSMHHIVQAIETYRAHETYTVREIQCSFVMGLNYLDMEYPEKALPHFKNALENAKNVEIFRLQGVSLYNIGLSYFASDDFEKATEYFGQSLAIYEERYENTNRLLDPLIMLTKTKFKLKASEATSLCERGLFLSQKLNDEILYHEFRFLKALYNQGSITELGNILTYLEEKMMLPDVEDLATDAAKYYKENEDHKAAGVFFEKVLYAQKHIQRGDCLYEY	FMPKNIFREGIVFMNTKGASAFILFVVLLGFLGHYLVSNPSEFHEARRGQTASVDFAGHKQVDFKTVNFESIS*	Internal	RRGQTA	-	Bacillus subtilis			53	0.37173	--------HHHHHHHHKK---
BASU001.D.00081.P002_00162	phr3T	Plasmid	MKQLISSSKVGVKINEWYKYIRMFSVPDAELIKAEVEQELNNMKEDQDLLLYYSLMCFRHQLMLEYLEPKTMNEERPKISDLLEKIESNQADLKGILEYYFNFFRGMYEFEEYEYLKAITFYKQAEKKLSLVADEIERAEFHYKIAEVYYHMKQTHMSMHHIVQAIETYRAHETYTVREIQCSFVMGLNYLDMEYPEKALPHFKNALENAKNVEIFRLQGVSLYNIGLSYFASDDFEKATEYFGQSLAIYEERYENTNRLLDPLIMLTKTKFKLKASEATSLCERGLFLSQKLNDEILYHEFRFLKALYNQGSITELGNILTYLEEKMMLPDVEDLATDAAKYYKENEDHKAAGVFFEKVLYAQKHIQRGDCLYEY	FMPKNIFREGIVFMNTKGASAFILFVVLLGFLGHYLVSNPSEFHEARRGQTASVDFAGHKQVDFKTVNFESIS*	Internal	RRGQTA	-	Bacillus subtilis			54	0.41629	--------TTTTTTTTTT---
BAVE001.D.00044.C001_02685	phr105	Prophage	MSKLASERVANILNDWYIAIKQQDAESAEKYFEEIKPLLDEMEEDQEVLMYYSLLEERHRMLLYQVRGKELPSHSYFNENHADKIQKTDHMIEYYFYLFEALYESYNRNFESAISLFNIAEKKLSLIPDEIEAAEFYSKVASMYMMLGQNIVSLNYITNAMNIYKNNANYLKQFATSLMVVAHNYTELGQYEKSEEYYLQAIKVAKKLNDSFFTAMIHHNLSITYSEAKRSQDCLNAIKHALRNKDWCGSSYYINSLYMIAKELVVMGENNKASYYLKKGQENLRQKQNKIYEAKINIIHELSQSPLNERVDRIHSHMNRLAEQNDFDSIHDLALITSKKFEEGGLYREALKFSNKAILAEKKMKQLEGI	MKKRILFATLSVACLSGLAFAGIMGFSNKHVAEKPVGTYILAEKPVGT*	duplicated	EKPVGT	EKPVGT	Bacillus velenzensis			55	0.37860	--------IIIIIIIIVV---
BAVE001.D.00052.C001_04264	phr105	Prophage	MSKLASECVANILNDWYIAIKQQDTESAERYFEEIKPLFDEMEEDQEVLMYYSLLEERHKMLLYQVKGEELPPHSYFNENHADEILKTDHMIEYYFYLFEALFESYNRNFESAISLFNIAEKKLSLIPDEIEAAEFYSKVASMYMMLGQNIVSLNYISNAMNIFKNNENYLKQFATSLMVVAHNYTELGQYEKSEEHYLQAIKVAKKLDDSFFVAMIHHNLSITYSEAKRPQDCLNAIKHALRNKEWCGSSYYINSLYMIAKELVMMGENNKASYYLKKGQENLRQKQNKIYEAKINIIHELSQSPLNERVDRIHSHMNRLAEQNDFDSIRDLALITSKKFEERGLYKEALKFSNKAILAEKKMKQLEGI	MKKRILFAALSVACLSGLAVAGFMGFSNKHVAEKPVGTYILAEKPVGT*	duplicated	EKPVGT	EKPVGT	Bacillus velenzensis			56	0.37860	--------KKKKKKKKNN---
BAVE001.D.00044.C001_01916	phr105	C	MSKLASERVANILNDWYIAIKQQDAESAEKYFEEIKPLLDEMEEDQEVLMYYSLLEERHKMLLYQVKGEELPPHSYFNENHADEILKTDHMIEYYFYLFEALFESYNRNFESAISLFNIAEKKLSLIPDEIEAAEFYSKVASMYMMLGQNIVSLNYITNAMNIFKNNENYLKQFATSLMVVAHNYTELGQYEKSEEHYLQAIKVAKKLDDSFFVAMIHHNLSITYSEAKRPQDCLNAIKHALRNKEWCGSSYYINSLYMIAKELVMMGENNKASYYLKKGQENLRQKQNKIYEAKINIIHELSQSPLNERVDRIHSHMNRLAEQNDFDSIRDLALITSKKFEERGLYKEALKFSNKAILAEKKMKQLEGI	MKKRILFAALSVACLSGLAVAGFMGFSNKHVAEKPVGTYILAEKPVGT*	duplicated	EKPVGT	EKPVGT	Bacillus velenzensis			57	0.36545	--------YYYYYYYYFF---
BAVE001.D.00076.C001_02711	phr105	C	MSKLASECVANILNDWYIAIKQQDTESAERYFEKIKPLFDEMEEDQEVLMYYSLLEERHRMLLYQVRGKELPSHSYFNENHADKIQKTDHMIEYYFYLFEALYESYNRNFESAISLFNIAEKKLSLIPDEIEAAEFYSKVASMYMMLGQNIVSLNYITNAVNIYKNNENYLKKFATSLMVVAHNYTELGQYEKSEEHYLQAIKVAKKLDDSFFAAMIHHNLSITYSEAKRSQDCLNAIKHALRNKDWCESSYYINSLYMIAKELVMMEENNKASYYLKKGQENLRQKQNKIYEAKINIIHELSQCPLNERVDRIHSHMNRLAEQNDFDSIRDLALVTSKKFEERGLYKEALKFSNKAILAEKKMKQLEGI	MKKRILFAALSVACLSGLAVAGFMGFSNKHVAEKPVGTYILAEKPVGT*	duplicated	EKPVGT	EKPVGT	Bacillus velenzensis			58	0.34602	--------NNNNNNNNEE---
BAVE001.D.00051.C001_00571	phr105	Prophage	MSKLASERVANILNDWYIAIKQQDVESAEKYFEEIKPLLDEMEEDQEVLMYYSLLEERHKMLLYQVKGEELPPHSYFNENHADEILKTDHMIEYYFYLFEALFESYNRNFESAISLFNIAEKKLSLIPDEIEAAEFYSKVASMYMMLGQNIVSLNYITNAMNIFKNNENYLKQFATSLMVVAHNYTELGQYEKSEEHYLQAIKVAKKLDDSFFVAMIHHNLSITYSEAKRPQDCLNAIKHALRNKEWCGSSYYINSLYMIAKELVMMGENNKASYYLKKGQENLRQKQNKIYEAKINIIHELSQSPLNERVDRIHSHMNRLAEQNDFDSIRDLALITSKKFEERGLYKEALKFSNKAILAEKKMKQLEGI	MKKRILFAALSVACLSGLAVAGFIGFSNKHVAEKPVGTYILAEKPVGT*	duplicated	EKPVGT	EKPVGT	Bacillus velenzensis			59	0.37232	--------IIIIIIIISS---
BAVA001.D.00003.C001_00650	phr105	Prophage	MSKLASEYVANILNEWYIAIKQQNVEAAEKYFKEVKALFGEMVEDQEVLMYYSLLEERHKMMMYQVKGSDFPKHSYFNKRHAKEIQKTDHMIEYYFFLFEALYESYNRNFENAISLFKIAEKKLSVIPDEIEAAEFYSKVASMYMMLRQSIVSLNYINNALNIYKGNENYKRKFATALMVVGTNYTDLGQFDKAEEAYFQAIRISKELDDKFFEAQIHHNLSITYSAANRSQDCLNALRKAIRNKEWRQSVYYINSLYMVTKELFLMDQKDKAVYYYKKGQENLNQKENKVYEAKINIIYKLLLDNQNETIEHCLSYIHFLQEKNDLDSVLDLSLIISRYCEEKECYKDALEFSKRAILAEKKMRQLEGIG	MKRLILRVSVTAIVLSGLAVGTSLITQSDFHFSEKPVGTEIQIAERPVGT*	duplicated	EKPVGT	ERPVGT	Bacillus vallismortis			60	0.21451	----------------II---
BASU001.D.00073.C001_01096	phr105	C	MSKLASEYVANFLNEWYMAIKQQNVEAAEKFFKEVKSLFDDMEEDQEVLMYYSLLEERHKMMMYQVKGTDFPKHSYFNKRHAREIQKTDNMIEYYFFLFEALYESYNRNFENAISLFKIAEKKLSIIPDEIEVAEFYSKVASMYMMLRQSIVSLNYINNALNIYKGNENYKRKYATALMVVGTNYTDLGQFDKAEEAYFQAIRISKELDDKFFEAQIHHNLSITYSAANRSQDCLNALRKAIRNKEWRQSVYYINSLYMATKELFLMDQKDKAVYYYKKGQENLTQKENKVYEAKINIIYALLQDNQNETIEQCWSYIHFLQEKNDLDSVLDLSLIISQYCEEKECYKDALEFSKRAILAEKKMRQLEGIG	SYFSRKENEAVGGNRMKRLILRVSVTAIILSGLATGSSLFTQSDIQFSEKPVGTDIQIAERPVGT*	duplicated	EKPVGT	ERPVGT	Bacillus subtilis			61	0.21451	----------------SS---
BAPA001.D.00006.C001_01554	phr105	C	MSKVASEVVAGVLNEFHLAIKKHDIEQAKSLFEQAKSMFAEMEENQNVLAYFSLLEERYRMMLYDARGERLPRESYFNDSQIKCIEQTDDMIDYYFYFFEAMHESYNKNFERAISLYKVAEKKLAKVPDKIEAAEFYFKVSWLYMSLRQNAVSLNYARDAMNIYKMHDGYEKKMAISQVVMGTNYMQVQRFKEAEKYFEESIEISKEIDDSFLEAMLHHNISILYSNSGRSQDCILAVQHALSNLEWCESSYYINSLFMLVREFFKIGETEAALYYYQKGQAELQKNGNKHYEKKINIIYELYCHGNVKSIKNDILSLEEMNDLDGVCDLSLLISNYFESKGDYKEALEFVKISMKAENKMRSLGSEGL	MKKVILCLSLTAMVLGGAALSQSHNMASGSVQTAELPVGG*	cannonical	ELPVGG	-	Bacillus subtilis			Non duplicated peptides of Phr3T-like family
BASU001.D.00004.C001_01335	phr105	C	MSKLASEYVANFLNEWYMAIKQQNVEAAEKYFKEVKSLFDDMEEDQEVLMYYSLLEERHKMMMYQVKGTDFPKHSYFNKRHAREIQKTDNMIEYYFFLFEALYESYNRNFENAISLFKIAEKKLSIIPDEIEAAEFYSKVASMYMMLRQSIVSLNYINNALNIYKGNENYKRKYATALMVVGTNYTDLGQFDKAEEAYFQAIRISKELDDKFFEAQIHHNLSITYSAANRSQDCLNALRKAIRNKEWRQSVYYINSLYMATKELFLMDQKDKAVYYYKKGQENLTQKENKVYEAKINIIYALLQDNQNETIEQCWSYIHFLQEKNDLDSVLDLSLIISQYCEEKECYKDALEFSKRAILAEKKMRQLEGIG	SYFSRKENEAVGGNRMKRLILRVSVTAIILSGLAAGASLFTQSDIQFSEKPVGTDIQIAERPVGT*	duplicated	EKPVGT	ERPVGT	Bacillus subtilis			Position	Score	Sequence
BASU001.D.00033.C001_01335	phr105	C	MSKLASEYVANFLNEWYMAIKQQNVEAAEKYFKEVKSLFDDMEEDQEVLMYYSLLEERHKMMMYQVKGTDFPKHSYFNKRHAREIQKTDNMIEYYFFLFEALYESYNRNFENAISLFKIAEKKLSIIPDEIEAAEFYSKVASMYMMLRQSIVSLNYINNALNIYKGNENYKRKYATALMVVGTNYTDLGQFDKAEEAYFQAIRISKELDDKFFEAQIHHNLSITYSAANRSQDCLNALRKAIRNKEWRQSVYYINSLYMATKELFLMDQKDKAVYYYKKGQENLTQKENKVYEAKINIIYALLQDNQNETIEQCWSYIHFLQEKNDLDSVLDLSLIISQYCEEKECYKDALEFSKRAILAEKKMRQLEGIG	SYFSRKENEAVGGNRMKRLILRVSVTAIILSGLAAGASLFTQSDIQFSEKPVGTDIQIAERPVGT*	duplicated	EKPVGT	ERPVGT	Bacillus subtilis			0	0.92058	MMMMMMMMMMMMMMMMMMMMMMMMMMMMMMMMMLMLMM
BASU001.D.00047.C001_00563	phr105	C	MSKLASEYVANFLNEWYMAIKQQNVEAAEKYFKEVKSLFDDMEEDQEVLMYYSLLEERHKMMMYQVKGTDFPKHSYFNKRHAREIQKTDNMIEYYFFLFEALYESYNRNFENAISLFKIAEKKLSIIPDEIEAAEFYSKVASMYMMLRQSIVSLNYINNALNIYKGNENYKRKYATALMVVGTNYTDLGQFDKAEEAYFQAIRISKELDDKFFEAQIHHNLSITYSAANRSQDCLNALRKAIRNKEWRQSVYYINSLYMATKELFLMDQKDKAVYYYKKGQENLTQKENKVYEAKINIIYALLQDNQNETIEQCWSYIHFLQEKNDLDSVLDLSLIISQYCEEKECYKDALEFSKRAILAEKKMRQLEGIG	SYFSRKENEAVGGNRMKRLILRVSVTAIILSGLAAGASLFTQSDIQFSEKPVGTDIQIAERPVGT*	duplicated	EKPVGT	ERPVGT	Bacillus subtilis			1	0.99999	KKKKKKKKKKKKKKKKKKKKKKKKKKKKKKKKKKKKKK
BASU001.D.00048.C001_01123	phr105	C	MSKLASEYVANFLNEWYMAIKQQNVEAAEKYFKEVKSLFDDMEEDQEVLMYYSLLEERHKMMMYQVKGTDFPKHSYFNKRHAREIQKTDNMIEYYFFLFEALYESYNRNFENAISLFKIAEKKLSIIPDEIEAAEFYSKVASMYMMLRQSIVSLNYINNALNIYKGNENYKRKYATALMVVGTNYTDLGQFDKAEEAYFQAIRISKELDDKFFEAQIHHNLSITYSAANRSQDCLNALRKAIRNKEWRQSVYYINSLYMATKELFLMDQKDKAVYYYKKGQENLTQKENKVYEAKINIIYALLQDNQNETIEQCWSYIHFLQEKNDLDSVLDLSLIISQYCEEKECYKDALEFSKRAILAEKKMRQLEGIG	SYFSRKENEAVGGNRMKRLILRVSVTAIILSGLAAGASLFTQSDIQFSEKPVGTDIQIAERPVGT*	duplicated	EKPVGT	ERPVGT	Bacillus subtilis			2	0.77423	LLLLLLLLLLFFFFFFFFFFFFFFFFFFFFFFFLLLLL
BASU001.D.00051.C001_03657	phr105	C	MSKLASEYVANFLNEWYMAIKQQNVEAAEKYFKEVKSLFDDMEEDQEVLMYYSLLEERHKMMMYQVKGTDFPKHSYFNKRHAREIQKTDNMIEYYFFLFEALYESYNRNFENAISLFKIAEKKLSIIPDEIEAAEFYSKVASMYMMLRQSIVSLNYINNALNIYKGNENYKRKYATALMVVGTNYTDLGQFDKAEEAYFQAIRISKELDDKFFEAQIHHNLSITYSAANRSQDCLNALRKAIRNKEWRQSVYYINSLYMATKELFLMDQKDKAVYYYKKGQENLTQKENKVYEAKINIIYALLQDNQNETIEQCWSYIHFLQEKNDLDSVLDLSLIISQYCEEKECYKDALEFSKRAILAEKKMRQLEGIG	SYFSRKENEAVGGNRMKRLILRVSVTAIILSGLAAGASLFTQSDIQFSEKPVGTDIQIAERPVGT*	duplicated	EKPVGT	ERPVGT	Bacillus subtilis			3	0.94160	KKKKKKKKKKKKKKKKKKKKKKKKKKKKKKKKKKKKKK
BASU001.D.00066.C001_03786	phr105	C	MSKLASEYVANFLNEWYMAIKQQNVEAAEKYFKEVKSLFDDMEEDQEVLMYYSLLEERHKMMMYQVKGTDFPKHSYFNKRHAREIQKTDNMIEYYFFLFEALYESYNRNFENAISLFKIAEKKLSIIPDEIEAAEFYSKVASMYMMLRQSIVSLNYINNALNIYKGNENYKRKYATALMVVGTNYTDLGQFDKAEEAYFQAIRISKELDDKFFEAQIHHNLSITYSAANRSQDCLNALRKAIRNKEWRQSVYYINSLYMATKELFLMDQKDKAVYYYKKGQENLTQKENKVYEAKINIIYALLQDNQNETIEQCWSYIHFLQEKNDLDSVLDLSLIISQYCEEKECYKDALEFSKRAILAEKKMRQLEGIG	SYFSRKENEAVGGNRMKRLILRVSVTAIILSGLAAGASLFTQSDIQFSEKPVGTDIQIAERPVGT*	duplicated	EKPVGT	ERPVGT	Bacillus subtilis			4	0.80351	HHHHHHHHHHLFFLFFFLFFFFFFFFFFFFFFFHHHHH
BASU001.D.00077.C001_03312	phr105	C	MSKLASEYVANFLNEWYMAIKQQNVEAAEKYFKEVKSLFDDMEEDQEVLMYYSLLEERHKMMMYQVKGTDFPKHSYFNKRHAREIQKTDNMIEYYFFLFEALYESYNRNFENAISLFKIAEKKLSIIPDEIEAAEFYSKVASMYMMLRQSIVSLNYINNALNIYKGNENYKRKYATALMVVGTNYTDLGQFDKAEEAYFQAIRISKELDDKFFEAQIHHNLSITYSAANRSQDCLNALRKAIRNKEWRQSVYYINSLYMATKELFLMDQKDKAVYYYKKGQENLTQKENKVYEAKINIIYALLQDNQNETIEQCWSYIHFLQEKNDLDSVLDLSLIISQYCEEKECYKDALEFSKRAILAEKKMRQLEGIG	SYFSRKENEAVGGNRMKRLILRVSVTAIILSGLAAGASLFTQSDIQFSEKPVGTDIQIAERPVGT*	duplicated	EKPVGT	ERPVGT	Bacillus subtilis			5	0.88031	AAAAAAAAAATAATAAATAAAAAAAAAAAAAAAAAAAA
BASU001.D.00078.C001_03814	phr105	C	MSKLASEYVANFLNEWYMAIKQQNVEAAEKYFKEVKSLFDDMEEDQEVLMYYSLLEERHKMMMYQVKGTDFPKHSYFNKRHAREIQKTDNMIEYYFFLFEALYESYNRNFENAISLFKIAEKKLSIIPDEIEAAEFYSKVASMYMMLRQSIVSLNYINNALNIYKGNENYKRKYATALMVVGTNYTDLGQFDKAEEAYFQAIRISKELDDKFFEAQIHHNLSITYSAANRSQDCLNALRKAIRNKEWRQSVYYINSLYMATKELFLMDQKDKAVYYYKKGQENLTQKENKVYEAKINIIYALLQDNQNETIEQCWSYIHFLQEKNDLDSVLDLSLIISQYCEEKECYKDALEFSKRAILAEKKMRQLEGIG	SYFSRKENEAVGGNRMKRLILRVSVTAIILSGLAAGASLFTQSDIQFSEKPVGTDIQIAERPVGT*	duplicated	EKPVGT	ERPVGT	Bacillus subtilis			6	0.93801	SSSSSSSSSSSSSSSSSSSSSSSSSSSSSSSSSSSSSS
BASU001.D.00079.C001_01421	phr105	C	MSKLASEYVANFLNEWYMAIKQQNVEAAEKYFKEVKSLFDDMEEDQEVLMYYSLLEERHKMMMYQVKGTDFPKHSYFNKRHAREIQKTDNMIEYYFFLFEALYESYNRNFENAISLFKIAEKKLSIIPDEIEAAEFYSKVASMYMMLRQSIVSLNYINNALNIYKGNENYKRKYATALMVVGTNYTDLGQFDKAEEAYFQAIRISKELDDKFFEAQIHHNLSITYSAANRSQDCLNALRKAIRNKEWRQSVYYINSLYMATKELFLMDQKDKAVYYYKKGQENLTQKENKVYEAKINIIYALLQDNQNETIEQCWSYIHFLQEKNDLDSVLDLSLIISQYCEEKECYKDALEFSKRAILAEKKMRQLEGIG	SYFSRKENEAVGGNRMKRLILRVSVTAIILSGLAAGASLFTQSDIQFSEKPVGTDIQIAERPVGT*	duplicated	EKPVGT	ERPVGT	Bacillus subtilis			7	0.82513	VVVVVVVVVVAAAAAAAAAAAAAAAAAAAAAAAVVVVV
BASU001.D.00080.C001_00695	phr105	C	MSKLASEYVANFLNEWYMAIKQQNVEAAEKYFKEVKSLFDDMEEDQEVLMYYSLLEERHKMMMYQVKGTDFPKHSYFNKRHAREIQKTDNMIEYYFFLFEALYESYNRNFENAISLFKIAEKKLSIIPDEIEAAEFYSKVASMYMMLRQSIVSLNYINNALNIYKGNENYKRKYATALMVVGTNYTDLGQFDKAEEAYFQAIRISKELDDKFFEAQIHHNLSITYSAANRSQDCLNALRKAIRNKEWRQSVYYINSLYMATKELFLMDQKDKAVYYYKKGQENLTQKENKVYEAKINIIYALLQDNQNETIEQCWSYIHFLQEKNDLDSVLDLSLIISQYCEEKECYKDALEFSKRAILAEKKMRQLEGIG	SYFSRKENEAVGGNRMKRLILRVSVTAIILSGLAAGASLFTQSDIQFSEKPVGTDIQIAERPVGT*	duplicated	EKPVGT	ERPVGT	Bacillus subtilis			8	0.87452	FFFFFFFFFFFFFFFFFFFFFFFFFFFFFFFFFLLLLF
BASU001.D.00042.C001_01363	phr105	C	MSKLASEYVANFLNEWYMAIKQQNVEAAEKYFKEVRSLFDDMEEDQEVLMYYSLLEERHKMMMYQVKGTDFPKHSYFNKRHAREIQKTDNMIEYYFFLFEALYESYNRNFENAISLFKITEKKLSIIPDEIEAAEFYSKVASMYMMLRQSIVSLNYINNALNIYKGNENYKRKYATALMVVGTNYTDLGQFDKAEEAYFHAIRISKELDDKFFEAQIHHNLSITYSAANRSQDCLNALRKAIRNKEWRQSVYYINSLYMATKELFLMGQKDKAVYYYKKGQENLTQKENKVYEAKINIIYALLQDNQNETIEQCWSYIHFLQEKNDLDSVLDLSLIISQYCEEKECYKDALEFSKRAILAEKKMRQLEGIG	SYFSRKENEAVGGNRMKRLILRVSVTAIILSGLAAGASLFTQSDIQFSEKPVGTDIQIAERPVGT*	duplicated	EKPVGT	ERPVGT	Bacillus subtilis			9	0.91453	IIIIIIIIIIIIIIIIIIIIIIIIIIIIIIIIIIIIII
BASU001.D.00097.C001_01332	phr105	C	MSKLASEYVANFLNEWYMAIKQQNVEAAEKYFKEVRSLFDDMEEDQEVLMYYSLLEERHKMMMYQVKGTDFPKHSYFNKRHAREIQKTDNMIEYYFFLFEALYESYNRNFENAISLFKITEKKLSIIPDEIEAAEFYSKVASMYMMLRQSIVSLNYINNALNIYKGNENYKRKYATALMVVGTNYTDLGQFDKAEEAYFHAIRISKELDDKFFEAQIHHNLSITYSAANRSQDCLNALRKAIRNKEWRQSVYYINSLYMATKELFLMGQKDKAVYYYKKGQENLTQKENKVYEAKINIIYALLQDNQNETIEQCWSYIHFLQEKNDLDSVLDLSLIISQYCEEKECYKDALEFSKRAILAEKKMRQLEGIG	SYFSRKENEAVGGNRMKRLILRVSVTAIILSGLAAGASLFTQSDIQFSEKPVGTDIQIAERPVGT*	duplicated	EKPVGT	ERPVGT	Bacillus subtilis			10	0.80165	LLLLLLLLLLFFFFFFFFFFFFFFFFFFFFFFFLLLLL
BASU001.D.00098.C001_01324	phr105	C	MSKLASEYVANFLNEWYMAIKQQNVEAAEKYFKEVRSLFDDMEEDQEVLMYYSLLEERHKMMMYQVKGTDFPKHSYFNKRHAREIQKTDNMIEYYFFLFEALYESYNRNFENAISLFKITEKKLSIIPDEIEAAEFYSKVASMYMMLRQSIVSLNYINNALNIYKGNENYKRKYATALMVVGTNYTDLGQFDKAEEAYFHAIRISKELDDKFFEAQIHHNLSITYSAANRSQDCLNALRKAIRNKEWRQSVYYINSLYMATKELFLMGQKDKAVYYYKKGQENLTQKENKVYEAKINIIYALLQDNQNETIEQCWSYIHFLQEKNDLDSVLDLSLIISQYCEEKECYKDALEFSKRAILAEKKMRQLEGIG	SYFSRKENEAVGGNRMKRLILRVSVTAIILSGLAAGASLFTQSDIQFSEKPVGTDIQIAERPVGT*	duplicated	EKPVGT	ERPVGT	Bacillus subtilis			11	0.82046	AAAAAAAAAALLLLLLLLLLLLLLLLLLLLLLLAAAAA
BASU001.D.00055.C001_01362	phr105	C	MSKLASEYVANFLNEWYMAIKQQNVETAEKYFKEVKSLFDDMEEDQEVLMYYSLLEERHKMMMYQVKGTDFPKHSYFNKRHAREIQKTDNMIEYYFFLFEALYESYNRNFENAISLFKIAEKKLSIIPDEIEVAEFYSKVASMYMMLRQSIVSLNYINNALNIYKGNENYKRKYATALMVVGTNYTDLGQFDKAEEAYFHAIRISKELDDKFFEAQIHHNLSITYSAANRSQDCLNALRKAIRNKEWRQSVYYINSLYMATKELFLMGQKDKAVYYYKKGQENLTQKENKVYEAKINIIYALLQDNQNETIEQCWSYIHFLQEKNDLDSVLDLSLIISQYCEEKECYKDALEFSKRAILAEKKMRQLEGIG	SYFSRKENEAVGGNRMKRLILRVSVTAIILSGLAAGASLFTQSDIQFSEKPVGTDIQIAERPVGT*	duplicated	EKPVGT	ERPVGT	Bacillus subtilis			12	0.81186	IIIIIIIIIIVVVVVVVVVVVVVVVVVVVVVVVIIIII
BASU001.D.00056.C001_01362	phr105	C	MSKLASEYVANFLNEWYMAIKQQNVETAEKYFKEVKSLFDDMEEDQEVLMYYSLLEERHKMMMYQVKGTDFPKHSYFNKRHAREIQKTDNMIEYYFFLFEALYESYNRNFENAISLFKIAEKKLSIIPDEIEVAEFYSKVASMYMMLRQSIVSLNYINNALNIYKGNENYKRKYATALMVVGTNYTDLGQFDKAEEAYFHAIRISKELDDKFFEAQIHHNLSITYSAANRSQDCLNALRKAIRNKEWRQSVYYINSLYMATKELFLMGQKDKAVYYYKKGQENLTQKENKVYEAKINIIYALLQDNQNETIEQCWSYIHFLQEKNDLDSVLDLSLIISQYCEEKECYKDALEFSKRAILAEKKMRQLEGIG	SYFSRKENEAVGGNRMKRLILRVSVTAIILSGLAAGASLFTQSDIQFSEKPVGTDIQIAERPVGT*	duplicated	EKPVGT	ERPVGT	Bacillus subtilis			13	0.81186	VVVVVVVVVVIIIIIIIIIIIIIIIIIIIIIIIVVVVV
BASU001.D.00057.C001_01362	phr105	C	MSKLASEYVANFLNEWYMAIKQQNVETAEKYFKEVKSLFDDMEEDQEVLMYYSLLEERHKMMMYQVKGTDFPKHSYFNKRHAREIQKTDNMIEYYFFLFEALYESYNRNFENAISLFKIAEKKLSIIPDEIEVAEFYSKVASMYMMLRQSIVSLNYINNALNIYKGNENYKRKYATALMVVGTNYTDLGQFDKAEEAYFHAIRISKELDDKFFEAQIHHNLSITYSAANRSQDCLNALRKAIRNKEWRQSVYYINSLYMATKELFLMGQKDKAVYYYKKGQENLTQKENKVYEAKINIIYALLQDNQNETIEQCWSYIHFLQEKNDLDSVLDLSLIISQYCEEKECYKDALEFSKRAILAEKKMRQLEGIG	SYFSRKENEAVGGNRMKRLILRVSVTAIILSGLAAGASLFTQSDIQFSEKPVGTDIQIAERPVGT*	duplicated	EKPVGT	ERPVGT	Bacillus subtilis			14	0.89700	LLLLLLLLLLLLLLLLLLLLLLLLLLLLLLLLLLLLLL
BASU001.D.00095.C001_01336	phr105	C	MSKLASEYVANFLNEWYMAIKQQNVETAEKYFKEVKSLFDDMEEDQEVLMYYSLLEERHKMMMYQVKGTDFPKHSYFNKRHAREIQKTDNMIEYYFFLFEALYESYNRNFENAISLFKIAEKKLSIIPDEIEVAEFYSKVASMYMMLRQSIVSLNYINNALNIYKGNENYKRKYATALMVVGTNYTDLGQFDKAEEAYFHAIRISKELDDKFFEAQIHHNLSITYSAANRSQDCLNALRKAIRNKEWRQSVYYINSLYMATKELFLMGQKDKAVYYYKKGQENLTQKENKVYEAKINIIYALLQDNQNETIEQCWSYIHFLQEKNDLDSVLDLSLIISQYCEEKECYKDALEFSKRAILAEKKMRQLEGIG	SYFSRKENEAVGGNRMKRLILRVSVTAIILSGLAAGASLFTQSDIQFSEKPVGTDIQIAERPVGT*	duplicated	EKPVGT	ERPVGT	Bacillus subtilis			15	0.80671	IIIIIIIIIILLLLLLLLLLLLLLLLLLLLLLLIIIII
BASU001.D.00106.C001_01340	phr105	C	MSKLASEYVANFLNEWYMAIKQQNVETAEKYFKEVKSLFDDMEEDQEVLMYYSLLEERHKMMMYQVKGTDFPKHSYFNKRHAREIQKTDNMIEYYFFLFEALYESYNRNFENAISLFKIAEKKLSIIPDEIEVAEFYSKVASMYMMLRQSIVSLNYINNALNIYKGNENYKRKYATALMVVGTNYTDLGQFDKAEEAYFHAIRISKELDDKFFEAQIHHNLSITYSAANRSQDCLNALRKAIRNKEWRQSVYYINSLYMATKELFLMGQKDKAVYYYKKGQENLTQKENKVYEAKINIIYALLQDNQNETIEQCWSYIHFLQEKNDLDSVLDLSLIISQYCEEKECYKDALEFSKRAILAEKKMRQLEGIG	SYFSRKENEAVGGNRMKRLILRVSVTAIILSGLAAGASLFTQSDIQFSEKPVGTDIQIAERPVGT*	duplicated	EKPVGT	ERPVGT	Bacillus subtilis			16	0.90077	GGGGGGGGGGGGGGGGGGGGGGGGGGGGGGGGGGGGGG
BASU001.D.00058.C001_02444	phr105	C	MSKLASEYVANFLNEWYMAIKQQNVETAENYFKEVRSLFDDMEEDQEVLMYYSLLEERHKMMMYQVKGTDFPKHSYFNKRHAREIQKTDNMIEYYFFLFEALYESYNRNFENAISLFKIAEKKLSIIPDEIEVAEFYSKVASMYMMLRQSIVSLNYINNALNIYKGNENYKRKYATALMVVGTNYTDLGQFDKAEEAYFQAIRISKELDDKFFEAQIHHNLSITYSAANRSQDCLNALRKAIRNKEWRQSVYYINSLYMATKELFLMGQKDKAVYYYKKGQENLIQKENKVYEAKINIIYALLQDNQNEAIEQCWSCIHFLQEKNDLDSVLDLSLIISQYCEEKECYKDALEFSKRAILAEKKMRQLEGIG	MKRLILRVSVTAIILSGLAVGASLFTQSNIQFSEKPVGTDIQIAERPVGT*	duplicated	EKPVGT	ERPVGT	Bacillus subtilis			17	0.75570	FFFFFFFFFFFLLFIIIFLLLLLILIIILIIIIFFFFF
BASU001.D.00062.C001_01730	phr105	C	MSKLASEYVANFLNEWYMAIKQQNVETAENYFKEVRSLFDDMEEDQEVLMYYSLLEERHKMMMYQVKGTDFPKHSYFNKRHAREIQKTDNMIEYYFFLFEALYESYNRNFENAISLFKIAEKKLSIIPDEIEVAEFYSKVASMYMMLRQSIVSLNYINNALNIYKGNENYKRKYATALMVVGTNYTDLGQFDKAEEAYFQAIRISKELDDKFFEAQIHHNLSITYSAANRSQDCLNALRKAIRNKEWRQSVYYINSLYMATKELFLMGQKDKAVYYYKKGQENLIQKENKVYEAKINIIYALLQDNQNEAIEQCWSCIHFLQEKNDLDSVLDLSLIISQYCEEKECYKDALEFSKRAILAEKKMRQLEGIG	MKRLILRVSVTAIILSGLAVGASLFTQSNIQFSEKPVGTDIQIAERPVGT*	duplicated	EKPVGT	ERPVGT	Bacillus subtilis			18	0.80318	VLVVVIVVVVAVVAVVVAVVVVVVVVVVVVVVVVVVVV
BASU001.D.00072.C001_03220	phr105	C	MSKLASEYVANFLNEWYMAIKQQNVETAENYFKEVRSLFDDMEEDQEVLMYYSLLEERHKMMMYQVKGTDFPKHSYFNKRHAREIQKTDNMIEYYFFLFEALYESYNRNFENAISLFKIAEKKLSIIPDEIEVAEFYSKVASMYMMLRQSIVSLNYINNALNIYKGNENYKRKYATALMVVGTNYTDLGQFDKAEEAYFQAIRISKELDDKFFEAQIHHNLSITYSAANRSQDCLNALRKAIRNKEWRQSVYYINSLYMATKELFLMGQKDKAVYYYKKGQENLIQKENKVYEAKINIIYALLQDNQNEAIEQCWSCIHFLQEKNDLDSVLDLSLIISQYCEEKECYKDALEFSKRAILAEKKMRQLEGIG	MKRLILRVSVTAIILSGLAVGASLFTQSNIQFSEKPVGTDIQIAERPVGT*	duplicated	EKPVGT	ERPVGT	Bacillus subtilis			19	0.78716	SSSSSSSSSSGGGGGGGGGGGGGGGGGGGGGGGSSSSS
BASU001.D.00076.C001_02780	phr105	C	MSKLASEYVANFLNEWYMAIKQQNVETAENYFKEVRSLFDDMEEDQEVLMYYSLLEERHKMMMYQVKGTDFPKHSYFNKRHAREIQKTDNMIEYYFFLFEALYESYNRNFENAISLFKIAEKKLSIIPDEIEVAEFYSKVASMYMMLRQSIVSLNYINNALNIYKGNENYKRKYATALMVVGTNYTDLGQFDKAEEAYFQAIRISKELDDKFFEAQIHHNLSITYSAANRSQDCLNALRKAIRNKEWRQSVYYINSLYMATKELFLMGQKDKAVYYYKKGQENLIQKENKVYEAKINIIYALLQDNQNEAIEQCWSCIHFLQEKNDLDSVLDLSLIISQYCEEKECYKDALEFSKRAILAEKKMRQLEGIG	MKRLILRVSVTAIILSGLAVGASLFTQSNIQFSEKPVGTDIQIAERPVGT*	duplicated	EKPVGT	ERPVGT	Bacillus subtilis			20	0.73642	IIIITITTIIHHHHHHHHHHHHHHHHHHHHHHHIIIII
BASU001.D.00081.C001_03196	phr105	C	MSKLASEYVANFLNEWYMAIKQQNVETAENYFKEVRSLFDDMEEDQEVLMYYSLLEERHKMMMYQVKGTDFPKHSYFNKRHAREIQKTDNMIEYYFFLFEALYESYNRNFENAISLFKIAEKKLSIIPDEIEVAEFYSKVASMYMMLRQSIVSLNYINNALNIYKGNENYKRKYATALMVVGTNYTDLGQFDKAEEAYFQAIRISKELDDKFFEAQIHHNLSITYSAANRSQDCLNALRKAIRNKEWRQSVYYINSLYMATKELFLMGQKDKAVYYYKKGQENLIQKENKVYEAKINIIYALLQDNQNEAIEQCWSCIHFLQEKNDLDSVLDLSLIISQYCEEKECYKDALEFSKRAILAEKKMRQLEGIG	MKRLILRVSVTAIILSGLAVGASLFTQSNIQFSEKPVGTDIQIAERPVGT*	duplicated	EKPVGT	ERPVGT	Bacillus subtilis			21	0.79142	YYYYYYYYYYYYYYHHHYYYYYYHYHHHYHHHHYYYYY
BASU001.D.00083.C001_02511	phr105	C	MSKLASEYVANFLNEWYMAIKQQNVETAENYFKEVRSLFDDMEEDQEVLMYYSLLEERHKMMMYQVKGTDFPKHSYFNKRHAREIQKTDNMIEYYFFLFEALYESYNRNFENAISLFKIAEKKLSIIPDEIEVAEFYSKVASMYMMLRQSIVSLNYINNALNIYKGNENYKRKYATALMVVGTNYTDLGQFDKAEEAYFQAIRISKELDDKFFEAQIHHNLSITYSAANRSQDCLNALRKAIRNKEWRQSVYYINSLYMATKELFLMGQKDKAVYYYKKGQENLIQKENKVYEAKINIIYALLQDNQNEAIEQCWSCIHFLQEKNDLDSVLDLSLIISQYCEEKECYKDALEFSKRAILAEKKMRQLEGIG	MKRLILRVSVTAIILSGLAVGASLFTQSNIQFSEKPVGTDIQIAERPVGT*	duplicated	EKPVGT	ERPVGT	Bacillus subtilis			22	0.77715	LLLLLLLLLLLLLLFFFLLLLLLFLFFFLFFFFLLLLL
BASU001.D.00097.C001_02441	phr105	C	MSKLASEYVANFLNEWYMAIKQQNVETAENYFKEVRSLFDDMEEDQEVLMYYSLLEERHKMMMYQVKGTDFPKHSYFNKRHAREIQKTDNMIEYYFFLFEALYESYNRNFENAISLFKIAEKKLSIIPDEIEVAEFYSKVASMYMMLRQSIVSLNYINNALNIYKGNENYKRKYATALMVVGTNYTDLGQFDKAEEAYFQAIRISKELDDKFFEAQIHHNLSITYSAANRSQDCLNALRKAIRNKEWRQSVYYINSLYMATKELFLMGQKDKAVYYYKKGQENLIQKENKVYEAKINIIYALLQDNQNEAIEQCWSCIHFLQEKNDLDSVLDLSLIISQYCEEKECYKDALEFSKRAILAEKKMRQLEGIG	MKRLILRVSVTAIILSGLAVGASLFTQSNIQFSEKPVGTDIQIAERPVGT*	duplicated	EKPVGT	ERPVGT	Bacillus subtilis			23	0.76300	TTTTTTTTTTLLLLLLLLLLLLLLLLLLLLLLLTTTTT
BASU001.D.00098.C001_02362	phr105	C	MSKLASEYVANFLNEWYMAIKQQNVETAENYFKEVRSLFDDMEEDQEVLMYYSLLEERHKMMMYQVKGTDFPKHSYFNKRHAREIQKTDNMIEYYFFLFEALYESYNRNFENAISLFKIAEKKLSIIPDEIEVAEFYSKVASMYMMLRQSIVSLNYINNALNIYKGNENYKRKYATALMVVGTNYTDLGQFDKAEEAYFQAIRISKELDDKFFEAQIHHNLSITYSAANRSQDCLNALRKAIRNKEWRQSVYYINSLYMATKELFLMGQKDKAVYYYKKGQENLIQKENKVYEAKINIIYALLQDNQNEAIEQCWSCIHFLQEKNDLDSVLDLSLIISQYCEEKECYKDALEFSKRAILAEKKMRQLEGIG	MKRLILRVSVTAIILSGLAVGASLFTQSNIQFSEKPVGTDIQIAERPVGT*	duplicated	EKPVGT	ERPVGT	Bacillus subtilis			24	0.78820	NNNNNNNNNNDDDDDDDDDDDDDDDDDDDDDDDNNNNN
BAPA001.D.00004.C001_00902	phr105	C	MSKVASEVVAGVLNEFHLAIKKHDIEQAKHLFDEAKSMFSGMEEDQNVLAYFSLLEERYRMMLYDTRGERLPRESYFNDSQIECIEQTDHMIDYYFYFFEAMHEAYNKNVERAISLYKVAEKKLAKVPDQIEAAEFYFKVSWLYMSLRQNAISLNYARDAMNIYKMHDGYEKKLAISQVVMGTNYMQMQRFKDAEKYFEESIEISKKIDDSFLEAMLHHNISILYSNSGRSQECILAVQHALSNPEWCKSSYYINSLYMLIREFFKIGETEAALFYYKKGQEELKKNGNKHYEKKINIMYELYCHENVKSIKDDIDSLDEMNDLDGVCDLSLLISSYFEKKGDFKEALEFVKIFMKAENKMRSLGSEVLS	MKKLILCLSLTAMVLGGAALSQSHNQASGGVQTAELPVGG*	cannonical	ELPVGG	-	Bacillus paralicheniformis			25	0.72789	TTTTTTTTTTGGGGDDDGGGGGGDGDDDGDDDDTTTTT
BAAT001.D.00001.C001_00200	phr105	C	MSKVASEVVGGVLNELHLAIKKHDIEKAESLFEQAKATFDEMEENQDVLIYFSLLEERYRMMLFDARGKRLPDRSYFDDSQSKCIEQTDDMIDYYFYFFEAMHEAYNKNFERAISLYKVAEKKIVKIPDKIEAAEFYFKVSWLYMSLRQSVVSLNYAKDAMNIYKVHEGYKKKLAVSLVVMATNYMHMNRFQKAEEYFTQSIEISKEIEDSFLEAMLHHNISILYSNSGRSIDCIQAVQQALSHDEWCESSYYINSLYMLTREFFKIGEKNKALFYYKKGQEELDKNGNKIYEKKINMIYNLYCRDTSESFPACKNDIHSLNKLNDLDGVHDLSLLISSHYEYKGDYKEALEFAKMAMIAENKMRSLGSEM	MKKVILCLSLTAMVLGGAAYSQSHNMVSADFKAAELPVGG*	cannonical	ELPVGG	-	Bacillus atrophaeus			26	0.76708	QQQQQQQQQQHHHHHHHHHHHHHHHHHHHHHHHQQQQQ
BASU001.D.00035.C001_03306	phr105	C	MSKVASEVVGGVLNELHLAIKKHDIEKAESLFEQAKATFDEMEENQDVLIYFSLLEERYRMMLFDARGKRLPDRSYFDDSQSKCIEQTDDMIDYYFYFFEAMHEAYNKNFERAISLYKVAEKKIVKIPDKIEAAEFYFKVSWLYMSLRQSVVSLNYAKDAMNIYKVHEGYKKKLAVSLVVMATNYMHMNRFQKAEEYFTQSIEISKEIEDSFLEAMLHHNISILYSNSGRSIDCIQAVQQALSHDEWCESSYYINSLYMLTREFFKIGEKNKALFYYKKGQEELDKNGNKIYEKKINMIYNLYCRDTSESFPACKNDIHSLNKLNDLDGVHDLSLLISSHYEYKGDYKEALEFAKMAMIAENKMRSLGSEM	MKKVILCLSLTAMVLGGAAYSQSHNMVSADFKAAELPVGG*	cannonical	ELPVGG	-	Bacillus subtilis			27	0.86115	KKKKKKKKKKKKKKKKKKKKKKKKKKKKKKKKKKKKKK
BASU001.D.00042.C001_02363	phr105	C	MSKLASEYVANFLNEWYMAIKQQNVETAENYFKEVRSLFDDMEEDQEVLMYYSLLEERHKMMMYQVKGTDFPKHSYFNKRHAREIQKTDNMIEYYFFLFEALYESYNRNFENAISLFKIAEKKLSIIPDEIEVAEFYSKVASMYMMLRQSIVSLNYINNALNIYKGNENYKRKYATALMVVGTNYTDLGQFDKAEEAYFQAIRISKELDDKFFEAQIHHNLSITYSAANRSQDCLNALRKAIRNKEWRQSVYYINSLYMATKELFLMGQKDKAVYYYKKGQENLTQKENKVYEAKINIIYALLQDNQNETIEQCWSYIHFLQEKNDLDSVLDLSLIISQYCEEKECYKDALEFSKRAILAEKKMRQLEGIG	MKRLILRVSVTAIILSGLAAGASLFTQSDIQFSEKPVGTDIQIAERPVGT*	duplicated	EKPVGT	ERPVGT	Bacillus subtilis			28	0.76112	EDDDDDDDDDVVVVVVVVVVVVVVVVVVVVVVVDDDDE
BASU001.D.00050.C001_02338	phr105	C	MSKLASEYVANFLNEWYMAIKQQNVEAAEKYFKEVKSLFDDMEEDQEVLMYYSLLEERHKMMMYQVKGTDFPKHSYFNKRHAREIQKTDNMIEYYFFLFEALYESYNRNFENAISLFKIAEKKLSIIPDEIEVAEFYSKVASMYMMLRQSIVSLNYINNALNIYKGNENYKRKYATALMVVGANYTDLGQFGKAEEAYYQAIRISKELDDKFFEAQIHHNLSITYSAANRSQDCLNALRKAIRNKAWRQSVYYINSLYMATKELYLMDQKDKAVYYYKKGQENLTQKENKVYEAKINIIYALLQDNQNETIEQCWSYIHFLQEKNDLDSVLDLSLIISQYCEEKECYKDALEFSKRAILAEKKMRQLEGIG	MKRLILRVSVTAIILSGLAAGASLLTQSDIQFSEKPVGTDIQIAERPVGT*	duplicated	EKPVGT	ERPVGT	Bacillus subtilis			29	0.76268	VVVVVVVVVVFFFFLLLFFFFFFLFLLLFLLLLVVVVV
BASU001.D.00059.C001_01924	phr105	Prophage	MSKLASEYVANFLNEWYMAIKQQNVEAAEKYFKEVKSLFDDMEEDQEVLMYYSLLEERHKMMMYQVKGTDFPKHSYFNKRHAREIQKTDNMIEYYFFLFEALYESYNRNFENAISLFKIAEKKLSVIPDEIEVAEFYSKVASMYMMLRQSIVSLNYINNALNIYKGNENYKRKYATALMVVGTNYTDLGQFDKAEEAYFQAIRISKELDDKFFEAQIHHNLSITYSAANRSQDCLNALRKAIRNKEWRQSVYYINSLYMATKELFLMDQKDKAVYYYKKGQENLTQKENKVYEAKINIIYALLQDNQNETIEQCWSYIHFLLEKNDLDSVLDLSLIISQYCEEKECYKDALEFSKRAILAEKKMRQLEGIG	SYFSRKENEAVGGNRMKRLILRVSVTAIILSGLAAGASLFTKSDIQFSEKPDGTDIKIAERPVGT*	duplicated	EKPDGT	ERPVGT	Bacillus subtilis			30	0.83403	QQQQQQQQQQKKKKKKKKKKKKKKKKKKKKKKKQQQQQ
BASU001.D.00092.C001_01936	phr105	Prophage	MSKLASEYVANFLNEWYMAIKQQNVEAAEKYFKEVKSLFDDMEEDQEVLMYYSLLEERHKMMMYQVKGTDFPKHSYFNKRHAREIQKTDNMIEYYFFLFEALYESYNRNFENAISLFKIAEKKLSVIPDEIEVAEFYSKVASMYMMLRQSIVSLNYINNALNIYKGNENYKRKYATALMVVGTNYTDLGQFDKAEEAYFQAIRISKELDDKFFEAQIHHNLSITYSAANRSQDCLNALRKAIRNKEWRQSVYYINSLYMATKELFLMDQKDKAVYYYKKGQENLTQKENKVYEAKINIIYALLQDNQNETIEQCWSYIHFLLEKNDLDSVLDLSLIISQYCEEKECYKDALEFSKRAILAEKKMRQLEGIG	SYFSRKENEAVGGNRMKRLILRVSVTAIILSGLAAGASLFTKSDIQFSEKPDGTDIKIAERPVGT*	duplicated	EKPDGT	ERPVGT	Bacillus subtilis			31	0.92809	EEEEEEEEEEEEEEEEEEEEEEEEEEEEEEEEEEEEEE
BAVA001.D.00002.C001_01474	phr105	C	MSKLASEYVANFLNEWYMAIKQQNVETAEKYFNAVKSLFDDMEEDQEVLMYYSLLEERHKMMMYQVKGTDFPKHSYFNKRHAREIQKTDNMIEYYFFLFEALYESYNRNFENAISLFKITEKKLSIIPDEIEAAEFYSKVASMYMMLRQSIVSLNYINNALNIYKGNENYKRKYATALMVVGTNYTDLGQFDKAEEAYFQAIRISKELDDNFFEAQIHHNLSITYSAANRSQDCLNALRKAIRNKEWRYSVYYINSLYMVTKELFLMGHKDKAVYYYKKGQENLTQKQNKVYEAKINIIYALLEDNQNETIEQCWSYIHFLQEKNDLDSVLDLSLIISQYCEEKECYKDALEFSKRAILAEKKMRQLEGIG	SYFSRKENEAVGGNRMKRLILRVSVTAIILSGLAAGASLFTQSDFHFSEKPVGTDIQIAERPVGT*	duplicated	EKPVGT	ERPVGT	Bacillus vallismortis			32	0.95186	AAAAAAAAAAAAAAAAAAAAAAAAAAAAAAAAAAAAAA
BAPA001.D.00002.C001_00847	phr105	C	MSKVASEVVAGVLNEFHLAIKKHDIEQAKHLFEEAKSMFSGMEEDQNVLAYFSLLEERYRMMLYDARGERLPRESYFNDSQIECIEQTDHMIDYYFYFFEAMHEAYNKNVERAISLYKVAEKKLAKVPDQIEAAEFYFKVSWLYMSLRQNAVSLNYARDAMNIYKMHDGYEKKLAISQVVMGTNYMQMQRFKDAEKYFEESIEISKKIDDSFLEAMLHHNISILYSNSGRSQECILAVQHALSNAEWCESSYYINSLYMLIREFFKIGETEAALFYYKKGQEELEKNGNKHYEKKINIMYELYCHENVKSIKDDIDSLDEMNDLDGVCDLSLLISSYFEKKGDFKEALEFVKIFMKAENKMRSLGSEVLS	MKKLILCLSLTAMVLGGAALSQSHNQASGGVQTAELPVGG*	cannonical	ELPVGG	-	Bacillus paralicheniformis			33	0.98118	RRRRRRRRRRRRRRRRRRRRRRRRRRRRRRRRRRRRRR
BAPA001.D.00003.C001_00810	phr105	C	MSKVASEVVAGVLNEFHLAIKKHDIEQAKHLFEEAKSMFSGMEEDQNVLAYFSLLEERYRMMLYDARGERLPRESYFNDSQIECIEQTDHMIDYYFYFFEAMHEAYNKNVERAISLYKVAEKKLAKVPDQIEAAEFYFKVSWLYMSLRQNAVSLNYARDAMNIYKMHDGYEKKLAISQVVMGTNYMQMQRFKDAEKYFEESIEISKKIDDSFLEAMLHHNISILYSNSGRSQECILAVQHALSNAEWCESSYYINSLYMLIREFFKIGETEAALFYYKKGQEELEKNGNKHYEKKINIMYELYCHENVKSIKDDIDSLDEMNDLDGVCDLSLLISSYFEKKGDFKEALEFVKIFMKAENKMRSLGSEVLS	MKKLILCLSLTAMVLGGAALSQSHNQASGGVQTAELPVGG*	cannonical	ELPVGG	-	Bacillus paralicheniformis			34	0.99999	RRRRRRRRRRRRRRRRRRRRRRRRRRRRRRRRRRRRRR
BALI001.D.00001.C001_00752	phr105	C	MSKVASEVVAGVLNEFHLAIKKHDTEQAKHLFDEAKSMFSEMEEDQNVLAYFSLLEERYRMMLYDARGERLPRESYFNDSQIECIEQTDHMIDYYFYFFEAMHEAYNKNVERAISLYKVAEKKLAKVPDQIEAAEFYFKVSWLYMSLRQNAVSLNYARDAMNIYKMHDGYEKKLAISQVVMGTNYMQMQRFKDAEKYFEESIEISKKIDDSFLEAMLHHNISILYSNSGRSQECILAVQHALSNAEWCKSSYYINSLYMLTREFFKIGETEAALFYHKKGQEELKKNGNKHYEKKINIIYELYCHENVKSIKDDIHSLDEMNDLDGVCDLSLLISSYFEKKGDDKKALEFVKIFMKAENKMRSLGSEVLS	MKKLILCLSLTAMVLGGAALSQSHNQASGGVQTAELPVGG*	cannonical	ELPVGG	-	Bacillus licheniformis			35	0.98978	GGGGGGGGGGGGGGGGGGGGGGGGGGGGGGGGGGGGGG
BALI001.D.00002.C001_00752	phr105	C	MSKVASEVVAGVLNEFHLAIKKHDTEQAKHLFDEAKSMFSEMEEDQNVLAYFSLLEERYRMMLYDARGERLPRESYFNDSQIECIEQTDHMIDYYFYFFEAMHEAYNKNVERAISLYKVAEKKLAKVPDQIEAAEFYFKVSWLYMSLRQNAVSLNYARDAMNIYKMHDGYEKKLAISQVVMGTNYMQMQRFKDAEKYFEESIEISKKIDDSFLEAMLHHNISILYSNSGRSQECILAVQHALSNAEWCKSSYYINSLYMLTREFFKIGETEAALFYHKKGQEELKKNGNKHYEKKINIIYELYCHENVKSIKDDIHSLDEMNDLDGVCDLSLLISSYFEKKGDDKKALEFVKIFMKAENKMRSLGSEVLS	MKKLILCLSLTAMVLGGAALSQSHNQASGGVQTAELPVGG*	cannonical	ELPVGG	-	Bacillus licheniformis			36	0.98978	HHHHHHHHHHHHHHHHHHHHHHHHHHHHHHHHHHHHHH
BALI001.D.00003.C001_00759	phr105	C	MSKVASEVVAGVLNEFHLAIKKHDTEQAKHLFDEAKSMFSEMEEDQNVLAYFSLLEERYRMMLYDARGERLPRESYFNDSQIECIEQTDHMIDYYFYFFEAMHEAYNKNVERAISLYKVAEKKLAKVPDQIEAAEFYFKVSWLYMSLRQNAVSLNYARDAMNIYKMHDGYEKKLAISQVVMGTNYMQMQRFKDAEKYFEESIEISKKIDDSFLEAMLHHNISILYSNSGRSQECILAVQHALSNAEWCKSSYYINSLYMLTREFFKIGETEAALFYHKKGQEELKKNGNKHYEKKINIIYELYCHENVKSIKDDIHSLDEMNDLDGVCDLSLLISSYFEKKGDDKKALEFVKIFMKAENKMRSLGSEVLS	MKKLILCLSLTAMVLGGAALSQSHNQASGGVQTAELPVGG*	cannonical	ELPVGG	-	Bacillus licheniformis			37	0.98403	TTTTTTTTTTTTTTTTTTTTTTTTTTTTTTTTTTTTTT
BALI001.D.00005.C001_03270	phr105	C	MSKVASEVVAGVLNEFHLAIKKHDTEQAKHLFDEAKSMFSEMEEDQNVLAYFSLLEERYRMMLYDARGERLPRESYFNDSQIECIEQTDHMIDYYFYFFEAMHEAYNKNVERAISLYKVAEKKLAKVPDQIEAAEFYFKVSWLYMSLRQNAVSLNYARDAMNIYKMHDGYEKKLAISQVVMGTNYMQMQRFKDAEKYFEESIEISKKIDDSFLEAMLHHNISILYSNSGRSQECILAVQHALSNAEWCKSSYYINSLYMLTREFFKIGETEAALFYHKKGQEELKKNGNKHYEKKINIIYELYCHENVKSIKDDIHSLDEMNDLDGVCDLSLLISSYFEKKGDDKKALEFVKIFMKAENKMRSLGSEVLS	MKKLILCLSLTAMVLGGAALSQSHNQASGGVQTAELPVGG*	cannonical	ELPVGG	-	Bacillus licheniformis			38	0.90366	AAAAAAAAAAAAAAAAAAAAAAAAAAAAAAAAASSSSA
BALI001.D.00006.C001_03609	phr105	C	MSKVASEVVAGVLNEFHLAIKKHDTEQAKHLFDEAKSMFSEMEEDQNVLAYFSLLEERYRMMLYDARGERLPRESYFNDSQIECIEQTDHMIDYYFYFFEAMHEAYNKNVERAISLYKVAEKKLAKVPDQIEAAEFYFKVSWLYMSLRQNAVSLNYARDAMNIYKMHDGYEKKLAISQVVMGTNYMQMQRFKDAEKYFEESIEISKKIDDSFLEAMLHHNISILYSNSGRSQECILAVQHALSNAEWCKSSYYINSLYMLTREFFKIGETEAALFYHKKGQEELKKNGNKHYEKKINIIYELYCHENVKSIKDDIHSLDEMNDLDGVCDLSLLISSYFEKKGDDKKALEFVKIFMKAENKMRSLGSEVLS	MKKLILCLSLTAMVLGGAALSQSHNQASGGVQTAELPVGG*	cannonical	ELPVGG	-	Bacillus licheniformis			39	0.90811	SSSSSSSSSSSSSSSSSSSSSSSSSSSSSSSSSSSSSS
BALI001.D.00007.C001_03748	phr105	C	MSKVASEVVAGVLNEFHLAIKKHDTEQAKHLFDEAKSMFSEMEEDQNVLAYFSLLEERYRMMLYDARGERLPRESYFNDSQIECIEQTDHMIDYYFYFFEAMHEAYNKNVERAISLYKVAEKKLAKVPDQIEAAEFYFKVSWLYMSLRQNAVSLNYARDAMNIYKMHDGYEKKLAISQVVMGTNYMQMQRFKDAEKYFEESIEISKKIDDSFLEAMLHHNISILYSNSGRSQECILAVQHALSNAEWCKSSYYINSLYMLTREFFKIGETEAALFYHKKGQEELKKNGNKHYEKKINIIYELYCHENVKSIKDDIHSLDEMNDLDGVCDLSLLISSYFEKKGDDKKALEFVKIFMKAENKMRSLGSEVLS	MKKLILCLSLTAMVLGGAALSQSHNQASGGVQTAELPVGG*	cannonical	ELPVGG	-	Bacillus licheniformis			40	0.86054	IIIIIIIIIIIIIIVVIIIIIIIIIIIIIIIIIIIIII
BALI001.D.00008.C001_00156	phr105	C	MSKVASEVVAGVLNEFHLAIKKHDTEQAKHLFDEAKSMFSEMEEDQNVLAYFSLLEERYRMMLYDARGERLPRESYFNDSQIECIEQTDHMIDYYFYFFEAMHEAYNKNVERAISLYKVAEKKLAKVPDQIEAAEFYFKVSWLYMSLRQNAVSLNYARDAMNIYKMHDGYEKKLAISQVVMGTNYMQMQRFKDAEKYFEESIEISKKIDDSFLEAMLHHNISILYSNSGRSQECILAVQHALSNAEWCKSSYYINSLYMLTREFFKIGETEAALFYHKKGQEELKKNGNKHYEKKINIIYELYCHENVKSIKDDIHSLDEMNDLDGVCDLSLLISSYFEKKGDDKKALEFVKIFMKAENKMRSLGSEVLS	MKKLILCLSLTAMVLGGAALSQSHNQASGGVQTAELPVGG*	cannonical	ELPVGG	-	Bacillus licheniformis			41	0.72389	GGGGGGGGGGHHHHQQQHHHHHHQHQQQHQQQQGGGGG
BALI001.D.00009.C001_04565	phr105	C	MSKVASEVVAGVLNEFHLAIKKHDTEQAKHLFDEAKSMFSEMEEDQNVLAYFSLLEERYRMMLYDARGERLPRESYFNDSQIECIEQTDHMIDYYFYFFEAMHEAYNKNVERAISLYKVAEKKLAKVPDQIEAAEFYFKVSWLYMSLRQNAVSLNYARDAMNIYKMHDGYEKKLAISQVVMGTNYMQMQRFKDAEKYFEESIEISKKIDDSFLEAMLHHNISILYSNSGRSQECILAVQHALSNAEWCKSSYYINSLYMLTREFFKIGETEAALFYHKKGQEELKKNGNKHYEKKINIIYELYCHENVKSIKDDIHSLDEMNDLDGVCDLSLLISSYFEKKGDDKKALEFVKIFMKAENKMRSLGSEVLS	MKKLILCLSLTAMVLGGAALSQSHNQASGGVQTAELPVGG*	cannonical	ELPVGG	-	Bacillus licheniformis			42	0.64767	Y---------IIIIIIIIIIIIIIIIIIIIIII----Y
BALI001.D.00010.C001_00818	phr105	C	MSKVASEVVAGVLNEFHLAIKKHDTEQAKHLFDEAKSMFSEMEEDQNVLAYFSLLEERYRMMLYDARGERLPRESYFNDSQIECIEQTDHMIDYYFYFFEAMHEAYNKNVERAISLYKVAEKKLAKVPDQIEAAEFYFKVSWLYMSLRQNAVSLNYARDAMNIYKMHDGYEKKLAISQVVMGTNYMQMQRFKDAEKYFEESIEISKKIDDSFLEAMLHHNISILYSNSGRSQECILAVQHALSNAEWCKSSYYINSLYMLTREFFKIGETEAALFYHKKGQEELKKNGNKHYEKKINIIYELYCHENVKSIKDDIHSLDEMNDLDGVCDLSLLISSYFEKKGDDKKALEFVKIFMKAENKMRSLGSEVLS	MKKLILCLSLTAMVLGGAALSQSHNQASGGVQTAELPVGG*	cannonical	ELPVGG	-	Bacillus licheniformis			43	0.76781	FFFFFFFFFFAAAAAAAAAAAAAAAAAAAAAAAFFFFF
BALI001.D.00011.C001_03694	phr105	C	MSKVASEVVAGVLNEFHLAIKKHDTEQAKHLFDEAKSMFSEMEEDQNVLAYFSLLEERYRMMLYDARGERLPRESYFNDSQIECIEQTDHMIDYYFYFFEAMHEAYNKNVERAISLYKVAEKKLAKVPDQIEAAEFYFKVSWLYMSLRQNAVSLNYARDAMNIYKMHDGYEKKLAISQVVMGTNYMQMQRFKDAEKYFEESIEISKKIDDSFLEAMLHHNISILYSNSGRSQECILAVQHALSNAEWCKSSYYINSLYMLTREFFKIGETEAALFYHKKGQEELKKNGNKHYEKKINIIYELYCHENVKSIKDDIHSLDEMNDLDGVCDLSLLISSYFEKKGDDKKALEFVKIFMKAENKMRSLGSEVLS	MKKLILCLSLTAMVLGGAALSQSHNQASGGVQTAELPVGG*	cannonical	ELPVGG	-	Bacillus licheniformis			44	0.76011	TTTTTTTTTTLLLLLLLLLLLLLLLLLLLLLLLTTTTT
BALI001.D.00012.C001_00749	phr105	C	MSKVASEVVAGVLNEFHLAIKKHDTEQAKHLFDEAKSMFSEMEEDQNVLAYFSLLEERYRMMLYDARGERLPRESYFNDSQIECIEQTDHMIDYYFYFFEAMHEAYNKNVERAISLYKVAEKKLAKVPDQIEAAEFYFKVSWLYMSLRQNAVSLNYARDAMNIYKMHDGYEKKLAISQVVMGTNYMQMQRFKDAEKYFEESIEISKKIDDSFLEAMLHHNISILYSNSGRSQECILAVQHALSNAEWCKSSYYINSLYMLTREFFKIGETEAALFYHKKGQEELKKNGNKHYEKKINIIYELYCHENVKSIKDDIHSLDEMNDLDGVCDLSLLISSYFEKKGDDKKALEFVKIFMKAENKMRSLGSEVLS	MKKLILCLSLTAMVLGGAALSQSHNQASGGVQTAELPVGG*	cannonical	ELPVGG	-	Bacillus licheniformis			45	0.85573	DDDDDDDDDDDDDDDDDDDDDDDDDDDDDDDDDDDDDD
BALI001.D.00013.C001_03360	phr105	C	MSKVASEVVAGVLNEFHLAIKKHDTEQAKHLFDEAKSMFSEMEEDQNVLAYFSLLEERYRMMLYDARGERLPRESYFNDSQIECIEQTDHMIDYYFYFFEAMHEAYNKNVERAISLYKVAEKKLAKVPDQIEAAEFYFKVSWLYMSLRQNAVSLNYARDAMNIYKMHDGYEKKLAISQVVMGTNYMQMQRFKDAEKYFEESIEISKKIDDSFLEAMLHHNISILYSNSGRSQECILAVQHALSNAEWCKSSYYINSLYMLTREFFKIGETEAALFYHKKGQEELKKNGNKHYEKKINIIYELYCHENVKSIKDDIHSLDEMNDLDGVCDLSLLISSYFEKKGDDKKALEFVKIFMKAENKMRSLGSEVLS	MKKLILCLSLTAMVLGGAALSQSHNQASGGVQTAELPVGG*	cannonical	ELPVGG	-	Bacillus licheniformis			46	0.76068	GGGGGGGGGGHHHHHHHHHHHHHHHHHHHHHHHGGGGG
BALI001.D.00014.C001_00760	phr105	C	MSKVASEVVAGVLNEFHLAIKKHDTEQAKHLFDEAKSMFSEMEEDQNVLAYFSLLEERYRMMLYDARGERLPRESYFNDSQIECIEQTDHMIDYYFYFFEAMHEAYNKNVERAISLYKVAEKKLAKVPDQIEAAEFYFKVSWLYMSLRQNAVSLNYARDAMNIYKMHDGYEKKLAISQVVMGTNYMQMQRFKDAEKYFEESIEISKKIDDSFLEAMLHHNISILYSNSGRSQECILAVQHALSNAEWCKSSYYINSLYMLTREFFKIGETEAALFYHKKGQEELKKNGNKHYEKKINIIYELYCHENVKSIKDDIHSLDEMNDLDGVCDLSLLISSYFEKKGDDKKALEFVKIFMKAENKMRSLGSEVLS	MKKLILCLSLTAMVLGGAALSQSHNQASGGVQTAELPVGG*	cannonical	ELPVGG	-	Bacillus licheniformis			47	0.78807	HHHHHHHHHHHHHHHHHHHHHHHYHYYYHYYYYHHHHH
BALI001.D.00015.C001_00818	phr105	C	MSKVASEVVAGVLNEFHLAIKKHDTEQAKHLFDEAKSMFSEMEEDQNVLAYFSLLEERYRMMLYDARGERLPRESYFNDSQIECIEQTDHMIDYYFYFFEAMHEAYNKNVERAISLYKVAEKKLAKVPDQIEAAEFYFKVSWLYMSLRQNAVSLNYARDAMNIYKMHDGYEKKLAISQVVMGTNYMQMQRFKDAEKYFEESIEISKKIDDSFLEAMLHHNISILYSNSGRSQECILAVQHALSNAEWCKSSYYINSLYMLTREFFKIGETEAALFYHKKGQEELKKNGNKHYEKKINIIYELYCHENVKSIKDDIHSLDEMNDLDGVCDLSLLISSYFEKKGDDKKALEFVKIFMKAENKMRSLGSEVLS	MKKLILCLSLTAMVLGGAALSQSHNQASGGVQTAELPVGG*	cannonical	ELPVGG	-	Bacillus licheniformis			48	0.71177	SSSSSSSSSSNNNNSSSNNNNNNGNGGGNGGGGSSSSS
BALI001.D.00016.C001_00755	phr105	C	MSKVASEVVAGVLNEFHLAIKKHDTEQAKHLFDEAKSMFSEMEEDQNVLAYFSLLEERYRMMLYDARGERLPRESYFNDSQIECIEQTDHMIDYYFYFFEAMHEAYNKNVERAISLYKVAEKKLAKVPDQIEAAEFYFKVSWLYMSLRQNAVSLNYARDAMNIYKMHDGYEKKLAISQVVMGTNYMQMQRFKDAEKYFEESIEISKKIDDSFLEAMLHHNISILYSNSGRSQECILAVQHALSNAEWCKSSYYINSLYMLTREFFKIGETEAALFYHKKGQEELKKNGNKHYEKKINIIYELYCHENVKSIKDDIHSLDEMNDLDGVCDLSLLISSYFEKKGDDKKALEFVKIFMKAENKMRSLGSEVLS	MKKLILCLSLTAMVLGGAALSQSHNQASGGVQTAELPVGG*	cannonical	ELPVGG	-	Bacillus licheniformis			49	0.58274	----------DDDDDDDDDDDDDDDDDDDDDDD-----
BALI001.D.00017.C001_04548	phr105	C	MSKVASEVVAGVLNEFHLAIKKHDTEQAKHLFDEAKSMFSEMEEDQNVLAYFSLLEERYRMMLYDARGERLPRESYFNDSQIECIEQTDHMIDYYFYFFEAMHEAYNKNVERAISLYKVAEKKLAKVPDQIEAAEFYFKVSWLYMSLRQNAVSLNYARDAMNIYKMHDGYEKKLAISQVVMGTNYMQMQRFKDAEKYFEESIEISKKIDDSFLEAMLHHNISILYSNSGRSQECILAVQHALSNAEWCKSSYYINSLYMLTREFFKIGETEAALFYHKKGQEELKKNGNKHYEKKINIIYELYCHENVKSIKDDIHSLDEMNDLDGVCDLSLLISSYFEKKGDDKKALEFVKIFMKAENKMRSLGSEVLS	MKKLILCLSLTAMVLGGAALSQSHNQASGGVQTAELPVGG*	cannonical	ELPVGG	-	Bacillus licheniformis			50	0.72960	FYYYYYYYYYFFFFFFFFFFFFFFFFFFFFFFFYYYYF
BALI001.D.00018.C001_03294	phr105	C	MSKVASEVVAGVLNEFHLAIKKHDTEQAKHLFDEAKSMFSEMEEDQNVLAYFSLLEERYRMMLYDARGERLPRESYFNDSQIECIEQTDHMIDYYFYFFEAMHEAYNKNVERAISLYKVAEKKLAKVPDQIEAAEFYFKVSWLYMSLRQNAVSLNYARDAMNIYKMHDGYEKKLAISQVVMGTNYMQMQRFKDAEKYFEESIEISKKIDDSFLEAMLHHNISILYSNSGRSQECILAVQHALSNAEWCKSSYYINSLYMLTREFFKIGETEAALFYHKKGQEELKKNGNKHYEKKINIIYELYCHENVKSIKDDIHSLDEMNDLDGVCDLSLLISSYFEKKGDDKKALEFVKIFMKAENKMRSLGSEVLS	MKKLILCLSLTAMVLGGAALSQSHNQASGGVQTAELPVGG*	cannonical	ELPVGG	-	Bacillus licheniformis			51	0.69743	EDEEEEEEEDSSSSSSSSSSSSSSSSSSSSSSSEEEEE
BALI001.D.00019.C001_00847	phr105	C	MSKVASEVVAGVLNEFHLAIKKHDTEQAKHLFDEAKSMFSEMEEDQNVLAYFSLLEERYRMMLYDARGERLPRESYFNDSQIECIEQTDHMIDYYFYFFEAMHEAYNKNVERAISLYKVAEKKLAKVPDQIEAAEFYFKVSWLYMSLRQNAVSLNYARDAMNIYKMHDGYEKKLAISQVVMGTNYMQMQRFKDAEKYFEESIEISKKIDDSFLEAMLHHNISILYSNSGRSQECILAVQHALSNAEWCKSSYYINSLYMLTREFFKIGETEAALFYHKKGQEELKKNGNKHYEKKINIIYELYCHENVKSIKDDIHSLDEMNDLDGVCDLSLLISSYFEKKGDDKKALEFVKIFMKAENKMRSLGSEVLS	MKKLILCLSLTAMVLGGAALSQSHNQASGGVQTAELPVGG*	cannonical	ELPVGG	-	Bacillus licheniformis			52	0.69378	VIIIIIIIIIAAAAVVVAAAAAAVAVVVAVVVVIIIIV
BALI001.D.00022.C001_00750	phr105	C	MSKVASEVVAGVLNEFHLAIKKHDTEQAKHLFDEAKSMFSEMEEDQNVLAYFSLLEERYRMMLYDARGERLPRESYFNDSQIECIEQTDHMIDYYFYFFEAMHEAYNKNVERAISLYKVAEKKLAKVPDQIEAAEFYFKVSWLYMSLRQNAVSLNYARDAMNIYKMHDGYEKKLAISQVVMGTNYMQMQRFKDAEKYFEESIEISKKIDDSFLEAMLHHNISILYSNSGRSQECILAVQHALSNAEWCKSSYYINSLYMLTREFFKIGETEAALFYHKKGQEELKKNGNKHYEKKINIIYELYCHENVKSIKDDIHSLDEMNDLDGVCDLSLLISSYFEKKGDDKKALEFVKIFMKAENKMRSLGSEVLS	MKKLILCLSLTAMVLGGAALSQSHNQASGGVQTAELPVGG*	cannonical	ELPVGG	-	Bacillus licheniformis			53	0.79663	AAAAAAAAAAEEEEEEEEEEEEEEEEEEEEEEEAAAAA
BALI001.D.00023.C001_00943	phr105	C	MSKVASEVVAGVLNEFHLAIKKHDTEQAKHLFDEAKSMFSEMEEDQNVLAYFSLLEERYRMMLYDARGERLPRESYFNDSQIECIEQTDHMIDYYFYFFEAMHEAYNKNVERAISLYKVAEKKLAKVPDQIEAAEFYFKVSWLYMSLRQNAVSLNYARDAMNIYKMHDGYEKKLAISQVVMGTNYMQMQRFKDAEKYFEESIEISKKIDDSFLEAMLHHNISILYSNSGRSQECILAVQHALSNAEWCKSSYYINSLYMLTREFFKIGETEAALFYHKKGQEELKKNGNKHYEKKINIIYELYCHENVKSIKDDIHSLDEMNDLDGVCDLSLLISSYFEKKGDDKKALEFVKIFMKAENKMRSLGSEVLS	MKKLILCLSLTAMVLGGAALSQSHNQASGGVQTAELPVGG*	cannonical	ELPVGG	-	Bacillus licheniformis			54	0.79072	SSSSSSSSSSRRRRRRRRRRRRRRRRRRRRRRRSSSSS
BALI001.D.00025.C001_00765	phr105	C	MSKVASEVVAGVLNEFHLAIKKHDTEQAKHLFDEAKSMFSEMEEDQNVLAYFSLLEERYRMMLYDARGERLPRESYFNDSQIECIEQTDHMIDYYFYFFEAMHEAYNKNVERAISLYKVAEKKLAKVPDQIEAAEFYFKVSWLYMSLRQNAVSLNYARDAMNIYKMHDGYEKKLAISQVVMGTNYMQMQRFKDAEKYFEESIEISKKIDDSFLEAMLHHNISILYSNSGRSQECILAVQHALSNAEWCKSSYYINSLYMLTREFFKIGETEAALFYHKKGQEELKKNGNKHYEKKINIIYELYCHENVKSIKDDIHSLDEMNDLDGVCDLSLLISSYFEKKGDDKKALEFVKIFMKAENKMRSLGSEVLS	MKKLILCLSLTAMVLGGAALSQSHNQASGGVQTAELPVGG*	cannonical	ELPVGG	-	Bacillus licheniformis			55	0.90140	RRRRRRRRRRRRRRRRRRRRRRRRRRRRRRRRRRRRRR
BASP013.D.00001.C001_00759	phr105	C	MSKVASEVVAGVLNEFHLAIKKHDTEQAKHLFDEAKSMFSEMEEDQNVLAYFSLLEERYRMMLYDARGERLPRESYFNDSQIECIEQTDHMIDYYFYFFEAMHEAYNKNVERAISLYKVAEKKLAKVPDQIEAAEFYFKVSWLYMSLRQNAVSLNYARDAMNIYKMHDGYEKKLAISQVVMGTNYMQMQRFKDAEKYFEESIEISKKIDDSFLEAMLHHNISILYSNSGRSQECILAVQHALSNAEWCKSSYYINSLYMLTREFFKIGETEAALFYHKKGQEELKKNGNKHYEKKINIIYELYCHENVKSIKDDIHSLDEMNDLDGVCDLSLLISSYFEKKGDDKKALEFVKIFMKAENKMRSLGSEVLS	MKKLILCLSLTAMVLGGAALSQSHNQASGGVQTAELPVGG*	cannonical	ELPVGG	-	Bacillus sp.			56	0.90714	GGGGGGGGGGGGGGGGGGGGGGGGGGGGGGGGGGGGGG
BASP022.D.00001.C001_00764	phr105	C	MSKVASEVVAGVLNEFHLAIKKHDTEQAKHLFDEAKSMFSEMEEDQNVLAYFSLLEERYRMMLYDARGERLPRESYFNDSQIECIEQTDHMIDYYFYFFEAMHEAYNKNVERAISLYKVAEKKLAKVPDQIEAAEFYFKVSWLYMSLRQNAVSLNYARDAMNIYKMHDGYEKKLAISQVVMGTNYMQMQRFKDAEKYFEESIEISKKIDDSFLEAMLHHNISILYSNSGRSQECILAVQHALSNAEWCKSSYYINSLYMLTREFFKIGETEAALFYHKKGQEELKKNGNKHYEKKINIIYELYCHENVKSIKDDIHSLDEMNDLDGVCDLSLLISSYFEKKGDDKKALEFVKIFMKAENKMRSLGSEVLS	MKKLILCLSLTAMVLGGAALSQSHNQASGGVQTAELPVGG*	cannonical	ELPVGG	-	Bacillus sp.			57	0.71041	HHHHHHSSHHQQQQQQQQQQQQQQQQQQQQQQQHHHHH
BAPA001.D.00006.C001_01548	phr105	C	MSKVASEVVAGVLNEFHLAIKKHDIEQAKHLFEEAKSMFSGMEEDQNVLAYFSLLEERYRMMLYDARGERLPRESYFNDLQIECIEQTDHMIDYYFYFFEAMHEAYNKNVERAISLYKVAEKKLAKVPDQIEAAEFYLKVSWLYMSLRQNAVSLNYARDAMNIYKMHDGYEKKLAISQVVMGTNYMQMQRFKDAEKYFEESIEISKKIDDSFLEAMLHHNISILYSNSGRSQECILAVQHALSNAEWCESSYYINSLYMLIREFFKIGETEAALFYYKKGQEELEKHGNKHYEKKINIMYELYCHENVKSIKDDIDSLDEMNDLDGVCDLSLLISSYFEKKGDDKKALEFVKIFMKAENKMRSLGSEVLS	MKKLILCLSLTAMVLGGAALSQSHNQASGGVQTAELPVGG*	cannonical	ELPVGG	-	Bacillus paralicheniformis			58	0.91643	TTTTTTVVTTTTTTTTTTTTTTTTTTTTTTTTTTTTTT
BALI001.D.00020.C001_00842	phr105	C	MSKVASEVVAGVLNEFHLAIKKHDTEQAKHLFDEAKSMFSEMEEDQNVLAYFSLLEERYRMMLYDARGERLPRESYFNDSQIECIEQTDHMIDYYFYFFEAMHEAYNKNVERAISLYKVAEKKLAKVPDQIEAAEFYFKVSWLYMSLRQNAVSLNYARDPMNIYKMHDGYEKKLAISQVVMGTNYMQMQRFKDAEKYFEESIEISKKIDDSFLEAMLHHNISILYSNSGRSQECILAVQHALSNAEWCKSSYYINSLYMLTREFFKIGETEAALFYHKKGQEELKKNGNKHYEKKINIIYELYCHENVKSIKDDIHSLDEMNDLDGVCDLSLLISSYFEKKGDDKKALEFVKIFMKAENKMRSLGSEVLS	MKKLILCLSLTAMVLGGAALSQSHNQASGGVQTAELPVGG*	cannonical	ELPVGG	-	Bacillus licheniformis			59	0.71041	SSSSSSIISSAAAAAAAAAAAAAAAAAAAAAAASSSSS
BALI001.D.00024.C001_00805	phr105	C	MSKVASEVVAGVLNEFHLAIKKHDIEQAKHLFEEAKSMFSGMEEDQNVLAYFSLLEERYRMMLYDARGERLPRESYFNDSQIECIEQTDHMIDYYFYFFEAMHEAYNKNVERAISLYKVAEKKLVKVPDQIEAAEFYLKVSWLYMSLRQNAVSLNYARDAMNIYKMHDGYEKKLAISQVVMGTNYMQMQRFKDAEKYFEESIEISKKIDDSFLEAMLHHNISILYSNSGRSQECILAVQHALSNAEWCESSYYINSLYMLIREFFKIGETEAALFYYKKGQEELEKNGNKHYEKKINIMYELYCHENVKSIKDDIDSLDEMNDLDGVCDLSLLISSYFEKKGDFKEALEFVKIFMKAENKMRSLGSEVLS	MKKLILCLSLTAMVLGGAALSQSHNQASGGVQTAELPVGG*	cannonical	ELPVGG	-	Bacillus licheniformis			Non duplicated peptides of Phr105-like family
BAPA001.D.00001.C001_00845	phr105	C	MSKVASEVVAGVLNEFHLAIKKHDIEQAKHLFEEAKSMFSGMEEDQNVLAYFSLLEERYRMMLYDARGERLPRESYFNDSQIECIEQTDHMIDYYFYFFEAMHEAYNKNVERAISLYKVAEKKLVKVPDQIEAAEFYLKVSWLYMSLRQNAVSLNYARDAMNIYKMHDGYEKKLAISQVVMGTNYMQMQRFKDAEKYFEESIEISKKIDDSFLEAMLHHNISILYSNSGRSQECILAVQHALSNAEWCESSYYINSLYMLIREFFKIGETEAALFYYKKGQEELEKNGNKHYEKKINIMYELYCHENVKSIKDDIDSLDEMNDLDGVCDLSLLISSYFEKKGDFKEALEFVKIFMKAENKMRSLGSEVLS	MKKLILCLSLTAMVLGGAALSQSHNQASGGVQTAELPVGG*	cannonical	ELPVGG	-	Bacillus paralicheniformis			Position	Score	Sequence
BAPA001.D.00007.C001_00857	phr105	C	MSKVASEVVAGVLNEFHLAIKKHDIEQAKHLFEEAKSMFSGMEEDQNVLAYFSLLEERYRMMLYDARGERLPRESYFNDSQIECIEQTDHMIDYYFYFFEAMHEAYNKNVERAISLYKVAEKKLVKVPDQIEAAEFYLKVSWLYMSLRQNAVSLNYARDAMNIYKMHDGYEKKLAISQVVMGTNYMQMQRFKDAEKYFEESIEISKKIDDSFLEAMLHHNISILYSNSGRSQECILAVQHALSNAEWCESSYYINSLYMLIREFFKIGETEAALFYYKKGQEELEKNGNKHYEKKINIMYELYCHENVKSIKDDIDSLDEMNDLDGVCDLSLLISSYFEKKGDFKEALEFVKIFMKAENKMRSLGSEVLS	MKKLILCLSLTAMVLGGAALSQSHNQASGGVQTAELPVGG*	cannonical	ELPVGG	-	Bacillus paralicheniformis			0	0.918892	MMMMMMMMMMMMMMMMMMMMMMMMMMMMMMMMMMMMMMM
BASU001.D.00031.C001_02785	phr105	Prophage	MSKLASEYVANILNEWYMAIKQQNVEAAEKYFKESRALFDEMEEDQEVLMYYSLLEERHKMMLHQDKGKEFPKHSYFSKKHKKEIRKTDNMIEYYFFLFEALYESHNRNYGNAISLFKIAEKKLANIPDEIEAAEFYSKVASLYMMLGQNIVSLNYIKDAMHIYKRNEDYKKKLATSMMVVGHNYTELGQYDKAEDIYFEAIRISKQLEDPFFEAMIHHNLSITYSAAKRSQDCINALKKALRNDEWKESVYYTNSLYMITKEFFIMGLSDQAVYYYKKAQENLNQKENKVYEAKINIIYELFQKTPEESVNQCRSYIHFLFEQNDADSVHDLALIISQYYEARGYIQEALEFSNHAILAERKMKQLEGV	SCYFSREENEAVGGSLMKKVILCLAALGALAAASYAGSNAHVAEKPVGTYMLLAEKPVGT*	duplicated	EKPVGT	-	Bacillus subtilis			1	0.843039	KKKKKKKKKKKKKKKKKKKKKKKKKKKKKKKKKKKKKKK
BAPA001.D.00005.C001_00852	phr105	C	MSKVASEVVAGVLNEFHLAIKKHAIEQAKSLFDEAKSMFSEMEEDQNVLAYFSLLEERYRMMLYDARGERLPRESYFNDSQIECIEQTDHMIDYYFYFFEAMHEAYNKNVERAISLYKVAEKKLVKVPDQIEAAEFYLKVSWLYMSLRQNAVSLNYARDAMNIYKMHDGYEKKLAISQVVMGTNYMQMQRFKDAEKYFEESIEISKKIDDSFLEAMLHHNISILYSNSGRSQECILAVQHALSNPEWCESSYYINSLYMLIREFFKIGETEAALFYYKKGQEELKKNGNKHYEKKINIMYELYCHENVKSIKDDIDSLDEMNDLDGVCDLSLLISSYFEKKGDFKEALEFVKIFMKAENKMRSLGSEVLS	MKKLILCLSLTAMVLGGDALSQSHNQASGGVQTAELPVGG*	cannonical	ELPVGG	-	Bacillus paralicheniformis			2	0.843039	KKKKKKKKKKKKKKKKKKKKKKKKKKKKKKKKKKKKKKK
BASU001.D.00095.C001_01976	phr105	Prophage	MSKLASEYVANILNEWYMAIKQQNVEAAEKYFKESRALFDEMEEDQEVLMYYSLLEERHKMMLHQDKGKEFPKHSYFSKKHKKEIRKTDNMIEYYFFLFEALYESHNRNYGNAISLFKIAEKKLANIPDEIEAAEFYSKVASLYMMLGQNIVSLNYIKDAMHIYKRNEEYKKKLATSMMVVGHNYTELGQYDKAEDIYFEAIRISKQLEDPFFEAMIHHNLSITYSAAKRSQDCINALKKALRNDEWKESVYYTNSLYMITKEFFIMGLSDQAVYYYKKAQENLNQKENKVYEAKINIIYELFQKTPEESVNQCRSYIHFLFEQNDADSVHDLALIISQYYEARGYIQEALEFSNHAILAERKMKQLEGV	SCYFSREENEAVGGSLMKKVILCLAVLGALAAASYAGSNAHVAEKPVGTYMLLAEKPVGT*	duplicated	EKPVGT	-	Bacillus subtilis			3	0.725816	LVLVVLLLLLLLLLLLLLLLLLLLLLLLLLLLLLLLIII
BASU001.D.00107.C001_02894	phr105	Prophage	MSKLASEYVANILNEWYMAIKQQNVEAAEKYFKESRALFDEMEEDQEVLMYYSLLEERHKMMLHQDKGKEFPKHKHSYFSKKHKKEIRKTDNMIEYYFFLFEALYESHNRNYGNAISLFKIAEKKLANIPDEIEAAEFYSKVASLYMMLGQNIVSLDYIKDAMHIYKRNEDYKKKLATSMMVVGHNYTELGQYDKAEDIYFEAIRISKQLEDPFFEAMIHHNLSITYSAAKRSQDCINALKKALRNDEWKESVYYTNSLYMIIKEFFIMGLSDQAVYYYKKAQENLNQKENKVYEAKINIIYELFQKTPEESVNQCRSNIHFLFEQNDVDSVHDLALIISQYYEARGYIQEALEFSNHAILAERKMKQLEGV	SCYFSREENEAVGGSLMKKVILCLAVLGALAAASYAGSNAHVAEKPVGTYMLLAEKPVGT*	duplicated	EKPVGT	-	Bacillus subtilis			4	0.752013	VIIIIIIIIIIIIIIIIIIIIIIIIIIIIIIIIIIIIII
BAGL001.D.00002.C001_00853	phr105	C	MSKVASEVVAGVLNEFHLAIKKHDIEQAKMLFEKAKSMFTEMEENQNVLVYFSLLEERYRMMLYDARGERLPRQSYFNASQIKSIEQTDDMIDYYFYFFEAMHEAYNKNVERAISLYKVAEKKLAKIPDDIEAAEFYFKVSWLYMSLRQNAVSLNYAKDAMNIYKMYDGYKKKLAISQVVMGTNYMQMQRFKDAEKYFAESIEISKEIGDPFLEAMLHHNISILYSYSDRSQDCILAVQHALSNPEWRESSYYINSLYMLVREFFKIGETEAALYYYQKGQEELEKNGNKHYEKKINIIYELYCRENVESIKDGLHSLDEMNDLDGVYDLSLLISSYFEDKGDYKKALEFAKIAMKAENKMRSLGSEGL	MKKIILCLSLTVVIFGGAALSQSHNTASGSVQVAELPVGG*	cannonical	ELPVGG	-	Bacillus globigii			5	0.771070	LLLLLLLLLLLLLLLLLLLLLLLLLLLLLLLLLLLLLLL
BAGL001.D.00003.C001_00802	phr105	C	MSKVASEVVAGVLNEFHLAIKKHDIEQAKMLFEKAKSMFTEMEENQNVLVYFSLLEERYRMMLYDARGERLPRQSYFNASQIKSIEQTDDMIDYYFYFFEAMHEAYNKNVERAISLYKVAEKKLAKIPDDIEAAEFYFKVSWLYMSLRQNAVSLNYAKDAMNIYKMYDGYKKKLAISQVVMGTNYMQMQRFKDAEKYFAESIEISKEIGDPFLEAMLHHNISILYSYSDRSQDCILAVQHALSNPEWRESSYYINSLYMLVREFFKIGETEAALYYYQKGQEELEKNGNKHYEKKINIIYELYCRENVESIKDGLHSLDEMNDLDGVYDLSLLISSYFEDKGDYKKALEFAKIAMKAENKMRSLGSEGL	MKKIILCLSLTVVIFGGAALSQSHNTASGSVQVAELPVGG*	cannonical	ELPVGG	-	Bacillus globigii			6	0.818447	CCCCCCCCCCCCCCCCCCCCCCCCCCCCCCCCCCCCCCC
BAGL001.D.00001.C001_04094	phr105	C	MNKVASEVVAGVLNEFHLAIKKHDIEQAKTFFERAKSLFTEMEENQNVLAYFSLLEERYRMMLYDARGERLPRQSYFNASQIKSIEQTDDMIDYYFYFFEAMHEAYNKNFERAISLYKVAEKKLVKIPDDIEAAEFYFKVSWLYMSLRQNAVSLNYAKDAMNIYKMYDGYKKKLAISQVVMGTNYMQMQRFKDAEKYFAESIEISKEIGDPFLEAMLHHNISILYSNSDRSQDCILAVQHALSNPEWRESSYYINSLYMLVREFFKIGETEAALYYYQKGQEELEKNGNKHYEKKINIIYELYCRENVGSIKDDIHSLDEMNDLDGVYDLSLLISSYYEDKGDYKKALEFVKIAMKAENKMRSLGSEGL	MKKIILCLSLTAVIFGGAALSQSHNTASGSVQVAELPVGG*	cannonical	ELPVGG	-	Bacillus globigii			7	0.725201	VLLLLLLLLLLLLLLLLLLLLLLLLLLLLLLLLLLLLLL
Rap105	phr105	Prophage	MSKLASECVANILNDWYIAIKQQDAESAERYFEEVKPLFDEMEEDQEVLMYYSLLEERHKMLLYQVKGEELPPHSYFNENHAEEIKKTDHMIEYYFFLFEALYESHKRNFEKAITLFKIAEKKLKDIPDCIERAEFYSKVASMYMMLRQSLISLNYINDSIQIYRENEGYKRKLATSLMIVGQNYTDLGLYEKAEESFLEAIRISRVLHDSLFTALIHHNLSITYSAANRSQDCINALKKAIRNKEWRDSVYYINSLYMFLKELYKIGDVNKMPYYYKKTKEYFKRKENKVYEAKINIIYGLLQQDQRKSIETCRGGISYLYEVNDLDSVFDLSLVISEHCEKHGLYKEALEFSKHAILAEEKMRHLEGL	LKKIILCAALTFVTLSGLAVVKINQE-SSDVKITERPVGTLKLAERPVGT	duplicated	ERPVGT	ERPVGT	Bacillus subtilis			8	0.793288	SSSSSSSSSSSSSSSSSSSSSSSSSSSSSSSSSSSSSSS
RapK	phr105	Prophage	MSKIASEVVATTLNDWYIAIKKQKVDESIKYYSEIKKLFDEMEEDQEVLAYYSLLEERHKMLLHSSRGEPLQMHTYFTEDNQNFIKKTNDKLEYNFYLFEAMYEAYNKNYDRAINLYGLAEKKLAEIPDEIEAAEFYSKVSYLYTLVKQSIVAQHYIKNAISIYKRHPDYKCKLATSTMIAAANYADIKRFAEAEKYYLEAIDIAKETKDEFLKAQLYHNLSIVYSDWNKPDKCIESLEKAIGNESWLNSIYYINSLFMMIKELFKIDEKMKAINFYNKAQERLILMENKVYEAKISILYNLYCGELKNNFNNCISNIEFLKQQNELESVDELSYIAAKRFESIGAFEEATSFFNAKIWAEQKMNQVEGIL	MKKLVLCVSILAVILSGVALTQLSTDSPSNIQVAERPVGG	cannonical	ERPVGG	-	Bacillus subtilis			9	0.730980	ILLLLLLLLLLLLLLLLLLLLLLLLLLLLLLLLLLLLLL
											10	0.729301	LTTTTTTTTTTTTTTTTTTTTTTTTTTTTTTTTTTTTTT
											11	0.735062	AAAAAAAAAAAAAAAAAAAAAAAAAAAAAAAAAAAAVVA
											12	0.750190	VMMMMMMMMMMMMMMMMMMMMMMMMMMMMMMMMMMMVVV
											13	0.724337	IVVVVVVVVVVVVVVVVVVVVVVVVVVVVVVVVVVVIII
											14	0.721917	LLLLLLLLLLLLLLLLLLLLLLLLLLLLLLLLLLLLFFF
											15	0.722996	SGGGGGGGGGGGGGGGGGGGGGGGGGGGGGGGGGGGGGG
											16	0.754058	GGGGGGGGGGGGGGGGGGGGGGGGGGGGGGGGGGGGGGG
											17	0.705092	VAAAAAAAAAAAAAAAAAAAAAAAAAAAAAAAAAADAAA
											18	0.776419	AAAAAAAAAAAAAAAAAAAAAAAAAAAAAAAAAAAAAAA
											19	0.746453	LLLYYLLLLLLLLLLLLLLLLLLLLLLLLLLLLLLLLLL
											20	0.759345	TSSSSSSSSSSSSSSSSSSSSSSSSSSSSSSSSSSSSSS
											21	0.829337	QQQQQQQQQQQQQQQQQQQQQQQQQQQQQQQQQQQQQQQ
											22	0.745604	LSSSSSSSSSSSSSSSSSSSSSSSSSSSSSSSSSSSSSS
											23	0.781799	SHHHHHHHHHHHHHHHHHHHHHHHHHHHHHHHHHHHHHH
											24	0.769249	TNNNNNNNNNNNNNNNNNNNNNNNNNNNNNNNNNNNNNN
											25	0.706106	DMQMMQQQQQQQQQQQQQQQQQQQQQQQQQQQQQQQTTT
											26	0.671421	SAAVVAAAAAAAAAAAAAAAAAAAAAAAAAAAAAAAAAA
											27	0.713039	PSSSSSSSSSSSSSSSSSSSSSSSSSSSSSSSSSSSSSS
											28	0.656033	SGGAAGGGGGGGGGGGGGGGGGGGGGGGGGGGGGGGGGG
											29	0.637503	NSGDDGGGGGGGGGGGGGGGGGGGGGGGGGGGGGGGSSS
											30	0.682544	IVVFFVVVVVVVVVVVVVVVVVVVVVVVVVVVVVVVVVV
											31	0.755762	QQQKKQQQQQQQQQQQQQQQQQQQQQQQQQQQQQQQQQQ
											32	0.687474	VTTAATTTTTTTTTTTTTTTTTTTTTTTTTTTTTTTVVV
											33	0.776781	AAAAAAAAAAAAAAAAAAAAAAAAAAAAAAAAAAAAAAA
											34	0.805045	EEEEEEEEEEEEEEEEEEEEEEEEEEEEEEEEEEEEEEE
											35	0.743695	RLLLLLLLLLLLLLLLLLLLLLLLLLLLLLLLLLLLLLL
											36	0.829308	PPPPPPPPPPPPPPPPPPPPPPPPPPPPPPPPPPPPPPP
											37	0.810567	VVVVVVVVVVVVVVVVVVVVVVVVVVVVVVVVVVVVVVV
											38	0.789675	GGGGGGGGGGGGGGGGGGGGGGGGGGGGGGGGGGGGGGG
											39	0.789675	GGGGGGGGGGGGGGGGGGGGGGGGGGGGGGGGGGGGGGG
											Duplicated peptides of Phr105-like family
											Position	Score	Sequence
											0	0.815415	LMMMMMMMMMMMMMMMMMMMMMMMMMMMMMMMMMMMMMMMMMMMMMMMMMMMMMMMMMMMMMM
											1	0.843039	KKKKKKKKKKKKKKKKKKKKKKKKKKKKKKKKKKKKKKKKKKKKKKKKKKKKKKKKKKKKKKK
											2	0.747557	KRRRRRRRRKKKKKKRRRRRRRRRRRRRRRRRRKKRRKKRRRRRRRRRRRRRRRRRRKKKKKK
											3	0.632907	ILLLLLLLLRRRRRRLLLLLLLLLLLLLLLLLLRRLLRRLLLLLLLLLLLLLLLLLLVVVVVV
											4	0.683069	IIIIIIIIIIIIIIIIIIIIIIIIIIIIIIIIIIIIIIIIIIIIIIIIIIIIIIIII------
											5	0.638965	LLLLLLLLLLLLLLLLLLLLLLLLLLLLLLLLLLLLLLLLLLLLLLLLLLLLLLLLL------
											6	0.609365	CRRRRRRRRFFFFFFRRRRRRRRRRRRRRRRRRFFRRFFRRRRRRRRRRRRRRRRRR------
											7	0.600034	AVVVVVVVVAAAAAAVVVVVVVVVVVVVVVVVVAAVVAAVVVVVVVVVVVVVVVVVV------
											8	0.578584	ASSSSSSSSAAAAAASSSSSSSSSSSSSSSSSSAASSTTSSSSSSSSSSSSSSSSSS------
											9	0.571277	LVVVVVVVVLLLLLLVVVVVVVVVVVVVVVVVVLLVVLLVVVVVVVVVVVVVVVVVV------
											10	0.604331	TTTTTTTTTSSSSSSTTTTTTTTTTTTTTTTTTSSTTSSTTTTTTTTTTTTTTTTTT------
											11	0.588700	FAAAAAAAAVVVVVVAAAAAAAAAAAAAAAAAAVVAAVVAAAAAAAAAAAAAAAAAAIIIIII
											12	0.592079	VIIIIIIIIAAAAAAIIIIIIIIIIIIIIIIIIAAIIAAIIIIIIIIIIIIIIIIIILLLLLL
											13	0.657195	TVVIIIIIICCCCCCIIIIIIIIIIIIIIIIIICCIICCIIIIIIIIIIIIIIIIIICCCCCC
											14	0.712861	LLLLLLLLLLLLLLLLLLLLLLLLLLLLLLLLLLLLLLLLLLLLLLLLLLLLLLLLLLLLLLL
											15	0.709398	SSSSSSSSSSSSSSSSSSSSSSSSSSSSSSSSSSSSSSSSSSSSSSSSSSSSSSSSSAAAAAA
											16	0.671820	GGGGGGGGGGGGGGGGGGGGGGGGGGGGGGGGGGGGGGGGGGGGGGGGGGGGGGGGGAAVVVV
											17	0.705827	LLLLLLLLLLLLLLLLLLLLLLLLLLLLLLLLLLLLLLLLLLLLLLLLLLLLLLLLLLLLLLL
											18	0.652418	AAAAAAAAAAAAAAAAAAAAAAAAAAAAAAAAAAAAAAAAAAAAAAAAAAAAAAAAAGGGGGG
											19	0.563829	VVVTTAAAA------AAVVVVVVVVVVVVVVVV--AA--AAAAAAAAAAAAAAAAAAAAAAAA
											20	0.534568	VGGGGGGGG------GGGGGGGGGGGGGGGGGG--GG--GGGGGGGGGGGGGGGGGGLLLLLL
											21	0.529217	KTTSSAAAAVVVVVVAAAAAAAAAAAAAAAAAAVVAAFFAAAAAAAAAAAAAAAAAAAAAAAA
											22	-1000	I--------AAAAAA------------------AA--AA------------------AAAAAA
											23	0.541393	SSSSSSSSGGGGGGSSSSSSSSSSSSSSSSSSGGSSGGSSSSSSSSSSSSSSSSSSAAAAAA-
											24	0.548705	NLLLLLLLLFFFFFFLLLLLLLLLLLLLLLLLLFFLLIILLLLLLLLLLLLLLLLLLSSSSSS
											25	0.613830	QIIFFFFFFMMMMMMLLFFFFFFFFFFFFFFFFIIFFMMFFFFFFFFFFFFFFFFFFYYYYYY
											26	0.627811	ATTTTTTTTGGGGGGTTTTTTTTTTTTTTTTTTGGTTGGTTTTTTTTTTTTTTTTTTAAAAAA
											27	0.615949	SQQQQQQQQFFFFFFQQQQQQQQQQQQQQQQQQFFKKFFQQQQQQQQQQQQQQQQQQGGGGGG
											28	0.739703	SSSSSSSSSSSSSSSSSSSSSSSSSSSSSSSSSSSSSSSSSSSSSSSSSSSSSSSSSSSSSSS
											29	0.717602	DDDDDDDDDNNNNNNDDNNNNNNNNNNNNNNNNNNDDNNDDDDDDDDDDDDDDDDDDNNNNNN
											30	0.612898	VFFIIFFIIKKKKKKIIIIIIIIIIIIIIIIIIKKIIKKIIIIIIIIIIIIIIIIIIAAAAAA
											31	0.736341	KHHQQHHQQHHHHHHQQQQQQQQQQQQQQQQQQHHQQHHQQQQQQQQQQQQQQQQQQHHHHHH
											32	0.690222	IFFFFFFFFVVVVVVFFFFFFFFFFFFFFFFFFVVFFVVFFFFFFFFFFFFFFFFFFVVVVVV
											33	0.686857	TSSSSSSSSAAAAAASSSSSSSSSSSSSSSSSSAASSAASSSSSSSSSSSSSSSSSSAAAAAA
											34	0.791245	EEEEEEEEEEEEEEEEEEEEEEEEEEEEEEEEEEEEEEEEEEEEEEEEEEEEEEEEEEEEEEE
											35	0.766704	RKKKKKKKKKKKKKKKKKKKKKKKKKKKKKKKKKKKKKKKKKKKKKKKKKKKKKKKKKKKKKK
											36	0.823163	PPPPPPPPPPPPPPPPPPPPPPPPPPPPPPPPPPPPPPPPPPPPPPPPPPPPPPPPPPPPPPP
											37	0.780204	VVVVVVVVVVVVVVVVVVVVVVVVVVVVVVVVVVVDDVVVVVVVVVVVVVVVVVVVVVVVVVV
											38	0.779261	GGGGGGGGGGGGGGGGGGGGGGGGGGGGGGGGGGGGGGGGGGGGGGGGGGGGGGGGGGGGGGG
											39	0.794830	TTTTTTTTTTTTTTTTTTTTTTTTTTTTTTTTTTTTTTTTTTTTTTTTTTTTTTTTTTTTTTT
											40	0.677325	LEEDDDDDDYYYYYYDDDDDDDDDDDDDDDDDDYYDDYYDDDDDDDDDDDDDDDDDDYYYYYY
											41	0.709438	KIIIIIIIIIIIIIIIIIIIIIIIIIIIIIIIIIIIIIIIIIIIIIIIIIIIIIIIIMMMMMM
											42	0.700062	LQQQQQQQQLLLLLLQQQQQQQQQQQQQQQQQQLLKKLLQQQQQQQQQQQQQQQQQQLLLLLL
											43	0.605227	IIIIIIII------IIIIIIIIIIIIIIIIII--II--IIIIIIIIIIIIIIIIIILLLLLL-
											44	0.760182	AAAAAAAAAAAAAAAAAAAAAAAAAAAAAAAAAAAAAAAAAAAAAAAAAAAAAAAAAAAAAAA
											45	0.783966	EEEEEEEEEEEEEEEEEEEEEEEEEEEEEEEEEEEEEEEEEEEEEEEEEEEEEEEEEEEEEEE
											46	0.757333	RRRRRRRRRKKKKKKRRRRRRRRRRRRRRRRRRKKRRKKRRRRRRRRRRRRRRRRRRKKKKKK
											47	0.838554	PPPPPPPPPPPPPPPPPPPPPPPPPPPPPPPPPPPPPPPPPPPPPPPPPPPPPPPPPPPPPPP
											48	0.810567	VVVVVVVVVVVVVVVVVVVVVVVVVVVVVVVVVVVVVVVVVVVVVVVVVVVVVVVVVVVVVVV
											49	0.789675	GGGGGGGGGGGGGGGGGGGGGGGGGGGGGGGGGGGGGGGGGGGGGGGGGGGGGGGGGGGGGGG
											50	0.845164	TTTTTTTTTTTTTTTTTTTTTTTTTTTTTTTTTTTTTTTTTTTTTTTTTTTTTTTTTTTTTTT
