# Supplementary material for: Extracellular proteolysis of tandemly duplicated pheromone propeptides affords additional complexity to bacterial quorum sensing
Source: PLoS Biol. 2024 Aug 13;22(8):e3002744. doi: 10.1371/journal.pbio.3002744 (PMC11343458; doi:10.1371/journal.pbio.3002744)
Supplement: S9 Data — (XLSX) [file pbio.3002744.s020.xlsx]

## Sheet: Hoja1
volume (mL)	phi3T_RRGHTA_run1 (Rayleigh ratio)	volume (mL)	phi3T_RRGHTA_run1 (dRI)	volume (mL)	phi3T_RRGHTA_run1 (UV)	volume (mL)	phi3T_RRGHTA_run1 (Molar mass)		volume (mL)	phi3T_SRGHTS (Rayleigh ratio)	volume (mL)	phi3T_SRGHTS_run1 (dRI)	volume (mL)	phi3T_SRGHTS_run1 (UV)	volume (mL)	phi3T_SRGHTS (Molar mass)		volume (mL)	phi3T_apo (Rayleigh ratio)	volume (mL)	phi3T_apo (dRI)	volume (mL)	phi3T_apo (UV)	volume (mL)	phi3T_apo (Molar mass)
-0.103719	0.213007	-0.226996	0.011771	0.001775	-0.00803306	2.75124	96.6956		-0.104404	0.00095226	-0.226996	0.0120788	0.00109	-0.0080795	2.72107	98.8781		-0.104674	-0.0202399	-0.226996	-0.0216393	0.00082	-0.0102133	2.77731	97.1536
-0.101262	0.225596	-0.224364	0.0117989	0.00423194	-0.00840699	2.7537	98.2215		-0.101947	0.00099113	-0.224364	0.0120661	0.00354694	-0.0084539	2.72353	98.6111		-0.102217	-0.0215607	-0.224364	-0.0217025	0.00327693	-0.0106944	2.77977	97.1859
-0.0988049	0.237286	-0.221733	0.0118103	0.00668887	-0.0087751	2.75615	98.5521		-0.0994899	0.0010315	-0.221732	0.0119971	0.00600387	-0.0088223	2.72599	98.3932		-0.0997599	-0.0228098	-0.221733	-0.021881	0.00573387	-0.0111685	2.78223	97.3605
-0.0963479	0.248142	-0.219101	0.0118149	0.00914581	-0.00913634	2.75861	98.9838		-0.0970329	0.00107394	-0.219101	0.01187	0.00846081	-0.0091836	2.72844	98.314		-0.0973029	-0.0239898	-0.219101	-0.0218019	0.00819081	-0.0116342	2.78468	97.608
-0.093891	0.258217	-0.216469	0.0118159	0.0116027	-0.00948977	2.76107	99.4477		-0.094576	0.00111795	-0.216469	0.0118287	0.0109177	-0.009537	2.7309	98.3195		-0.094846	-0.0251027	-0.216469	-0.0216846	0.0106477	-0.0120904	2.78714	97.835
-0.0914341	0.267553	-0.213838	0.0118168	0.0140597	-0.00983458	2.76352	99.827		-0.0921191	0.00116248	-0.213838	0.0118385	0.0133747	-0.0098815	2.73336	98.325		-0.0923891	-0.0261499	-0.213838	-0.0216007	0.0131047	-0.012536	2.7896	97.9842
-0.0889771	0.276179	-0.211206	0.0118173	0.0165166	-0.0101701	2.76598	100.027		-0.0896621	0.00120641	-0.211206	0.0117346	0.0158316	-0.0102166	2.73581	98.2841		-0.0899321	-0.0271319	-0.211206	-0.0213349	0.0155616	-0.0129701	2.79205	98.0155
-0.0865202	0.284113	-0.208575	0.0118179	0.0189735	-0.0104959	2.76844	100.058		-0.0872052	0.00124904	-0.208574	0.0115382	0.0182886	-0.0105417	2.73827	98.2889		-0.0874752	-0.0280493	-0.208575	-0.0208737	0.0180185	-0.0133922	2.79451	97.9218
-0.0840632	0.291374	-0.205943	0.0118163	0.0214305	-0.0108114	2.7709	100.039		-0.0847482	0.00129024	-0.205943	0.0114318	0.0207455	-0.0108563	2.74073	98.4021		-0.0850182	-0.028902	-0.205943	-0.0206628	0.0204755	-0.0138015	2.79697	97.7445
-0.0816063	0.297977	-0.203311	0.0118029	0.0238874	-0.0111163	2.77335	100.061		-0.0822913	0.00133037	-0.203311	0.0113801	0.0232024	-0.0111601	2.74318	98.6295		-0.0825613	-0.029691	-0.203311	-0.0206586	0.0229324	-0.0141979	2.79942	97.5227
-0.0791494	0.303937	-0.20068	0.0118924	0.0263444	-0.0114106	2.77581	100.127		-0.0798344	0.00136992	-0.20068	0.0114299	0.0256594	-0.0114531	2.74564	98.9775		-0.0801044	-0.0304181	-0.20068	-0.0206585	0.0253894	-0.0145809	2.80188	97.3707
-0.0766924	0.309274	-0.198048	0.0119209	0.0288013	-0.011694	2.77827	100.164		-0.0773774	0.00140901	-0.198048	0.0115129	0.0281163	-0.0117349	2.7481	99.3964		-0.0776474	-0.0310871	-0.198048	-0.0206861	0.0278463	-0.0149505	2.80434	97.2733
-0.0742355	0.31401	-0.195417	0.0119495	0.0312582	-0.0119666	2.78072	100.132		-0.0749205	0.00144741	-0.195416	0.0115359	0.0305732	-0.0120058	2.75056	99.7723		-0.0751905	-0.031703	-0.195417	-0.0207136	0.0303032	-0.0153066	2.80679	97.1298
-0.0717786	0.318175	-0.192785	0.0120245	0.0337152	-0.0122284	2.78318	100.097		-0.0724636	0.00148388	-0.192785	0.011533	0.0330302	-0.0122656	2.75301	99.9861		-0.0727336	-0.0322726	-0.192785	-0.0209387	0.0327602	-0.0156493	2.80925	96.9923
-0.0693216	0.321799	-0.190153	0.012295	0.0361721	-0.0124795	2.78564	100.117		-0.0700066	0.00151703	-0.190153	0.0114541	0.0354871	-0.0125145	2.75547	99.9889		-0.0702766	-0.0328028	-0.190153	-0.0211755	0.0352171	-0.0159787	2.81171	96.899
-0.0668647	0.324919	-0.187522	0.0127095	0.038629	-0.0127202	2.78809	100.179		-0.0675497	0.00154556	-0.187522	0.0112652	0.037944	-0.0127527	2.75793	99.8688		-0.0678197	-0.0333001	-0.187522	-0.0211787	0.037674	-0.0162951	2.81417	96.84
-0.0644078	0.327575	-0.18489	0.0130227	0.041086	-0.0129506	2.79055	100.249		-0.0650928	0.00156866	-0.18489	0.0110932	0.040401	-0.0129805	2.76038	99.8062		-0.0653628	-0.0337697	-0.18489	-0.0211819	0.040131	-0.0165988	2.81662	96.772
-0.0619508	0.329806	-0.182259	0.0130749	0.0435429	-0.013171	2.79301	100.303		-0.0626358	0.00158621	-0.182258	0.0109944	0.0428579	-0.0131981	2.76284	99.8422		-0.0629058	-0.0342155	-0.182259	-0.0211924	0.0425879	-0.01689	2.81908	96.674
-0.0594939	0.331653	-0.179627	0.013085	0.0459998	-0.0133818	2.79547	100.356		-0.0601789	0.00159868	-0.179627	0.0108974	0.0453148	-0.0134058	2.7653	99.868		-0.0604489	-0.0346401	-0.179627	-0.0212907	0.0450448	-0.0171692	2.82154	96.5764
-0.057037	0.33316	-0.176995	0.0130422	0.0484568	-0.0135831	2.79792	100.436		-0.057722	0.00160691	-0.176995	0.0107598	0.0477718	-0.0136038	2.76775	99.8475		-0.057992	-0.0350446	-0.176995	-0.0212985	0.0475018	-0.0174367	2.82399	96.5157
-0.05458	0.334372	-0.174364	0.0129995	0.0509137	-0.0137754	2.80038	100.551		-0.055265	0.0016118	-0.174364	0.0106016	0.0502287	-0.0137927	2.77021	99.7937		-0.055535	-0.0354298	-0.174364	-0.0213063	0.0499587	-0.0176929	2.82645	96.4941
-0.0521231	0.33533	-0.171732	0.0129101	0.0533706	-0.013959	2.80284	100.695		-0.0528081	0.00161421	-0.171732	0.0105181	0.0526857	-0.0139726	2.77267	99.7544		-0.0530781	-0.0357961	-0.171732	-0.0214093	0.0524156	-0.0179383	2.82891	96.5009
-0.0496661	0.336073	-0.169101	0.0128653	0.0558276	-0.0141342	2.80529	100.844		-0.0503511	0.00161497	-0.1691	0.0103855	0.0551426	-0.0141439	2.77512	99.768		-0.0506211	-0.036144	-0.169101	-0.0215378	0.0548726	-0.0181733	2.83136	96.5231
-0.0472092	0.336628	-0.166469	0.0128513	0.0582845	-0.0143014	2.80775	100.963		-0.0478942	0.00161499	-0.166469	0.0102317	0.0575995	-0.014307	2.77758	99.8023		-0.0481642	-0.0364746	-0.166469	-0.0213513	0.0573295	-0.0183983	2.83382	96.5314
-0.0447523	0.33701	-0.163837	0.0128372	0.0607415	-0.0144608	2.81021	101.037		-0.0454373	0.00161532	-0.163837	0.0101304	0.0600564	-0.0144623	2.78004	99.7169		-0.0457073	-0.0367897	-0.163837	-0.020947	0.0597865	-0.0186138	2.83628	96.4943
-0.0422953	0.33722	-0.161206	0.0127645	0.0631984	-0.0146129	2.81266	101.063		-0.0429803	0.00161707	-0.161206	0.0100485	0.0625134	-0.01461	2.7825	99.5545		-0.0432503	-0.0370912	-0.161206	-0.020614	0.0622434	-0.0188202	2.83873	96.4075
-0.0398384	0.337245	-0.158574	0.0127645	0.0656553	-0.0147579	2.81512	101.055		-0.0405234	0.00162114	-0.158574	0.00993324	0.0649703	-0.0147505	2.78495	99.4687		-0.0407934	-0.0373812	-0.158574	-0.0203725	0.0647003	-0.0190178	2.84119	96.3042
-0.0373815	0.337066	-0.155943	0.0127503	0.0681123	-0.0148962	2.81758	101.039		-0.0380665	0.0016279	-0.155943	0.00977918	0.0674273	-0.0148841	2.78741	99.4867		-0.0383365	-0.0376612	-0.155943	-0.0203337	0.0671573	-0.0192071	2.84365	96.2114
-0.0349245	0.336659	-0.153311	0.0127362	0.0705692	-0.0150281	2.82003	101.034		-0.0356095	0.00163694	-0.153311	0.00986344	0.0698842	-0.0150112	2.78987	99.5487		-0.0358795	-0.037932	-0.153311	-0.0203353	0.0696142	-0.0193885	2.84611	96.1181
-0.0324676	0.336006	-0.150679	0.0126958	0.0730261	-0.0151538	2.82249	101.021		-0.0331526	0.00164699	-0.150679	0.0100719	0.0723411	-0.015132	2.79232	99.6119		-0.0334226	-0.0381932	-0.150679	-0.0203388	0.0720711	-0.0195623	2.84856	96.0202
-0.0300107	0.335098	-0.148048	0.0125871	0.0754831	-0.0152736	2.82495	100.993		-0.0306957	0.00165618	-0.148048	0.0101327	0.0747981	-0.0152469	2.79478	99.641		-0.0309657	-0.0384438	-0.148048	-0.0203422	0.0745281	-0.0197289	2.85102	95.9187
-0.0275537	0.333938	-0.145416	0.012567	0.07794	-0.0153879	2.82741	101.033		-0.0282387	0.00166245	-0.145416	0.0100466	0.077255	-0.0153561	2.79724	99.6214		-0.0285087	-0.0386822	-0.145416	-0.0203632	0.076985	-0.0198887	2.85348	95.8186
-0.0250968	0.332545	-0.142785	0.0127196	0.0803969	-0.0154968	2.82986	101.081		-0.0257818	0.00166404	-0.142785	0.00988513	0.0797119	-0.0154599	2.79969	99.5555		-0.0260518	-0.038907	-0.142785	-0.0203843	0.0794419	-0.020042	2.85593	95.7246
-0.0226399	0.330947	-0.140153	0.0130072	0.0828539	-0.0156007	2.83232	101.093		-0.0233249	0.00166002	-0.140153	0.00975212	0.0821689	-0.0155586	2.80215	99.441		-0.0235949	-0.039117	-0.140153	-0.0205267	0.0818989	-0.0201891	2.85839	95.6387
-0.0201829	0.329176	-0.137521	0.0131135	0.0853108	-0.0156997	2.83478	101.068		-0.0208679	0.00165059	-0.137521	0.00956513	0.0846258	-0.0156523	2.80461	99.2947		-0.0211379	-0.0393116	-0.137521	-0.0205356	0.0843558	-0.0203302	2.86085	95.5698
-0.017726	0.327264	-0.13489	0.0131289	0.0877677	-0.0157941	2.83723	100.991		-0.018411	0.00163705	-0.13489	0.00936981	0.0870827	-0.0157414	2.80706	99.1636		-0.018681	-0.0394912	-0.13489	-0.0205608	0.0868127	-0.0204658	2.8633	95.5164
-0.0152691	0.325238	-0.132258	0.0131266	0.0902247	-0.0158841	2.83969	100.908		-0.0159541	0.00162146	-0.132258	0.00928885	0.0895397	-0.0158261	2.80952	99.0506		-0.0162241	-0.0396568	-0.132258	-0.0205963	0.0892697	-0.0205961	2.86576	95.4684
-0.0128121	0.323119	-0.129627	0.0131243	0.0926816	-0.0159698	2.84215	100.891		-0.0134971	0.00160598	-0.129627	0.00922435	0.0919966	-0.0159066	2.81198	98.941		-0.0137671	-0.0398101	-0.129627	-0.0206317	0.0917266	-0.0207212	2.86822	95.4445
-0.0103552	0.320924	-0.126995	0.0130702	0.0951385	-0.0160516	2.8446	100.867		-0.0110402	0.00159215	-0.126995	0.00905126	0.0944535	-0.0159831	2.81444	98.8288		-0.0113102	-0.0399533	-0.126995	-0.0207627	0.0941835	-0.0208416	2.87068	95.3956
-0.00789825	0.318665	-0.124363	0.0130634	0.0975955	-0.0161295	2.84706	100.849		-0.00858325	0.00158045	-0.124363	0.00887692	0.0969105	-0.0160558	2.81689	98.788		-0.00885325	-0.0400881	-0.124363	-0.0206357	0.0966405	-0.0209574	2.87313	95.3099
-0.00544131	0.316351	-0.121732	0.0130455	0.100052	-0.0162038	2.84952	100.835		-0.00612631	0.00157024	-0.121732	0.00882065	0.0993674	-0.0161248	2.81935	98.7911		-0.00639631	-0.0402157	-0.121732	-0.020632	0.0990974	-0.0210688	2.87559	95.1929
-0.00298437	0.313988	-0.1191	0.0129573	0.102509	-0.0162747	2.85197	100.807		-0.00366937	0.00156014	-0.1191	0.00878536	0.101824	-0.0161904	2.82181	98.7646		-0.00393938	-0.0403363	-0.1191	-0.0205997	0.101554	-0.0211761	2.87805	95.1317
-0.000527439	0.311576	-0.116469	0.0127933	0.104966	-0.0163422	2.85443	100.745		-0.00121244	0.00154869	-0.116469	0.00865984	0.104281	-0.0162527	2.82426	98.6809		-0.00148244	-0.0404489	-0.116469	-0.0201027	0.104011	-0.0212794	2.8805	95.0448
0.0019295	0.309113	-0.113837	0.0127917	0.107423	-0.0164065	2.85689	100.661		0.0012445	0.00153492	-0.113837	0.00847001	0.106738	-0.016312	2.82672	98.5658		0.000974496	-0.0405514	-0.113837	-0.019503	0.106468	-0.0213791	2.88296	94.9532
0.00438643	0.306593	-0.111205	0.0127591	0.10988	-0.0164678	2.85935	100.593		0.00370143	0.00151866	-0.111205	0.00836523	0.109195	-0.0163682	2.82918	98.4704		0.00343143	-0.0406421	-0.111205	-0.0193568	0.108925	-0.0214751	2.88542	94.8646
0.00684337	0.304007	-0.108574	0.0127266	0.112337	-0.0165263	2.8618	100.543		0.00615837	0.0015005	-0.108574	0.00842514	0.111652	-0.0164217	2.83163	98.416		0.00588837	-0.0407197	-0.108574	-0.0193259	0.111382	-0.0215678	2.88787	94.7691
0.0093003	0.301348	-0.105942	0.012663	0.114794	-0.016582	2.86426	100.502		0.0086153	0.00148147	-0.105942	0.008493	0.114109	-0.0164725	2.83409	98.3623		0.0083453	-0.0407843	-0.105942	-0.0193125	0.113839	-0.0216572	2.89033	94.6624
0.0117572	0.298608	-0.103311	0.0126852	0.117251	-0.0166352	2.86672	100.458		0.0110722	0.00146265	-0.10331	0.00851606	0.116566	-0.0165207	2.83655	98.324		0.0108022	-0.0408372	-0.103311	-0.0193389	0.116296	-0.0217436	2.89279	94.5593
0.0142142	0.295785	-0.100679	0.0126962	0.119708	-0.0166858	2.86917	100.399		0.0135292	0.0014449	-0.100679	0.00855252	0.119023	-0.0165665	2.839	98.2828		0.0132592	-0.0408807	-0.100679	-0.0193653	0.118753	-0.0218271	2.89524	94.4629
0.0166711	0.292884	-0.0980473	0.0127071	0.122165	-0.016734	2.87163	100.336		0.0159861	0.00142884	-0.0980473	0.00851198	0.12148	-0.0166101	2.84146	98.1975		0.0157161	-0.0409174	-0.0980474	-0.0194158	0.12121	-0.0219079	2.8977	94.3645
0.019128	0.289911	-0.0954157	0.0128603	0.124622	-0.01678	2.87409	100.289		0.018443	0.00141501	-0.0954157	0.0083364	0.123937	-0.0166514	2.84392	98.0777		0.018173	-0.0409492	-0.0954158	-0.0195009	0.123667	-0.021986	2.90016	94.2689
0.021585	0.286879	-0.0927841	0.0131987	0.127079	-0.0168239	2.87654	100.259		0.0209	0.00140416	-0.0927841	0.00813358	0.126394	-0.0166907	2.84638	97.9568		0.02063	-0.0409776	-0.0927842	-0.0195169	0.126124	-0.0220616	2.90262	94.1914
0.0240419	0.2838	-0.0901525	0.0133178	0.129536	-0.0168657	2.879	100.232		0.0233569	0.00139757	-0.0901525	0.00801185	0.128851	-0.016728	2.84883	97.8496		0.0230869	-0.0410032	-0.0901526	-0.0195329	0.128581	-0.0221349	2.90507	94.1348
0.0264989	0.280685	-0.0875209	0.0133737	0.131993	-0.0169056	2.88146	100.202		0.0258139	0.00139713	-0.0875209	0.00794414	0.131308	-0.0167635	2.85129	97.744		0.0255439	-0.0410264	-0.087521	-0.0195504	0.131038	-0.0222059	2.90753	94.0889
0.0289558	0.277541	-0.0848893	0.0133766	0.13445	-0.0169436	2.88391	100.18		0.0282708	0.00140529	-0.0848893	0.00777713	0.133765	-0.0167971	2.85375	97.626		0.0280008	-0.0410471	-0.0848894	-0.019406	0.133495	-0.0222748	2.90999	94.036
0.0314127	0.274374	-0.0822577	0.0133495	0.136906	-0.0169798	2.88637	100.161		0.0307277	0.0014246	-0.0822577	0.00757082	0.136221	-0.0168291	2.8562	97.4985		0.0304577	-0.041065	-0.0822578	-0.0192766	0.135951	-0.0223417	2.91244	93.967
0.0338697	0.271192	-0.0796261	0.0133224	0.139363	-0.0170143	2.88883	100.137		0.0331847	0.00145704	-0.0796261	0.00752402	0.138678	-0.0168595	2.85866	97.3753		0.0329147	-0.0410793	-0.0796262	-0.0192175	0.138408	-0.0224066	2.9149	93.8945
0.0363266	0.268	-0.0769945	0.0132665	0.14182	-0.0170473	2.89129	100.094		0.0356416	0.00150326	-0.0769945	0.00747875	0.141135	-0.0168883	2.86112	97.2622		0.0353716	-0.0410886	-0.0769946	-0.0191584	0.140865	-0.0224697	2.91736	93.8146
0.0387835	0.264812	-0.0743629	0.0130656	0.144277	-0.0170787	2.89374	100.036		0.0380985	0.00156191	-0.0743629	0.00726696	0.143592	-0.0169157	2.86357	97.1585		0.0378285	-0.041091	-0.074363	-0.0190861	0.143322	-0.022531	2.91981	93.7345
0.0412405	0.261639	-0.0717313	0.0129967	0.146734	-0.0171087	2.8962	99.975		0.0405555	0.00162937	-0.0717313	0.00712386	0.146049	-0.0169417	2.86603	97.0676		0.0402855	-0.041085	-0.0717314	-0.0187406	0.145779	-0.0225907	2.92227	93.6544
0.0436974	0.258493	-0.0690997	0.0129714	0.149191	-0.0171373	2.89866	99.8857		0.0430124	0.00170005	-0.0690997	0.00705034	0.148506	-0.0169664	2.86849	97.0223		0.0427424	-0.0410703	-0.0690998	-0.0182345	0.148236	-0.0226488	2.92473	93.5646
0.0461543	0.255384	-0.0664681	0.012946	0.151648	-0.0171645	2.90111	99.7657		0.0454693	0.00176721	-0.0664681	0.00696844	0.150963	-0.0169898	2.87095	97.0733		0.0451993	-0.0410483	-0.0664682	-0.0178936	0.150693	-0.0227055	2.92718	93.4613
0.0486113	0.252318	-0.0638365	0.0128035	0.154105	-0.0171906	2.90357	99.634		0.0479263	0.00182417	-0.0638365	0.0068454	0.15342	-0.0170121	2.8734	97.1633		0.0476563	-0.0410226	-0.0638366	-0.0178397	0.15315	-0.0227607	2.92964	93.3503
0.0510682	0.249294	-0.0612049	0.0127896	0.156562	-0.0172154	2.90603	99.5234		0.0503832	0.00186551	-0.0612049	0.00685855	0.155877	-0.0170332	2.87586	97.1586		0.0501132	-0.0409981	-0.061205	-0.0178152	0.155607	-0.0228145	2.9321	93.2466
0.0535251	0.246306	-0.0585733	0.0128269	0.159019	-0.0172391	2.90848	99.4537		0.0528401	0.00188802	-0.0585733	0.00706417	0.158334	-0.0170532	2.87832	97.0818		0.0525701	-0.0409802	-0.0585734	-0.017825	0.158064	-0.0228671	2.93456	93.1633
0.0559821	0.243343	-0.0559417	0.0128435	0.161476	-0.0172617	2.91094	99.4049		0.0552971	0.00189109	-0.0559417	0.00717044	0.160791	-0.0170722	2.88077	96.994		0.0550271	-0.0409729	-0.0559418	-0.0178348	0.160521	-0.0229185	2.93701	93.0909
0.058439	0.240393	-0.0533101	0.01286	0.163933	-0.0172833	2.9134	99.3381		0.057754	0.00187647	-0.0533101	0.00708764	0.163248	-0.0170902	2.88323	96.9037		0.057484	-0.0409781	-0.0533102	-0.0178585	0.162978	-0.0229687	2.93947	93.0031
0.0608959	0.237441	-0.0506785	0.0128866	0.16639	-0.0173039	2.91585	99.249		0.0602109	0.00184763	-0.0506785	0.00698361	0.165705	-0.0171073	2.88569	96.7889		0.0599409	-0.0409947	-0.0506786	-0.0179219	0.165435	-0.0230178	2.94193	92.9019
0.0633529	0.234477	-0.0480469	0.0132158	0.168847	-0.0173236	2.91831	99.1716		0.0626679	0.00180885	-0.0480469	0.00693521	0.168162	-0.0171235	2.88814	96.6431		0.0623979	-0.0410191	-0.048047	-0.018121	0.167892	-0.0230659	2.94438	92.8204
0.0658098	0.231496	-0.0454153	0.0135909	0.171304	-0.0173424	2.92077	99.1201		0.0651248	0.00176454	-0.0454153	0.0067149	0.170619	-0.0171389	2.8906	96.4908		0.0648548	-0.0410456	-0.0454154	-0.0182637	0.170349	-0.023113	2.94684	92.7586
0.0682668	0.2285	-0.0427837	0.0136571	0.17376	-0.0173604	2.92323	99.083		0.0675818	0.00171876	-0.0427837	0.0064946	0.173075	-0.0171535	2.89306	96.3633		0.0673118	-0.0410679	-0.0427838	-0.018168	0.172805	-0.0231591	2.9493	92.6897
0.0707237	0.225497	-0.0401521	0.013667	0.176217	-0.0173775	2.92568	99.033		0.0700387	0.00167501	-0.0401521	0.00633646	0.175532	-0.0171673	2.89551	96.2707		0.0697687	-0.0410803	-0.0401522	-0.0181404	0.175262	-0.0232043	2.95175	92.6152
0.0731806	0.2225	-0.0375205	0.0136667	0.178674	-0.0173939	2.92814	98.9621		0.0724956	0.00163615	-0.0375205	0.00623888	0.177989	-0.0171803	2.89797	96.2052		0.0722256	-0.0410794	-0.0375206	-0.0181311	0.177719	-0.0232487	2.95421	92.5543
0.0756376	0.21952	-0.0348889	0.0136663	0.181131	-0.0174096	2.9306	98.8981		0.0749526	0.00160426	-0.0348889	0.00609444	0.180446	-0.0171927	2.90043	96.1459		0.0746826	-0.0410643	-0.034889	-0.0181218	0.180176	-0.0232923	2.95667	92.5012
0.0780945	0.216568	-0.0322573	0.0136405	0.183588	-0.0174246	2.93305	98.8328		0.0774095	0.00158056	-0.0322573	0.00586737	0.182903	-0.0172044	2.90289	96.073		0.0771395	-0.0410376	-0.0322574	-0.0180079	0.182633	-0.023335	2.95912	92.4151
0.0805514	0.213647	-0.0296257	0.013509	0.186045	-0.0174389	2.93551	98.7414		0.0798664	0.00156525	-0.0296257	0.00576505	0.18536	-0.0172155	2.90534	95.9889		0.0795964	-0.0410043	-0.0296258	-0.0179609	0.18509	-0.0233771	2.96158	92.2929
0.0830084	0.210761	-0.0269941	0.0134399	0.188502	-0.0174527	2.93797	98.6228		0.0823234	0.0015575	-0.0269941	0.00573875	0.187817	-0.017226	2.9078	95.9162		0.0820534	-0.0409707	-0.0269942	-0.0179163	0.187547	-0.0234184	2.96404	92.1736
0.0854653	0.207908	-0.0243625	0.0134112	0.190959	-0.0174658	2.94042	98.4926		0.0847803	0.00155553	-0.0243625	0.00556765	0.190274	-0.0172359	2.91026	95.8728		0.0845103	-0.0409431	-0.0243626	-0.0175888	0.190004	-0.023459	2.9665	92.0672
0.0879222	0.205086	-0.0217309	0.0133569	0.193416	-0.0174783	2.94288	98.3539		0.0872372	0.00155677	-0.0217309	0.00537766	0.192731	-0.0172453	2.91271	95.8374		0.0869672	-0.040926	-0.021731	-0.0169146	0.192461	-0.0234989	2.96895	91.9518
0.0903792	0.202293	-0.0190993	0.0132428	0.195873	-0.0174903	2.94534	98.1955		0.0896942	0.00155804	-0.0190993	0.00528674	0.195188	-0.0172542	2.91517	95.7794		0.0894242	-0.040922	-0.0190994	-0.0164149	0.194918	-0.0235382	2.97141	91.8126
0.0928361	0.199525	-0.0164677	0.0132174	0.19833	-0.0175018	2.9478	98.014		0.0921511	0.00155596	-0.0164677	0.00528411	0.197645	-0.0172626	2.91763	95.8012		0.0918811	-0.0409309	-0.0164678	-0.0163106	0.197375	-0.0235769	2.97387	91.6645
0.095293	0.196781	-0.0138361	0.0131969	0.200787	-0.0175128	2.95025	97.84		0.094608	0.00154746	-0.0138361	0.00534975	0.200102	-0.0172705	2.92008	95.8553		0.094338	-0.0409506	-0.0138362	-0.0163	0.199832	-0.0236149	2.97632	91.5373
0.09775	0.194057	-0.0112045	0.0131764	0.203244	-0.0175234	2.95271	97.7247		0.097065	0.00153046	-0.0112045	0.0054649	0.202559	-0.0172779	2.92254	95.8327		0.096795	-0.040978	-0.0112046	-0.0163003	0.202289	-0.0236524	2.97878	91.4399
0.100207	0.191351	-0.00857294	0.0131269	0.205701	-0.0175335	2.95517	97.6794		0.0995219	0.00150451	-0.0085729	0.00556513	0.205016	-0.0172849	2.925	95.7492		0.0992519	-0.0410095	-0.00857301	-0.0163028	0.204746	-0.0236894	2.98124	91.3527
0.102664	0.188661	-0.00594134	0.0130939	0.208158	-0.0175432	2.95762	97.649		0.101979	0.00147111	-0.0059413	0.00558092	0.207473	-0.0172916	2.92745	95.6323		0.101709	-0.0410423	-0.00594142	-0.0163052	0.207203	-0.0237258	2.98369	91.264
0.105121	0.185985	-0.00330974	0.0132849	0.210615	-0.0175525	2.96008	97.5882		0.104436	0.00143357	-0.0033097	0.0054363	0.20993	-0.0172978	2.92991	95.4977		0.104166	-0.0410745	-0.00330982	-0.0162681	0.20966	-0.0237617	2.98615	91.185
0.107578	0.183321	-0.000678141	0.0135873	0.213071	-0.0175614	2.96254	97.5234		0.106893	0.00139639	-0.0006781	0.00523951	0.212386	-0.0173037	2.93237	95.3371		0.106623	-0.0411051	-0.000678217	-0.0162511	0.212116	-0.023797	2.98861	91.1287
0.110035	0.180666	0.00195346	0.0137418	0.215528	-0.0175699	2.96499	97.4788		0.10935	0.00136432	0.00195346	0.00516477	0.214843	-0.0173092	2.93483	95.1436		0.10908	-0.0411342	0.00195338	-0.0162342	0.214573	-0.0238319	2.99106	91.0736
0.112492	0.178022	0.00458506	0.0137687	0.217985	-0.0175781	2.96745	97.4721		0.111807	0.0013414	0.00458506	0.00512446	0.2173	-0.0173144	2.93728	94.9392		0.111537	-0.0411616	0.00458498	-0.0162181	0.21703	-0.0238664	2.99352	91.0669
0.114949	0.175394	0.00721666	0.0137824	0.220442	-0.017586	2.96991	97.473		0.114264	0.00133031	0.00721666	0.00494262	0.219757	-0.0173193	2.93974	94.7727		0.113994	-0.041187	0.00721658	-0.0160139	0.219487	-0.0239003	2.99598	91.1621
0.117405	0.172791	0.00984826	0.0137872	0.222899	-0.0175935	2.97236	97.4574		0.11672	0.00133196	0.00984826	0.00474877	0.222214	-0.0173239	2.9422	94.6708		0.11645	-0.0412089	0.00984818	-0.0159722	0.221944	-0.0239339	2.99844	91.248
0.119862	0.170225	0.0124799	0.013702	0.225356	-0.0176008	2.97482	97.4422		0.119177	0.00134559	0.0124799	0.00468275	0.224671	-0.0173282	2.94465	94.5959		0.118907	-0.0412247	0.0124798	-0.0159306	0.224401	-0.023967	3.00089	91.2485
0.122319	0.16771	0.0151115	0.0136167	0.227813	-0.0176077	2.97728	97.432		0.121634	0.0013689	0.0151115	0.0046767	0.227128	-0.0173323	2.94711	94.4972		0.121364	-0.0412317	0.0151114	-0.0158177	0.226858	-0.0239998	3.00335	91.1923
0.124776	0.165261	0.0177431	0.0135736	0.23027	-0.0176144	2.97974	97.4073		0.124091	0.00139848	0.0177431	0.00459205	0.229585	-0.0173361	2.94957	94.3866		0.123821	-0.0412279	0.017743	-0.0156995	0.229315	-0.0240321	3.00581	91.1114
0.127233	0.162889	0.0203747	0.0134976	0.232727	-0.0176209	2.98219	97.3614		0.126548	0.00143028	0.0203747	0.00451152	0.232042	-0.0173397	2.95202	94.2987		0.126278	-0.0412131	0.0203746	-0.0155477	0.231772	-0.0240641	3.00826	91.0184
0.12969	0.160601	0.0230063	0.0134217	0.235184	-0.017627	2.98465	97.3032		0.129005	0.00146017	0.0230063	0.00450912	0.234499	-0.0173431	2.95448	94.2391		0.128735	-0.0411889	0.0230062	-0.0152345	0.234229	-0.0240958	3.01072	90.9184
0.132147	0.158399	0.0256379	0.0132379	0.237641	-0.017633	2.98711	97.2354		0.131462	0.00148452	0.0256379	0.00449269	0.236956	-0.0173463	2.95694	94.2014		0.131192	-0.0411588	0.0256378	-0.0146809	0.236686	-0.0241272	3.01318	90.7959
0.134604	0.156281	0.0282695	0.0132332	0.240098	-0.0176386	2.98956	97.1492		0.133919	0.00150065	0.0282695	0.00435249	0.239413	-0.0173493	2.95939	94.1592		0.133649	-0.0411272	0.0282694	-0.0144104	0.239143	-0.0241582	3.01563	90.655
0.137061	0.15424	0.0309011	0.0132333	0.242555	-0.0176441	2.99202	97.0336		0.136376	0.00150715	0.0309011	0.00429412	0.24187	-0.0173521				0.136106	-0.041098	0.030901	-0.0142833	0.2416	-0.024189	3.01809	90.5066
0.139518	0.152265	0.0335327	0.0132334	0.245012	-0.0176493	2.99448	96.891		0.138833	0.00150374	0.0335327	0.00450263	0.244327	-0.0173548				0.138563	-0.0410747	0.0335326	-0.014225	0.244057	-0.0242196	3.02055	90.3438
0.141975	0.150344	0.0361643	0.0132321	0.247469	-0.0176544	2.99693	96.7812		0.14129	0.00149109	0.0361643	0.00467044	0.246784	-0.0173573				0.14102	-0.041059	0.0361642	-0.0142333	0.246514	-0.0242499	3.02301	90.1769
0.144432	0.148461	0.0387959	0.0132323	0.249925	-0.0176592	2.99939	96.747		0.143747	0.00147057	0.0387959	0.0046321	0.24924	-0.0173597				0.143477	-0.0410519	0.0387958	-0.0142416	0.24897	-0.02428	3.02546	90.0477
0.146889	0.146603	0.0414275	0.0132616	0.252382	-0.0176638	3.00185	96.7655		0.146204	0.00144423	0.0414275	0.00461639	0.251697	-0.0173619				0.145934	-0.0410531	0.0414274	-0.0142591	0.251427	-0.0243098	3.02792	89.9589
0.149346	0.144755	0.0440591	0.0134055	0.254839	-0.0176682	3.0043	96.7533		0.148661	0.00141479	0.0440591	0.00456796	0.254154	-0.017364				0.148391	-0.0410619	0.044059	-0.0142929	0.253884	-0.0243396	3.03038	89.8576
0.151803	0.142906	0.0466907	0.0136139	0.257296	-0.0176724	3.00676	96.6881		0.151118	0.00138559	0.0466907	0.00439609	0.256611	-0.017366				0.150848	-0.041077	0.0466906	-0.0142105	0.256341	-0.0243691	3.03283	89.7365
0.154259	0.141049	0.0493223	0.0136982	0.259753	-0.0176765	3.00922	96.6087		0.153574	0.00136017	0.0493223	0.00419179	0.259068	-0.0173679				0.153304	-0.0410971	0.0493222	-0.0140602	0.258798	-0.0243985	3.03529	89.6269
0.156716	0.139171	0.0519539	0.0137055	0.26221	-0.0176804	3.01168	96.5472		0.156031	0.00134155	0.0519539	0.00402956	0.261525	-0.0173696				0.155761	-0.0411198	0.0519538	-0.0139508	0.261255	-0.0244278	3.03775	89.5442
0.159173	0.13729	0.0545855	0.013698	0.264667	-0.0176841	3.01413	96.4986		0.158488	0.00133166	0.0545855	0.00394873	0.263982	-0.0173713				0.158218	-0.0411457	0.0545854	-0.0138727	0.263712	-0.024457	3.0402	89.4852
0.16163	0.135415	0.0572171	0.0136905	0.267124	-0.0176876	3.01659	96.4278		0.160945	0.00133068	0.0572171	0.00382799	0.266439	-0.0173728				0.160675	-0.0411746	0.057217	-0.0137314	0.266169	-0.024486	3.04266	89.4264
0.164087	0.133558	0.0598487	0.0136409	0.269581	-0.0176909	3.01905	96.3192		0.163402	0.00133706	0.0598487	0.00366522	0.268896	-0.0173743				0.163132	-0.0412069	0.0598486	-0.0134842	0.268626	-0.024515	3.04512	88.9537
0.166544	0.131731	0.0624803	0.0136253	0.272038	-0.0176941	3.0215	96.1871		0.165859	0.00134815	0.0624803	0.00359971	0.271353	-0.0173757				0.165589	-0.0412434	0.0624802	-0.0134604	0.271083	-0.0245439
0.169001	0.129942	0.0651119	0.0135186	0.274495	-0.0176972	3.02396	96.0347		0.168316	0.00136094	0.0651119	0.00358833	0.27381	-0.017377				0.168046	-0.0412851	0.0651118	-0.0134613	0.27354	-0.0245727
0.171458	0.128199	0.0677435	0.0133635	0.276952	-0.0177001	3.02642	95.355		0.170773	0.00137288	0.0677435	0.00344637	0.276267	-0.0173782				0.170503	-0.0413329	0.0677434	-0.0132065	0.275997	-0.0246014
0.173915	0.126502	0.0703751	0.0132853	0.279409	-0.0177029				0.17323	0.00138238	0.0703751	0.00326156	0.278724	-0.0173793				0.17296	-0.0413871	0.070375	-0.0126447	0.278454	-0.0246301
0.176372	0.124849	0.0730067	0.0132545	0.281866	-0.0177055				0.175687	0.00138895	0.0730067	0.00316126	0.281181	-0.0173803				0.175417	-0.0414476	0.0730066	-0.0122487	0.280911	-0.0246586
0.178829	0.123236	0.0756383	0.0132237	0.284323	-0.017708				0.178144	0.00139306	0.0756383	0.00310511	0.283638	-0.0173813				0.177874	-0.0415126	0.0756382	-0.0122231	0.283368	-0.0246872
0.181286	0.12166	0.0782699	0.0131428	0.28678	-0.0177104				0.180601	0.00139563	0.0782699	0.00309752	0.286095	-0.0173822				0.180331	-0.0415796	0.0782698	-0.0122363	0.285825	-0.0247156
0.183743	0.120117	0.0809015	0.0130981	0.289236	-0.0177127				0.183058	0.00139777	0.0809015	0.00317066	0.288551	-0.017383				0.182788	-0.0416448	0.0809014	-0.0122495	0.288281	-0.024744
0.1862	0.118608	0.0835331	0.0130965	0.291693	-0.0177148				0.185515	0.00140056	0.0835331	0.00329052	0.291008	-0.0173838				0.185245	-0.0417043	0.083533	-0.012277	0.290738	-0.0247723
0.188657	0.117133	0.0861647	0.013095	0.29415	-0.0177169				0.187972	0.00140488	0.0861647	0.00338825	0.293465	-0.0173845				0.187702	-0.0417543	0.0861646	-0.0123908	0.293195	-0.0248005
0.191114	0.115692	0.0887963	0.0130511	0.296607	-0.0177188				0.190429	0.00141135	0.0887963	0.00320226	0.295922	-0.0173851				0.190159	-0.0417921	0.0887962	-0.012425	0.295652	-0.0248286
0.19357	0.114285	0.0914279	0.0131262	0.299064	-0.0177207				0.192885	0.00142027	0.0914279	0.00301626	0.298379	-0.0173857				0.192615	-0.0418159	0.0914277	-0.0124593	0.298109	-0.0248567
0.196027	0.112909	0.0940595	0.0135078	0.301521	-0.0177225				0.195342	0.00143156	0.0940595	0.00295136	0.300836	-0.0173863				0.195072	-0.0418256	0.0940593	-0.0125369	0.300566	-0.0248846
0.198484	0.111559	0.0966911	0.0135126	0.303978	-0.0177243				0.197799	0.00144471	0.0966911	0.00288813	0.303293	-0.0173868				0.197529	-0.0418218	0.0966909	-0.0126211	0.303023	-0.0249124
0.200941	0.110227	0.0993227	0.0135134	0.306435	-0.0177259				0.200256	0.00145871	0.0993226	0.00267474	0.30575	-0.0173872				0.199986	-0.041806	0.0993225	-0.0125344	0.30548	-0.0249402
0.203398	0.108906	0.101954	0.0135141	0.308892	-0.0177275				0.202713	0.0014721	0.101954	0.00252897	0.308207	-0.0173877				0.202443	-0.0417804	0.101954	-0.0125159	0.307937	-0.0249677
0.205855	0.10759	0.104586	0.0135047	0.311349	-0.0177291				0.20517	0.00148305	0.104586	0.00251182	0.310664	-0.0173881				0.2049	-0.0417478	0.104586	-0.0124974	0.310394	-0.0249952
0.208312	0.106275	0.107217	0.013453	0.313806	-0.0177306				0.207627	0.00148944	0.107217	0.00244919	0.313121	-0.0173884				0.207357	-0.0417114	0.107217	-0.0124892	0.312851	-0.0250225
0.210769	0.104963	0.109849	0.0134013	0.316263	-0.0177321				0.210084	0.0014892	0.109849	0.0023225	0.315578	-0.0173887				0.209814	-0.0416748	0.109849	-0.0124811	0.315308	-0.0250497
0.213226	0.103664	0.112481	0.013237	0.31872	-0.0177335				0.212541	0.00148064	0.112481	0.00228206	0.318035	-0.017389				0.212271	-0.0416414	0.112481	-0.0124553	0.317765	-0.0250768
0.215683	0.102389	0.115112	0.0132352	0.321177	-0.0177349				0.214998	0.00146287	0.115112	0.00229068	0.320492	-0.0173893				0.214728	-0.0416142	0.115112	-0.0122141	0.320222	-0.0251037
0.21814	0.101153	0.117744	0.0132334	0.323634	-0.0177362				0.217455	0.00143622	0.117744	0.00225375	0.322949	-0.0173895				0.217185	-0.0415947	0.117744	-0.0117111	0.322679	-0.0251304
0.220597	0.0999737	0.120375	0.013227	0.32609	-0.0177375				0.219912	0.0014024	0.120375	0.00218354	0.325405	-0.0173898				0.219642	-0.0415829	0.120375	-0.0111394	0.325135	-0.0251569
0.223054	0.0988604	0.123007	0.0131282	0.328547	-0.0177388				0.222369	0.00136434	0.123007	0.00215737	0.327862	-0.01739				0.222099	-0.041577	0.123007	-0.0111093	0.327592	-0.0251833
0.225511	0.0978181	0.125639	0.013128	0.331004	-0.0177401				0.224826	0.00132578	0.125639	0.00233004	0.330319	-0.0173901				0.224556	-0.0415738	0.125639	-0.011108	0.330049	-0.0252096
0.227968	0.0968423	0.12827	0.0131241	0.333461	-0.0177413				0.227283	0.00129054	0.12827	0.00255559	0.332776	-0.0173903				0.227013	-0.0415699	0.12827	-0.0111112	0.332506	-0.0252356
0.230424	0.0959207	0.130902	0.0131202	0.335918	-0.0177425				0.229739	0.00126178	0.130902	0.0026208	0.335233	-0.0173904				0.229469	-0.0415625	0.130902	-0.0111144	0.334963	-0.0252615
0.232881	0.0950356	0.133533	0.0130854	0.338375	-0.0177437				0.232196	0.0012415	0.133533	0.00264812	0.33769	-0.0173905				0.231926	-0.0415506	0.133533	-0.0111301	0.33742	-0.0252872
0.235338	0.0941662	0.136165	0.0131375	0.340832	-0.0177449				0.234653	0.0012303	0.136165	0.0026363	0.340147	-0.0173906				0.234383	-0.0415352	0.136165	-0.0111628	0.339877	-0.0253128
0.237795	0.0932927	0.138797	0.0134048	0.343289	-0.017746				0.23711	0.00122768	0.138797	0.00251281	0.342604	-0.0173907				0.23684	-0.0415187	0.138797	-0.0111686	0.342334	-0.0253381
0.240252	0.0923985	0.141428	0.0136529	0.345746	-0.0177471				0.239567	0.00123247	0.141428	0.00237776	0.345061	-0.0173907				0.239297	-0.0415042	0.141428	-0.0111744	0.344791	-0.0253634
0.242709	0.0914724	0.14406	0.0136582	0.348203	-0.0177482				0.242024	0.00124343	0.14406	0.00230554	0.347518	-0.0173907				0.241754	-0.0414941	0.14406	-0.0111835	0.347248	-0.0253884
0.245166	0.0905096	0.146691	0.0136611	0.35066	-0.0177492				0.244481	0.00125959	0.146691	0.0022998	0.349975	-0.0173907				0.244211	-0.0414897	0.146691	-0.0111702	0.349705	-0.0254134
0.247623	0.0895111	0.149323	0.0136519	0.353117	-0.0177502				0.246938	0.00128047	0.149323	0.00217495	0.352432	-0.0173907				0.246668	-0.0414911	0.149323	-0.010969	0.352162	-0.0254382
0.25008	0.0884828	0.151955	0.0136428	0.355574	-0.0177512				0.249395	0.00130586	0.151955	0.00202226	0.354889	-0.0173906				0.249125	-0.0414974	0.151955	-0.0109433	0.354619	-0.0254628
0.252537	0.087434	0.154586	0.0135062	0.358031	-0.0177519				0.251852	0.00133557	0.154586	0.00199286	0.357346	-0.0173902				0.251582	-0.0415077	0.154586	-0.0109176	0.357076	-0.0254869
0.254994	0.0863754	0.157218	0.0133956	0.360488	-0.0177525				0.254309	0.00136923	0.157218	0.00202471	0.359803	-0.0173897				0.254039	-0.0415213	0.157218	-0.0108588	0.359533	-0.0255109
0.257451	0.0853179	0.159849	0.013335	0.362945	-0.017753				0.256766	0.00140629	0.159849	0.00191561	0.36226	-0.0173893				0.256496	-0.0415382	0.159849	-0.0104976	0.36199	-0.0255348
0.259908	0.0842715	0.162481	0.0132395	0.365401	-0.0177536				0.259223	0.00144613	0.162481	0.00180781	0.364716	-0.0173888				0.258953	-0.0415584	0.162481	-0.010096	0.364446	-0.0255587
0.262365	0.0832438	0.165113	0.0131334	0.367858	-0.0177542				0.26168	0.00148825	0.165113	0.001814	0.367173	-0.0173883				0.26141	-0.0415821	0.165113	-0.00970854	0.366903	-0.0255825
0.264822	0.0822408	0.167744	0.0130608	0.370315	-0.0177548				0.264137	0.00153236	0.167744	0.00175423	0.36963	-0.0173877				0.263867	-0.0416082	0.167744	-0.0094433	0.36936	-0.0256062
0.267279	0.0812664	0.170376	0.0130583	0.372772	-0.0177553				0.266594	0.00157841	0.170376	0.00171498	0.372087	-0.0173872				0.266324	-0.0416349	0.170376	-0.0093148	0.371817	-0.0256299
0.269735	0.0803231	0.173007	0.0130559	0.375229	-0.0177559				0.26905	0.00162644	0.173007	0.00185302	0.374544	-0.0173866				0.26878	-0.0416597	0.173007	-0.00926357	0.374274	-0.0256535
0.272192	0.0794139	0.175639	0.0130278	0.377686	-0.0177564				0.271507	0.00167631	0.175639	0.00209802	0.377001	-0.0173859				0.271237	-0.0416799	0.175639	-0.00924676	0.376731	-0.0256771
0.274649	0.0785426	0.178271	0.0129414	0.380143	-0.017757				0.273964	0.00172763	0.178271	0.0021712	0.379458	-0.0173853				0.273694	-0.0416931	0.178271	-0.00926432	0.379188	-0.0257007
0.277106	0.0777148	0.180902	0.0129373	0.3826	-0.0177575				0.276421	0.00177964	0.180902	0.00208632	0.381915	-0.0173846				0.276151	-0.0416981	0.180902	-0.00928189	0.381645	-0.0257243
0.279563	0.0769379	0.183534	0.0131208	0.385057	-0.0177581				0.278878	0.00183121	0.183534	0.00200304	0.384372	-0.0173838				0.278608	-0.0416948	0.183534	-0.00932112	0.384102	-0.0257479
0.28202	0.0762184	0.186165	0.0133896	0.387514	-0.0177586				0.281335	0.00188093	0.186165	0.00196168	0.386829	-0.017383				0.281065	-0.0416842	0.186165	-0.00939731	0.386559	-0.0257715
0.284477	0.0755593	0.188797	0.0134911	0.389971	-0.0177591				0.283792	0.00192731	0.188797	0.00183534	0.389286	-0.0173822				0.283522	-0.0416678	0.188797	-0.00941061	0.389016	-0.0257952
0.286934	0.0749555	0.191429	0.0135076	0.392428	-0.0177597				0.286249	0.00196908	0.191429	0.0016282	0.391743	-0.0173812				0.285979	-0.0416478	0.191429	-0.0094239	0.391473	-0.0258188
0.289391	0.0743931	0.19406	0.0135039	0.394885	-0.0177602				0.288706	0.0020055	0.19406	0.0015353	0.3942	-0.0173803				0.288436	-0.0416266	0.19406	-0.00945082	0.39393	-0.0258426
0.291848	0.0738498	0.196692	0.0135002	0.397342	-0.0177608				0.291163	0.00203649	0.196692	0.00152332	0.396657	-0.0173793				0.290893	-0.0416067	0.196692	-0.00950257	0.396387	-0.0258663
0.294305	0.0732996	0.199323	0.0134889	0.399799	-0.0177613				0.29362	0.00206293	0.199323	0.00139842	0.399114	-0.0173782				0.29335	-0.0415905	0.199323	-0.00950558	0.398844	-0.0258902
0.296762	0.072719	0.201955	0.0134219	0.402255	-0.0177618				0.296077	0.00208636	0.201955	0.00124533	0.40157	-0.0173771				0.295807	-0.04158	0.201955	-0.00950859	0.4013	-0.0259141
0.299219	0.0720932	0.204587	0.0133679	0.404712	-0.0177623				0.298534	0.00210862	0.204587	0.00124621	0.404027	-0.0173759				0.298264	-0.0415766	0.204587	-0.00955918	0.403757	-0.0259381
0.301676	0.0714182	0.207218	0.0133223	0.407169	-0.0177629				0.300991	0.00213127	0.207218	0.0012541	0.406484	-0.0173747				0.300721	-0.0415802	0.207218	-0.0094459	0.406214	-0.0259622
0.304133	0.0707008	0.20985	0.0131591	0.409626	-0.0177634				0.303448	0.002155	0.20985	0.00113825	0.408941	-0.0173734				0.303178	-0.0415898	0.20985	-0.00888292	0.408671	-0.0259864
0.306589	0.0699541	0.212481	0.0130485	0.412083	-0.0177639				0.305904	0.00217926	0.212481	0.00108626	0.411398	-0.0173721				0.305634	-0.0416027	0.212481	-0.00842548	0.411128	-0.0260107
0.309046	0.0691928	0.215113	0.013037	0.41454	-0.0177644				0.308361	0.00220225	0.215113	0.00113248	0.413855	-0.0173708				0.308091	-0.041616	0.215113	-0.00827972	0.413585	-0.0260351
0.311503	0.0684295	0.217745	0.0130256	0.416997	-0.017765				0.310818	0.00222123	0.217745	0.00120063	0.416312	-0.0173694				0.310548	-0.0416272	0.217745	-0.008282	0.416042	-0.0260597
0.31396	0.0676733	0.220376	0.0129718	0.419454	-0.0177655				0.313275	0.00223306	0.220376	0.0012909	0.418769	-0.0173679				0.313005	-0.041635	0.220376	-0.00828454	0.418499	-0.0260844
0.316417	0.06693	0.223008	0.0128853	0.421911	-0.017766				0.315732	0.00223488	0.223008	0.00145787	0.421226	-0.0173665				0.315462	-0.0416402	0.223008	-0.00840188	0.420956	-0.0261092
0.318874	0.0662039	0.225639	0.0128987	0.424368	-0.0177665				0.318189	0.00222471	0.225639	0.00164059	0.423683	-0.017365				0.317919	-0.041645	0.225639	-0.00851922	0.423413	-0.0261342
0.321331	0.0654999	0.228271	0.0129393	0.426825	-0.0177669				0.320646	0.00220175	0.228271	0.00165814	0.42614	-0.0173635				0.320376	-0.0416527	0.228271	-0.00860676	0.42587	-0.0261594
0.323788	0.0648231	0.230903	0.0130417	0.429282	-0.0177674				0.323103	0.00216641	0.230903	0.00153042	0.428597	-0.017362				0.322833	-0.0416665	0.230902	-0.00866246	0.428327	-0.0261846
0.326245	0.064179	0.233534	0.0132348	0.431739	-0.0177679				0.32556	0.0021204	0.233534	0.00144223	0.431054	-0.0173604				0.32529	-0.0416888	0.233534	-0.00874337	0.430784	-0.02621
0.328702	0.0635721	0.236166	0.0134959	0.434196	-0.0177684				0.328017	0.0020662	0.236166	0.00142054	0.433511	-0.0173588				0.327747	-0.04172	0.236166	-0.008896	0.433241	-0.0262356
0.331159	0.0630044	0.238797	0.0134933	0.436653	-0.0177689				0.330474	0.00200676	0.238797	0.00135959	0.435968	-0.0173572				0.330204	-0.0417585	0.238797	-0.00892673	0.435698	-0.0262612
0.333616	0.0624744	0.241429	0.0134907	0.43911	-0.0177694				0.332931	0.00194507	0.241429	0.00119801	0.438425	-0.0173556				0.332661	-0.0418014	0.241429	-0.00895746	0.438155	-0.026287
0.336073	0.0619781	0.244061	0.013484	0.441566	-0.0177699				0.335388	0.00188388	0.244061	0.00110601	0.440881	-0.0173539				0.335118	-0.041845	0.24406	-0.00901909	0.440611	-0.0263129
0.33853	0.0615101	0.246692	0.0134528	0.444023	-0.0177704				0.337845	0.00182559	0.246692	0.00116371	0.443338	-0.0173523				0.337575	-0.041886	0.246692	-0.00905096	0.443068	-0.0263389
0.340987	0.0610644	0.249324	0.0134073	0.44648	-0.0177709				0.340302	0.00177208	0.249324	0.00114991	0.445795	-0.0173506				0.340032	-0.0419215	0.249324	-0.00900457	0.445525	-0.026365
0.343444	0.0606354	0.251955	0.0133618	0.448937	-0.0177714				0.342759	0.00172475	0.251955	0.00105061	0.448252	-0.0173489				0.342489	-0.0419499	0.251955	-0.00899687	0.447982	-0.0263912
0.3459	0.0602177	0.254587	0.0131836	0.451394	-0.0177719				0.345215	0.0016845	0.254587	0.00104167	0.450709	-0.0173471				0.344945	-0.0419699	0.254587	-0.00887067	0.450439	-0.0264174
0.348357	0.0598057	0.257219	0.0131734	0.453851	-0.0177725				0.347672	0.00165173	0.257219	0.00109615	0.453166	-0.0173454				0.347402	-0.0419809	0.257218	-0.00842376	0.452896	-0.0264437
0.350814	0.0593934	0.25985	0.013172	0.456308	-0.0177731				0.350129	0.00162636	0.25985	0.000986889	0.455623	-0.0173436				0.349859	-0.0419825	0.25985	-0.00817483	0.455353	-0.02647
0.353271	0.0589748	0.262482	0.0130887	0.458765	-0.0177737				0.352586	0.00160803	0.262482	0.000882483	0.45808	-0.0173418				0.352316	-0.0419752	0.262482	-0.00805881	0.45781	-0.0264964
0.355728	0.0585445	0.265113	0.0129458	0.461222	-0.0177744				0.355043	0.00159621	0.265113	0.00102162	0.460537	-0.01734				0.354773	-0.0419602	0.265113	-0.00802114	0.460267	-0.0265227
0.358185	0.0580984	0.267745	0.012864	0.463679	-0.017775				0.3575	0.00159038	0.267745	0.00129481	0.462994	-0.0173381				0.35723	-0.0419401	0.267745	-0.00804219	0.462724	-0.026549
0.360642	0.0576352	0.270377	0.0128604	0.466136	-0.0177758				0.359957	0.00158993	0.270377	0.00138156	0.465451	-0.0173362				0.359687	-0.0419179	0.270376	-0.00806325	0.465181	-0.0265753
0.363099	0.057156	0.273008	0.0128569	0.468593	-0.0177765				0.362414	0.00159402	0.273008	0.00138036	0.467908	-0.0173343				0.362144	-0.041897	0.273008	-0.00817546	0.467638	-0.0266016
0.365556	0.0566645	0.27564	0.0128349	0.47105	-0.0177773				0.364871	0.00160136	0.27564	0.00145187	0.470365	-0.0173324				0.364601	-0.0418803	0.27564	-0.00829972	0.470095	-0.0266277
0.368013	0.0561664	0.278271	0.0130177	0.473507	-0.0177781				0.367328	0.0016101	0.278271	0.00138381	0.472822	-0.0173305				0.367058	-0.0418695	0.278271	-0.00837687	0.472552	-0.0266539
0.37047	0.0556685	0.280903	0.0131738	0.475964	-0.017779				0.369785	0.00161802	0.280903	0.00118609	0.475279	-0.0173286				0.369515	-0.0418655	0.280903	-0.00839686	0.475009	-0.0266799
0.372927	0.0551782	0.283535	0.0132513	0.47842	-0.0177798				0.372242	0.00162308	0.283535	0.00107268	0.477735	-0.0173267				0.371972	-0.041868	0.283534	-0.00841684	0.477465	-0.0267059
0.375384	0.0547027	0.286166	0.0132868	0.480877	-0.0177808				0.374699	0.00162384	0.286166	0.00108615	0.480192	-0.0173248				0.374429	-0.0418763	0.286166	-0.0084828	0.479922	-0.0267317
0.377841	0.0542476	0.288798	0.0132862	0.483334	-0.0177817				0.377156	0.0016198	0.288798	0.0010586	0.482649	-0.0173229				0.376886	-0.0418897	0.288798	-0.00854278	0.482379	-0.0267575
0.380298	0.0538168	0.291429	0.0132857	0.485791	-0.0177827				0.379613	0.00161146	0.291429	0.000911491	0.485106	-0.017321				0.379343	-0.0419071	0.291429	-0.00856432	0.484836	-0.0267831
0.382754	0.0534111	0.294061	0.0132342	0.488248	-0.0177837				0.382069	0.00159994	0.294061	0.000797882	0.487563	-0.0173191				0.381799	-0.0419268	0.294061	-0.00858586	0.487293	-0.0268086
0.385211	0.0530284	0.296693	0.0130635	0.490705	-0.0177847				0.384526	0.00158654	0.296693	0.000823915	0.49002	-0.0173173				0.384256	-0.0419464	0.296692	-0.0086495	0.48975	-0.0268339
0.387668	0.0526635	0.299324	0.0129386	0.493162	-0.0177858				0.386983	0.00157235	0.299324	0.000796411	0.492477	-0.0173155				0.386713	-0.0419621	0.299324	-0.00850384	0.492207	-0.0268591
0.390125	0.0523097	0.301956	0.0129349	0.495619	-0.0177869				0.38944	0.00155797	0.301956	0.000686948	0.494934	-0.0173138				0.38917	-0.0419699	0.301956	-0.00808518	0.494664	-0.0268842
0.392582	0.0519595	0.304587	0.0129313	0.498076	-0.017788				0.391897	0.00154358	0.304587	0.00068526	0.497391	-0.0173121				0.391627	-0.0419656	0.304587	-0.0077078	0.497121	-0.0269092
0.395039	0.0516062	0.307219	0.0128166	0.500533	-0.0177891				0.394354	0.00152891	0.307219	0.000682657	0.499848	-0.0173105				0.394084	-0.0419456	0.307219	-0.00756962	0.499578	-0.026934
0.397496	0.0512445	0.309851	0.0127416	0.50299	-0.0177902				0.396811	0.00151345	0.309851	0.000651172	0.502305	-0.0173089				0.396541	-0.0419078	0.30985	-0.00756366	0.502035	-0.0269587
0.399953	0.050871	0.312482	0.0127206	0.505447	-0.0177914				0.399268	0.00149665	0.312482	0.000712925	0.504762	-0.0173074				0.398998	-0.041852	0.312482	-0.0075877	0.504492	-0.0269833
0.40241	0.0504845	0.315114	0.0126995	0.507904	-0.0177925				0.401725	0.00147815	0.315114	0.000912126	0.507219	-0.0173059				0.401455	-0.041779	0.315114	-0.00761174	0.506949	-0.0270077
0.404867	0.0500867	0.317745	0.0126507	0.510361	-0.0177937				0.404182	0.00145796	0.317745	0.00110974	0.509676	-0.0173046				0.403912	-0.0416914	0.317745	-0.00772631	0.509406	-0.0270321
0.407324	0.0496807	0.320377	0.0125505	0.512818	-0.0177949				0.406639	0.00143654	0.320377	0.00108968	0.512133	-0.0173033				0.406369	-0.0415926	0.320377	-0.00775289	0.511863	-0.0270563
0.409781	0.0492712	0.323009	0.012677	0.515275	-0.0177961				0.409096	0.00141464	0.323009	0.000964557	0.51459	-0.017302				0.408826	-0.0414868	0.323008	-0.00779968	0.51432	-0.0270805
0.412238	0.0488632	0.32564	0.013014	0.517731	-0.0177973				0.411553	0.00139302	0.32564	0.000854212	0.517046	-0.0173009				0.411283	-0.0413787	0.32564	-0.00799308	0.516776	-0.0271045
0.414695	0.0484607	0.328272	0.0131241	0.520188	-0.0177985				0.41401	0.00137212	0.328272	0.000823821	0.519503	-0.0172998				0.41374	-0.0412734	0.328272	-0.00809795	0.519233	-0.0271285
0.417152	0.0480665	0.330903	0.0131289	0.522645	-0.0177997				0.416467	0.0013519	0.330903	0.000738721	0.52196	-0.0172987				0.416197	-0.0411756	0.330903	-0.00810064	0.52169	-0.0271525
0.419609	0.0476813	0.333535	0.0131181	0.525102	-0.0178009				0.418924	0.00133191	0.333535	0.000603665	0.524417	-0.0172978				0.418654	-0.0410892	0.333535	-0.00810333	0.524147	-0.0271764
0.422065	0.0473038	0.336167	0.0131073	0.527559	-0.0178021				0.42138	0.00131151	0.336167	0.000539898	0.526874	-0.0172969				0.42111	-0.0410172	0.336166	-0.00811541	0.526604	-0.0272002
0.424522	0.0469311	0.338798	0.0130845	0.530016	-0.0178034				0.423837	0.0012902	0.338798	0.000494495	0.529331	-0.017296				0.423567	-0.0409609	0.338798	-0.00821502	0.529061	-0.0272241
0.426979	0.0465591	0.34143	0.0128988	0.532473	-0.0178046				0.426294	0.00126802	0.34143	0.000324805	0.531788	-0.0172953				0.426024	-0.0409201	0.34143	-0.00824731	0.531518	-0.0272479
0.429436	0.0461838	0.344061	0.0127904	0.53493	-0.0178059				0.428751	0.00124554	0.344061	0.000144219	0.534245	-0.0172945				0.428481	-0.040894	0.344061	-0.0082796	0.533975	-0.0272717
0.431893	0.0458013	0.346693	0.0127339	0.537387	-0.0178071				0.431208	0.00122373	0.346693	0.000159914	0.536702	-0.0172939				0.430938	-0.0408808	0.346693	-0.00842455	0.536432	-0.0272956
0.43435	0.0454095	0.349325	0.0126637	0.539844	-0.0178084				0.433665	0.00120375	0.349325	0.000159677	0.539159	-0.0172933				0.433395	-0.0408788	0.349324	-0.00804961	0.538889	-0.0273194
0.436807	0.0450085	0.351956	0.0125455	0.542301	-0.0178096				0.436122	0.00118672	0.351956	-3.67e-05	0.541616	-0.0172927				0.435852	-0.0408866	0.351956	-0.00776776	0.541346	-0.0273433
0.439264	0.0446009	0.354588	0.0124894	0.544758	-0.0178108				0.438579	0.00117351	0.354588	-0.000165802	0.544073	-0.0172921				0.438309	-0.0409029	0.354588	-0.00763043	0.543803	-0.0273673
0.441721	0.0441908	0.357219	0.0124803	0.547215	-0.0178121				0.441036	0.00116471	0.357219	-9.66e-05	0.54653	-0.0172916				0.440766	-0.0409265	0.357219	-0.00763801	0.54626	-0.0273912
0.444178	0.0437837	0.359851	0.0124568	0.549672	-0.0178133				0.443493	0.00116054	0.359851	5.35191e+09	0.548987	-0.0172912				0.443223	-0.0409562	0.359851	-0.00764559	0.548717	-0.0274153
0.446635	0.0433852	0.362483	0.0124334	0.552129	-0.0178144				0.44595	0.00116087	0.362483	0.000180055	0.551444	-0.0172907				0.44568	-0.0409906	0.362482	-0.00767993	0.551174	-0.0274393
0.449092	0.0430001	0.365114	0.0123529	0.554585	-0.0178156				0.448407	0.00116498	0.365114	0.000223863	0.5539	-0.0172903				0.448137	-0.0410274	0.365114	-0.00775648	0.55363	-0.0274635
0.451549	0.0426312	0.367746	0.0123996	0.557042	-0.0178167				0.450864	0.00117155	0.367746	0.000237343	0.556357	-0.0172899				0.450594	-0.0410638	0.367746	-0.00802304	0.556087	-0.0274877
0.454006	0.0422804	0.370377	0.0125303	0.559499	-0.0178178				0.453321	0.00117873	0.370377	0.000170553	0.558814	-0.0172895				0.453051	-0.0410959	0.370377	-0.00811863	0.558544	-0.027512
0.456463	0.0419478	0.373009	0.012709	0.561956	-0.0178188				0.455778	0.00118429	0.373009	-1.74e-05	0.561271	-0.0172892				0.455508	-0.0411194	0.373009	-0.00819542	0.561001	-0.0275364
0.458919	0.0416332	0.375641	0.0128038	0.564413	-0.0178198				0.458234	0.00118603	0.375641	-0.000144129	0.563728	-0.0172889				0.457964	-0.0411308	0.37564	-0.00838603	0.563458	-0.0275609
0.461376	0.0413361	0.378272	0.0128108	0.56687	-0.0178208				0.460691	0.00118215	0.378272	-0.000205421	0.566185	-0.0172885				0.460421	-0.0411278	0.378272	-0.00857344	0.565915	-0.0275854
0.463833	0.0410558	0.380904	0.0127667	0.569327	-0.0178217				0.463148	0.00117146	0.380904	-0.000310624	0.568642	-0.0172882				0.462878	-0.0411103	0.380904	-0.00857855	0.568372	-0.0276101
0.46629	0.0407912	0.383535	0.0127226	0.571784	-0.0178225				0.465605	0.0011537	0.383535	-0.000433209	0.571099	-0.0172879				0.465335	-0.0410807	0.383535	-0.00858366	0.570829	-0.0276349
0.468747	0.0405406	0.386167	0.0126311	0.574241	-0.0178232				0.468062	0.00112946	0.386167	-0.000479242	0.573556	-0.0172876				0.467792	-0.0410433	0.386167	-0.0085938	0.573286	-0.0276597
0.471204	0.0403018	0.388799	0.0125722	0.576698	-0.0178239				0.470519	0.00110002	0.388799	-0.000495468	0.576013	-0.0172873				0.470249	-0.041003	0.388798	-0.00871364	0.575743	-0.0276847
0.473661	0.0400718	0.39143	0.012548	0.579155	-0.0178245				0.472976	0.00106727	0.39143	-0.000582028	0.57847	-0.017287				0.472706	-0.0409649	0.39143	-0.00881186	0.5782	-0.0277098
0.476118	0.0398472	0.394062	0.0124163	0.581612	-0.017825				0.475433	0.00103348	0.394062	-0.00063837	0.580927	-0.0172867				0.475163	-0.040933	0.394062	-0.00867227	0.580657	-0.027735
0.478575	0.0396246	0.396693	0.0122864	0.584069	-0.0178254				0.47789	0.00100108	0.396693	-0.000664396	0.583384	-0.0172864				0.47762	-0.0409103	0.396693	-0.00839151	0.583114	-0.0277603
0.481032	0.0394009	0.399325	0.0122806	0.586526	-0.0178258				0.480347	0.00097245	0.399325	-0.000673776	0.585841	-0.0172861				0.480077	-0.0408988	0.399325	-0.00832062	0.585571	-0.0277857
0.483489	0.0391736	0.401957	0.0122747	0.588983	-0.0178261				0.482804	0.00094956	0.401957	-0.000790541	0.588298	-0.0172858				0.482534	-0.0408995	0.401956	-0.00828749	0.588028	-0.0278112
0.485946	0.0389408	0.404588	0.0121525	0.59144	-0.0178263				0.485261	0.0009337	0.404588	-0.000798589	0.590755	-0.0172854				0.484991	-0.0409122	0.404588	-0.00827853	0.590485	-0.0278369
0.488403	0.0387015	0.40722	0.0120428	0.593896	-0.0178264				0.487718	0.00092533	0.40722	-0.000541469	0.593211	-0.0172851				0.487448	-0.040936	0.40722	-0.00835627	0.592941	-0.0278626
0.49086	0.0384553	0.409851	0.0120083	0.596353	-0.0178265				0.490175	0.00092413	0.409851	-0.000301081	0.595668	-0.0172847				0.489905	-0.0409688	0.409851	-0.008434	0.595398	-0.0278885
0.493317	0.0382022	0.412483	0.0119931	0.59881	-0.0178265				0.492632	0.0009292	0.412483	-0.000319661	0.598125	-0.0172843				0.492362	-0.0410083	0.412483	-0.00846476	0.597855	-0.0279145
0.495774	0.0379432	0.415115	0.0119695	0.601267	-0.0178264				0.495089	0.00093934	0.415115	-0.000417607	0.600582	-0.0172839				0.494819	-0.0410517	0.415114	-0.00865292	0.600312	-0.0279405
0.49823	0.0376795	0.417746	0.0120622	0.603724	-0.0178263				0.497545	0.0009534	0.417746	-0.000415247	0.603039	-0.0172834				0.497275	-0.0410967	0.417746	-0.00896508	0.602769	-0.0279667
0.500687	0.0374134	0.420378	0.0123275	0.606181	-0.0178261				0.500002	0.00097048	0.420378	-0.000488785	0.605496	-0.017283				0.499732	-0.0411415	0.420378	-0.00909013	0.605226	-0.0279929
0.503144	0.0371481	0.423009	0.0123515	0.608638	-0.0178259				0.502459	0.00099014	0.423009	-0.00066554	0.607953	-0.0172825				0.502189	-0.0411845	0.423009	-0.00909546	0.607683	-0.0280191
0.505601	0.0368876	0.425641	0.0123625	0.611095	-0.0178257				0.504916	0.00101233	0.425641	-0.000745857	0.61041	-0.0172819				0.504646	-0.041224	0.425641	-0.00910079	0.61014	-0.0280455
0.508058	0.0366364	0.428273	0.0123561	0.613552	-0.0178254				0.507373	0.0010372	0.428273	-0.000709681	0.612867	-0.0172814				0.507103	-0.0412579	0.428272	-0.00920421	0.612597	-0.0280718
0.510515	0.0363987	0.430904	0.0123496	0.616009	-0.0178251				0.50983	0.00106465	0.430904	-0.0007633	0.615324	-0.0172808				0.50956	-0.0412828	0.430904	-0.00925888	0.615054	-0.0280982
0.512972	0.0361782	0.433536	0.0122428	0.618466	-0.0178248				0.512287	0.00109401	0.433536	-0.000942274	0.617781	-0.0172801				0.512017	-0.0412948	0.433536	-0.00926197	0.617511	-0.0281246
0.515429	0.0359773	0.436167	0.0121162	0.620923	-0.0178245				0.514744	0.00112381	0.436167	-0.00105028	0.620238	-0.0172794				0.514474	-0.0412894	0.436167	-0.00926506	0.619968	-0.028151
0.517886	0.0357968	0.438799	0.0119318	0.62338	-0.0178242				0.517201	0.00115191	0.438799	-0.00102525	0.622695	-0.0172787				0.516931	-0.0412631	0.438799	-0.00926876	0.622425	-0.0281773
0.520343	0.0356361	0.441431	0.0118552	0.625837	-0.017824				0.519658	0.001176	0.441431	-0.00105265	0.625152	-0.017278				0.519388	-0.041215	0.44143	-0.00903458	0.624882	-0.0282036
0.5228	0.0354926	0.444062	0.0118144	0.628294	-0.0178237				0.522115	0.0011943	0.444062	-0.00121364	0.627609	-0.0172772				0.521845	-0.0411478	0.444062	-0.00861232	0.627339	-0.0282299
0.525257	0.0353618	0.446694	0.0116768	0.63075	-0.0178234				0.524572	0.001206	0.446694	-0.00127509	0.630065	-0.0172764				0.524302	-0.0410683	0.446694	-0.00851397	0.629795	-0.0282561
0.527714	0.0352371	0.449325	0.0115266	0.633207	-0.0178232				0.527029	0.00121148	0.449325	-0.00120299	0.632522	-0.0172756				0.526759	-0.0409866	0.449325	-0.00848213	0.632252	-0.0282822
0.530171	0.0351094	0.451957	0.0115206	0.635664	-0.017823				0.529486	0.0012122	0.451957	-0.00112172	0.634979	-0.0172747				0.529216	-0.0409142	0.451957	-0.00850066	0.634709	-0.0283083
0.532628	0.0349682	0.454589	0.0115147	0.638121	-0.0178229				0.531943	0.00121028	0.454589	-0.000985727	0.637436	-0.0172738				0.531673	-0.0408608	0.454588	-0.00851919	0.637166	-0.0283342
0.535084	0.0348031	0.45722	0.0114975	0.640578	-0.0178228				0.534399	0.00120799	0.45722	-0.000824619	0.639893	-0.0172729				0.534129	-0.0408328	0.45722	-0.00865468	0.639623	-0.0283601
0.537541	0.0346067	0.459852	0.0113253	0.643035	-0.0178227				0.536856	0.00120733	0.459852	-0.000736336	0.64235	-0.017272				0.536586	-0.0408317	0.459852	-0.00896125	0.64208	-0.0283859
0.539998	0.0343758	0.462483	0.0113361	0.645492	-0.0178227				0.539313	0.0012096	0.462483	-0.000880046	0.644807	-0.017271				0.539043	-0.0408543	0.462483	-0.00909456	0.644537	-0.0284115
0.542455	0.0341133	0.465115	0.0116431	0.647949	-0.0178228				0.54177	0.00121509	0.465115	-0.00107232	0.647264	-0.01727				0.5415	-0.0408943	0.465115	-0.00917665	0.646994	-0.028437
0.544912	0.0338275	0.467747	0.011801	0.650406	-0.0178229				0.544227	0.00122293	0.467747	-0.00109954	0.649721	-0.0172691				0.543957	-0.0409433	0.467746	-0.009339	0.649451	-0.0284625
0.547369	0.0335309	0.470378	0.0118675	0.652863	-0.017823				0.546684	0.00123123	0.470378	-0.00115278	0.652178	-0.0172681				0.546414	-0.0409934	0.470378	-0.00954147	0.651908	-0.0284878
0.549826	0.033238	0.47301	0.0118637	0.65532	-0.0178232				0.549141	0.00123753	0.47301	-0.00134089	0.654635	-0.0172671				0.548871	-0.0410374	0.47301	-0.00958527	0.654365	-0.028513
0.552283	0.0329626	0.475641	0.0118598	0.657777	-0.0178235				0.551598	0.00123938	0.475641	-0.00149703	0.657092	-0.017266				0.551328	-0.0410707	0.475641	-0.00964627	0.656822	-0.0285381
0.55474	0.0327158	0.478273	0.0118441	0.660234	-0.0178238				0.554055	0.00123508	0.478273	-0.00150923	0.659549	-0.017265				0.553785	-0.0410905	0.478273	-0.00970726	0.659279	-0.0285631
0.557197	0.0325043	0.480905	0.0118103	0.662691	-0.0178241				0.556512	0.00122407	0.480905	-0.00154015	0.662006	-0.017264				0.556242	-0.0410966	0.480904	-0.00987967	0.661736	-0.028588
0.559654	0.0323294	0.483536	0.0117228	0.665148	-0.0178246				0.558969	0.00120706	0.483536	-0.00170298	0.664463	-0.017263				0.558699	-0.0410908	0.483536	-0.00990333	0.664193	-0.0286129
0.562111	0.0321872	0.486168	0.0116423	0.667605	-0.017825				0.561426	0.00118577	0.486168	-0.00176998	0.66692	-0.017262				0.561156	-0.0410764	0.486168	-0.009837	0.66665	-0.0286377
0.564568	0.0320695	0.488799	0.0115594	0.670061	-0.0178255				0.563883	0.0011624	0.488799	-0.00174269	0.669376	-0.017261				0.563613	-0.0410579	0.488799	-0.00965574	0.669106	-0.0286624
0.567025	0.0319659	0.491431	0.0114115	0.672518	-0.0178261				0.56634	0.00113919	0.491431	-0.00180554	0.671833	-0.01726				0.56607	-0.0410403	0.491431	-0.00928265	0.671563	-0.0286871
0.569482	0.0318656	0.494063	0.0113497	0.674975	-0.0178267				0.568797	0.00111801	0.494063	-0.00192842	0.67429	-0.017259				0.568527	-0.0410282	0.494062	-0.00925141	0.67402	-0.0287117
0.571939	0.031759	0.496694	0.0113381	0.677432	-0.0178274				0.571254	0.00110017	0.496694	-0.00193017	0.676747	-0.0172579				0.570984	-0.0410251	0.496694	-0.00923804	0.676477	-0.0287362
0.574395	0.0316392	0.499326	0.0113264	0.679889	-0.0178281				0.57371	0.00108625	0.499326	-0.0017268	0.679204	-0.0172569				0.57344	-0.0410329	0.499326	-0.00924712	0.678934	-0.0287608
0.576852	0.0315023	0.501957	0.0112972	0.682346	-0.0178289				0.576167	0.00107606	0.501957	-0.00152206	0.681661	-0.0172559				0.575897	-0.041051	0.501957	-0.00925621	0.681391	-0.0287853
0.579309	0.0313473	0.504589	0.0112044	0.684803	-0.0178297				0.578624	0.00106882	0.504589	-0.00149656	0.684118	-0.0172549				0.578354	-0.0410773	0.504589	-0.0093901	0.683848	-0.0288098
0.581766	0.0311753	0.507221	0.0112579	0.68726	-0.0178306				0.581081	0.00106316	0.507221	-0.00154572	0.686575	-0.0172539				0.580811	-0.0411088	0.50722	-0.00959907	0.686305	-0.0288342
0.584223	0.0309893	0.509852	0.0114211	0.689717	-0.0178315				0.583538	0.00105757	0.509852	-0.00156113	0.689032	-0.0172529				0.583268	-0.0411424	0.509852	-0.00976989	0.688762	-0.0288587
0.58668	0.030793	0.512484	0.0116111	0.692174	-0.0178324				0.585995	0.00105067	0.512484	-0.00165763	0.691489	-0.0172518				0.585725	-0.0411766	0.512484	-0.00985176	0.691219	-0.0288831
0.589137	0.0305911	0.515115	0.0117677	0.694631	-0.0178334				0.588452	0.00104156	0.515115	-0.00188321	0.693946	-0.0172508				0.588182	-0.0412109	0.515115	-0.00988878	0.693676	-0.0289076
0.591594	0.0303895	0.517747	0.0117777	0.697088	-0.0178343				0.590909	0.00103006	0.517747	-0.00201968	0.696403	-0.0172498				0.590639	-0.0412467	0.517747	-0.00992581	0.696133	-0.028932
0.594051	0.0301953	0.520379	0.0117775	0.699545	-0.0178353				0.593366	0.00101671	0.520379	-0.00206809	0.69886	-0.0172487				0.593096	-0.0412858	0.520378	-0.0101513	0.69859	-0.0289564
0.596508	0.0300168	0.52301	0.0117774	0.702002	-0.0178364				0.595823	0.00100254	0.52301	-0.00225151	0.701317	-0.0172476				0.595553	-0.0413301	0.52301	-0.0102139	0.701047	-0.0289808
0.598965	0.0298631	0.525642	0.0117493	0.704459	-0.0178374				0.59828	0.00098867	0.525642	-0.00242116	0.703774	-0.0172465				0.59801	-0.0413803	0.525642	-0.0102758	0.703504	-0.0290053
0.601422	0.0297431	0.528273	0.0117105	0.706915	-0.0178384				0.600737	0.0009758	0.528273	-0.00243396	0.70623	-0.0172454				0.600467	-0.0414359	0.528273	-0.0103377	0.70596	-0.0290297
0.603879	0.0296641	0.530905	0.0116912	0.709372	-0.0178395				0.603194	0.00096403	0.530905	-0.00244372	0.708687	-0.0172443				0.602924	-0.041494	0.530905	-0.0105967	0.708417	-0.0290541
0.606336	0.0296304	0.533537	0.0115343	0.711829	-0.0178405				0.605651	0.00095274	0.533537	-0.00254761	0.711144	-0.0172432				0.605381	-0.0415503	0.533536	-0.0105719	0.710874	-0.0290785
0.608793	0.0296425	0.536168	0.0113718	0.714286	-0.0178415				0.608108	0.000941	0.536168	-0.00267456	0.713601	-0.017242				0.607838	-0.0415991	0.536168	-0.0101147	0.713331	-0.029103
0.611249	0.0296969	0.5388	0.0113257	0.716743	-0.0178425				0.610564	0.00092788	0.5388	-0.00268915	0.716058	-0.0172409				0.610294	-0.041634	0.5388	-0.0099786	0.715788	-0.0291274
0.613706	0.0297854	0.541431	0.0112779	0.7192	-0.0178435				0.613021	0.00091299	0.541431	-0.00267044	0.718515	-0.0172397				0.612751	-0.0416497	0.541431	-0.00995691	0.718245	-0.0291518
0.616163	0.029896	0.544063	0.0111863	0.721657	-0.0178444				0.615478	0.00089658	0.544063	-0.00267103	0.720972	-0.0172385				0.615208	-0.0416426	0.544063	-0.00995038	0.720702	-0.0291763
0.61862	0.0300141	0.546695	0.0110574	0.724114	-0.0178453				0.617935	0.0008796	0.546695	-0.00252134	0.723429	-0.0172372				0.617665	-0.0416121	0.546694	-0.0100154	0.723159	-0.0292008
0.621077	0.0301228	0.549326	0.0110146	0.726571	-0.0178462				0.620392	0.00086335	0.549326	-0.0022758	0.725886	-0.017236				0.620122	-0.0415614	0.549326	-0.0100803	0.725616	-0.0292252
0.623534	0.0302058	0.551958	0.0109787	0.729028	-0.0178471				0.622849	0.00084903	0.551958	-0.00212301	0.728343	-0.0172347				0.622579	-0.0414965	0.551958	-0.0104494	0.728073	-0.0292497
0.625991	0.0302481	0.554589	0.0109268	0.731485	-0.0178479				0.625306	0.0008373	0.554589	-0.00214432	0.7308	-0.0172335				0.625036	-0.0414261	0.554589	-0.0105717	0.73053	-0.0292742
0.628448	0.0302381	0.557221	0.0109996	0.733942	-0.0178486				0.627763	0.00082821	0.557221	-0.00219278	0.733257	-0.0172322				0.627493	-0.0413592	0.557221	-0.0106523	0.732987	-0.0292988
0.630905	0.030168	0.559853	0.0112221	0.736399	-0.0178493				0.63022	0.00082121	0.559853	-0.00223599	0.735714	-0.0172309				0.62995	-0.0413048	0.559852	-0.0109178	0.735444	-0.0293233
0.633362	0.0300348	0.562484	0.0112774	0.738856	-0.01785				0.632677	0.00081542	0.562484	-0.00234253	0.738171	-0.0172296				0.632407	-0.0412696	0.562484	-0.0112388	0.737901	-0.0293479
0.635819	0.0298402	0.565116	0.0112785	0.741313	-0.0178505				0.635134	0.00080988	0.565116	-0.00245068	0.740628	-0.0172283				0.634864	-0.0412582	0.565116	-0.011323	0.740358	-0.0293725
0.638276	0.029591	0.567747	0.0112772	0.74377	-0.0178511				0.637591	0.00080379	0.567747	-0.00251324	0.743085	-0.0172271				0.637321	-0.0412719	0.567747	-0.0113678	0.742815	-0.0293972
0.640733	0.0292991	0.570379	0.0112759	0.746226	-0.0178516				0.640048	0.00079655	0.570379	-0.00258488	0.745541	-0.0172258				0.639778	-0.0413093	0.570379	-0.0114125	0.745271	-0.0294218
0.64319	0.0289809	0.573011	0.0112582	0.748683	-0.017852				0.642505	0.00078789	0.573011	-0.00268001	0.747998	-0.0172245				0.642235	-0.0413656	0.57301	-0.0115882	0.747728	-0.0294465
0.645647	0.0286555	0.575642	0.0112121	0.75114	-0.0178524				0.644962	0.00077788	0.575642	-0.00277381	0.750455	-0.0172233				0.644692	-0.041434	0.575642	-0.0116253	0.750185	-0.0294713
0.648104	0.0283414	0.578274	0.0109922	0.753597	-0.0178528				0.647419	0.00076684	0.578274	-0.00280426	0.752912	-0.017222				0.647149	-0.0415067	0.578274	-0.0116522	0.752642	-0.029496
0.65056	0.0280537	0.580905	0.0108508	0.756054	-0.0178531				0.649875	0.00075554	0.580905	-0.00277168	0.755369	-0.0172208				0.649605	-0.0415761	0.580905	-0.0115641	0.755099	-0.0295208
0.653017	0.027801	0.583537	0.0108283	0.758511	-0.0178534				0.652332	0.00074491	0.583537	-0.00280099	0.757826	-0.0172196				0.652062	-0.0416368	0.583537	-0.0112038	0.757556	-0.0295456
0.655474	0.0275844	0.586169	0.0108057	0.760968	-0.0178536				0.654789	0.00073595	0.586169	-0.0029022	0.760283	-0.0172185				0.654519	-0.0416858	0.586168	-0.0109732	0.760013	-0.0295704
0.657931	0.0273976	0.5888	0.0106825	0.763425	-0.0178538				0.657246	0.00072947	0.5888	-0.00292825	0.76274	-0.0172173				0.656976	-0.041723	0.5888	-0.0109391	0.76247	-0.0295953
0.660388	0.0272299	0.591432	0.0105304	0.765882	-0.017854				0.659703	0.00072607	0.591432	-0.00274469	0.765197	-0.0172162				0.659433	-0.04175	0.591432	-0.0109529	0.764927	-0.0296202
0.662845	0.0270685	0.594063	0.0105011	0.768339	-0.0178542				0.66216	0.00072601	0.594063	-0.00250208	0.767654	-0.0172152				0.66189	-0.041769	0.594063	-0.0109667	0.767384	-0.0296451
0.665302	0.0269024	0.596695	0.0104334	0.770796	-0.0178543				0.664617	0.00072919	0.596695	-0.00238704	0.770111	-0.0172142				0.664347	-0.041782	0.596695	-0.0109963	0.769841	-0.02967
0.667759	0.0267242	0.599327	0.0103656	0.773253	-0.0178544				0.667074	0.0007352	0.599327	-0.00229072	0.772568	-0.0172132				0.666804	-0.0417903	0.599326	-0.0110033	0.772298	-0.0296949
0.670216	0.0265309	0.601958	0.0102363	0.77571	-0.0178545				0.669531	0.00074338	0.601958	-0.00221377	0.775025	-0.0172123				0.669261	-0.0417948	0.601958	-0.0111585	0.774755	-0.0297198
0.672673	0.0263235	0.60459	0.0104492	0.778167	-0.0178546				0.671988	0.0007527	0.60459	-0.00234472	0.777482	-0.0172114				0.671718	-0.041796	0.60459	-0.0114469	0.777212	-0.0297448
0.67513	0.0261049	0.607221	0.01058	0.780624	-0.0178547				0.674445	0.00076183	0.607221	-0.00249254	0.779939	-0.0172106				0.674175	-0.0417945	0.607221	-0.0115805	0.779669	-0.0297697
0.677587	0.0258783	0.609853	0.0105936	0.78308	-0.0178548				0.676902	0.00076926	0.609853	-0.00249559	0.782395	-0.0172098				0.676632	-0.041791	0.609853	-0.0116	0.782125	-0.0297947
0.680044	0.0256453	0.612485	0.0106002	0.785537	-0.0178549				0.679359	0.00077353	0.612485	-0.0024841	0.784852	-0.017209				0.679089	-0.041786	0.612484	-0.0116196	0.784582	-0.0298197
0.682501	0.0254057	0.615116	0.010602	0.787994	-0.017855				0.681816	0.00077359	0.615116	-0.00258757	0.787309	-0.0172083				0.681546	-0.04178	0.615116	-0.0117198	0.787039	-0.0298446
0.684958	0.0251578	0.617748	0.0105523	0.790451	-0.0178551				0.684273	0.00076902	0.617748	-0.00275557	0.789766	-0.0172076				0.684003	-0.0417736	0.617748	-0.01174	0.789496	-0.0298696
0.687414	0.0249006	0.620379	0.0105026	0.792908	-0.0178552				0.686729	0.00076005	0.620379	-0.00281146	0.792223	-0.0172069				0.686459	-0.0417673	0.620379	-0.0117602	0.791953	-0.0298945
0.689871	0.0246343	0.623011	0.0103536	0.795365	-0.0178552				0.689186	0.00074748	0.623011	-0.00275546	0.79468	-0.0172063				0.688916	-0.0417616	0.623011	-0.0118548	0.79441	-0.0299194
0.692328	0.0243616	0.625643	0.0102947	0.797822	-0.0178553				0.691643	0.00073237	0.625643	-0.00282079	0.797137	-0.0172057				0.691373	-0.041757	0.625642	-0.0119768	0.796867	-0.0299444
0.694785	0.0240872	0.628274	0.0102949	0.800279	-0.0178554				0.6941	0.00071573	0.628274	-0.002911	0.799594	-0.0172051				0.69383	-0.0417539	0.628274	-0.0116831	0.799324	-0.0299693
0.697242	0.0238173	0.630906	0.010295	0.802736	-0.0178555				0.696557	0.00069832	0.630906	-0.00290531	0.802051	-0.0172046				0.696287	-0.0417522	0.630906	-0.011124	0.801781	-0.0299942
0.699699	0.0235586	0.633537	0.0101919	0.805193	-0.0178556				0.699014	0.00068069	0.633537	-0.00293644	0.804508	-0.017204				0.698744	-0.0417512	0.633537	-0.0110776	0.804238	-0.0300191
0.702156	0.0233172	0.636169	0.0101429	0.80765	-0.0178557				0.701471	0.00066325	0.636169	-0.00295646	0.806965	-0.0172034				0.701201	-0.0417498	0.636169	-0.0111044	0.806695	-0.030044
0.704613	0.0230974	0.638801	0.0101205	0.810107	-0.0178558				0.703928	0.00064647	0.638801	-0.00282327	0.809422	-0.0172029				0.703658	-0.0417469	0.6388	-0.0111313	0.809152	-0.0300689
0.70707	0.0229015	0.641432	0.0100982	0.812564	-0.0178559				0.706385	0.00063095	0.641432	-0.00256039	0.811879	-0.0172023				0.706115	-0.0417413	0.641432	-0.0112068	0.811609	-0.0300937
0.709527	0.0227291	0.644064	0.0100444	0.815021	-0.017856				0.708842	0.00061746	0.644064	-0.00241334	0.814336	-0.0172018				0.708572	-0.0417324	0.644064	-0.0113632	0.814066	-0.0301186
0.711984	0.0225778	0.646695	0.0099203	0.817478	-0.0178561				0.711299	0.0006069	0.646695	-0.00247869	0.816793	-0.0172012				0.711029	-0.0417204	0.646695	-0.0115983	0.816523	-0.0301434
0.714441	0.0224435	0.649327	0.010118	0.819935	-0.0178562				0.713756	0.00060015	0.649327	-0.00251239	0.81925	-0.0172006				0.713486	-0.0417063	0.649327	-0.0116347	0.81898	-0.0301682
0.716898	0.0223221	0.651959	0.010413	0.822391	-0.0178563				0.716213	0.00059788	0.651959	-0.00245123	0.821706	-0.0172				0.715943	-0.0416915	0.651958	-0.0116605	0.821436	-0.030193
0.719355	0.0222094	0.65459	0.0104589	0.824848	-0.0178564				0.71867	0.00060044	0.65459	-0.00250777	0.824163	-0.0171994				0.7184	-0.0416782	0.65459	-0.0118477	0.823893	-0.0302177
0.721812	0.0221023	0.657222	0.0104563	0.827305	-0.0178565				0.721127	0.00060764	0.657222	-0.00264276	0.82662	-0.0171987				0.720857	-0.0416686	0.657222	-0.0119769	0.82635	-0.0302425
0.724269	0.0219982	0.659853	0.0104536	0.829762	-0.0178566				0.723584	0.00061858	0.659853	-0.00266018	0.829077	-0.017198				0.723314	-0.0416647	0.659853	-0.0120253	0.828807	-0.0302672
0.726725	0.021895	0.662485	0.0104468	0.832219	-0.0178567				0.72604	0.00063165	0.662485	-0.00264711	0.831534	-0.0171973				0.72577	-0.0416678	0.662485	-0.0120738	0.831264	-0.0302918
0.729182	0.0217904	0.665117	0.0104122	0.834676	-0.0178568				0.728497	0.00064468	0.665117	-0.0026884	0.833991	-0.0171966				0.728227	-0.0416787	0.665116	-0.0121751	0.833721	-0.0303165
0.731639	0.0216826	0.667748	0.0102076	0.837133	-0.017857				0.730954	0.00065525	0.667748	-0.00278485	0.836448	-0.0171958				0.730684	-0.0416966	0.667748	-0.012189	0.836178	-0.0303411
0.734096	0.0215698	0.67038	0.0101562	0.83959	-0.0178571				0.733411	0.00066131	0.67038	-0.00282117	0.838905	-0.0171951				0.733141	-0.0417201	0.67038	-0.012102	0.838635	-0.0303657
0.736553	0.0214511	0.673011	0.0101206	0.842047	-0.0178573				0.735868	0.00066166	0.673011	-0.00275082	0.841362	-0.0171943				0.735598	-0.0417466	0.673011	-0.0120621	0.841092	-0.0303902
0.73901	0.0213263	0.675643	0.0100851	0.844504	-0.0178574				0.738325	0.00065637	0.675643	-0.00280021	0.843819	-0.0171934				0.738055	-0.0417733	0.675643	-0.0119532	0.843549	-0.0304147
0.741467	0.0211965	0.678275	0.00999369	0.846961	-0.0178576				0.740782	0.00064681	0.678275	-0.00289111	0.846276	-0.0171925				0.740512	-0.0417977	0.678274	-0.0116214	0.846006	-0.0304391
0.743924	0.0210631	0.680906	0.00995719	0.849418	-0.0178578				0.743239	0.00063535	0.680906	-0.00289198	0.848733	-0.0171916				0.742969	-0.0418179	0.680906	-0.0115532	0.848463	-0.0304635
0.746381	0.0209285	0.683538	0.00993582	0.851875	-0.0178581				0.745696	0.00062476	0.683538	-0.00273647	0.85119	-0.0171907				0.745426	-0.0418331	0.683538	-0.0115596	0.85092	-0.0304878
0.748838	0.0207948	0.686169	0.00991445	0.854332	-0.0178584				0.748153	0.00061763	0.686169	-0.00250538	0.853647	-0.0171898				0.747883	-0.041844	0.686169	-0.0115659	0.853377	-0.0305121
0.751295	0.0206648	0.688801	0.00986176	0.856789	-0.0178587				0.75061	0.00061571	0.688801	-0.00230893	0.856104	-0.0171888				0.75034	-0.0418526	0.688801	-0.0115791	0.855834	-0.0305364
0.753752	0.0205412	0.691433	0.00980316	0.859245	-0.017859				0.753067	0.00061965	0.691433	-0.00212234	0.85856	-0.0171879				0.752797	-0.0418617	0.691432	-0.0116656	0.85829	-0.0305605
0.756209	0.0204271	0.694064	0.00982539	0.861702	-0.0178593				0.755524	0.00062898	0.694064	-0.00204141	0.861017	-0.0171869				0.755254	-0.0418736	0.694064	-0.0117639	0.860747	-0.0305847
0.758666	0.0203258	0.696696	0.00999741	0.864159	-0.0178597				0.757981	0.00064227	0.696696	-0.00211931	0.863474	-0.0171859				0.757711	-0.0418895	0.696696	-0.0120024	0.863204	-0.0306088
0.761123	0.0202401	0.699327	0.0101977	0.866616	-0.0178602				0.760438	0.00065755	0.699327	-0.00220847	0.865931	-0.0171849				0.760168	-0.0419085	0.699327	-0.0121384	0.865661	-0.0306328
0.763579	0.0201725	0.701959	0.0103645	0.869073	-0.0178606				0.762894	0.00067271	0.701959	-0.00221207	0.868388	-0.0171839				0.762624	-0.0419274	0.701959	-0.0121567	0.868118	-0.0306568
0.766036	0.0201246	0.704591	0.0103728	0.87153	-0.0178611				0.765351	0.00068587	0.704591	-0.00216723	0.870845	-0.0171829				0.765081	-0.0419416	0.70459	-0.012175	0.870575	-0.0306807
0.768493	0.0200969	0.707222	0.0103538	0.873987	-0.0178616				0.767808	0.00069568	0.707222	-0.00222752	0.873302	-0.0171819				0.767538	-0.0419456	0.707222	-0.0122223	0.873032	-0.0307045
0.77095	0.020088	0.709854	0.0103348	0.876444	-0.0178621				0.770265	0.00070153	0.709854	-0.00230787	0.875759	-0.017181				0.769995	-0.0419341	0.709854	-0.0122638	0.875489	-0.0307284
0.773407	0.0200943	0.712485	0.0102952	0.878901	-0.0178627				0.772722	0.00070355	0.712485	-0.00227395	0.878216	-0.01718				0.772452	-0.0419027	0.712485	-0.0122888	0.877946	-0.0307521
0.775864	0.0201093	0.715117	0.0102883	0.881358	-0.0178632				0.775179	0.00070248	0.715117	-0.00227148	0.880673	-0.0171791				0.774909	-0.0418486	0.715117	-0.0123138	0.880403	-0.0307759
0.778321	0.0201242	0.717749	0.0102711	0.883815	-0.0178638				0.777636	0.00069954	0.717749	-0.0023687	0.88313	-0.0171783				0.777366	-0.0417708	0.717748	-0.0123815	0.88286	-0.0307995
0.780778	0.0201289	0.72038	0.010149	0.886272	-0.0178644				0.780093	0.00069611	0.72038	-0.00241899	0.885587	-0.0171774				0.779823	-0.0416706	0.72038	-0.0121998	0.885317	-0.0308232
0.783235	0.0201146	0.723012	0.010018	0.888729	-0.017865				0.78255	0.00069348	0.723012	-0.00236999	0.888044	-0.0171767				0.78228	-0.0415524	0.723012	-0.011556	0.887774	-0.0308468
0.785692	0.0200755	0.725643	0.00997779	0.891186	-0.0178656				0.785007	0.00069255	0.725643	-0.00237005	0.890501	-0.017176				0.784737	-0.0414241	0.725643	-0.0113583	0.890231	-0.0308704
0.788149	0.0200107	0.728275	0.00995895	0.893643	-0.0178662				0.787464	0.00069377	0.728275	-0.00241917	0.892958	-0.0171753				0.787194	-0.0412964	0.728275	-0.0113249	0.892688	-0.0308939
0.790606	0.0199239	0.730907	0.0099401	0.8961	-0.0178668				0.789921	0.00069727	0.730907	-0.00238241	0.895415	-0.0171747				0.789651	-0.0411821	0.730906	-0.0113252	0.895145	-0.0309174
0.793063	0.0198217	0.733538	0.00982859	0.898556	-0.0178674				0.792378	0.00070328	0.733538	-0.00210378	0.897871	-0.0171742				0.792108	-0.0410931	0.733538	-0.0113315	0.897601	-0.0309409
0.79552	0.0197117	0.73617	0.00982939	0.901013	-0.0178681				0.794835	0.00071257	0.73617	-0.00181743	0.900328	-0.0171737				0.794565	-0.0410382	0.73617	-0.0113378	0.900058	-0.0309644
0.797977	0.0195998	0.738801	0.00980834	0.90347	-0.0178687				0.797292	0.00072651	0.738801	-0.00183371	0.902785	-0.0171733				0.797022	-0.0410209	0.738801	-0.0116358	0.902515	-0.0309879
0.800434	0.0194892	0.741433	0.00986602	0.905927	-0.0178693				0.799749	0.00074711	0.741433	-0.00190414	0.905242	-0.017173				0.799479	-0.0410391	0.741433	-0.0117386	0.904972	-0.0310114
0.80289	0.0193804	0.744065	0.0099826	0.908384	-0.01787				0.802205	0.00077628	0.744065	-0.00187659	0.907699	-0.0171728				0.801935	-0.0410858	0.744064	-0.0117767	0.907429	-0.0310349
0.805347	0.0192716	0.746696	0.0102209	0.910841	-0.0178706				0.804662	0.00081513	0.746696	-0.00185737	0.910156	-0.0171726				0.804392	-0.041152	0.746696	-0.0118148	0.909886	-0.0310585
0.807804	0.0191599	0.749328	0.0102762	0.913298	-0.0178713				0.807119	0.00086335	0.749328	-0.00195061	0.912613	-0.0171725				0.806849	-0.0412292	0.749328	-0.011947	0.912343	-0.031082
0.810261	0.0190421	0.751959	0.0102864	0.915755	-0.017872				0.809576	0.00091901	0.751959	-0.00202358	0.91507	-0.0171724				0.809306	-0.0413111	0.751959	-0.0120326	0.9148	-0.0311056
0.812718	0.0189155	0.754591	0.0102879	0.918212	-0.0178727				0.812033	0.00097868	0.754591	-0.00200204	0.917527	-0.0171724				0.811763	-0.0413945	0.754591	-0.0120351	0.917257	-0.0311292
0.815175	0.018778	0.757223	0.0102889	0.920669	-0.0178734				0.81449	0.00103806	0.757223	-0.0020386	0.919984	-0.0171725				0.81422	-0.0414795	0.757222	-0.0120384	0.919714	-0.0311529
0.817632	0.0186281	0.759854	0.0102887	0.923126	-0.0178741				0.816947	0.00109268	0.759854	-0.00210553	0.922441	-0.0171726				0.816677	-0.0415675	0.759854	-0.0120417	0.922171	-0.0311766
0.820089	0.0184655	0.762486	0.0102884	0.925583	-0.0178748				0.819404	0.00113859	0.762486	-0.0021456	0.924898	-0.0171727				0.819134	-0.0416604	0.762485	-0.0120561	0.924628	-0.0312004
0.822546	0.0182911	0.765117	0.0102417	0.92804	-0.0178756				0.821861	0.00117305	0.765117	-0.00208502	0.927355	-0.0171728				0.821591	-0.0417591	0.765117	-0.0120329	0.927085	-0.0312242
0.825003	0.018108	0.767749	0.0101061	0.930497	-0.0178764				0.824318	0.00119482	0.767749	-0.0020836	0.929812	-0.017173				0.824048	-0.041863	0.767749	-0.0117814	0.929542	-0.0312481
0.82746	0.0179212	0.770381	0.0100342	0.932954	-0.0178772				0.826775	0.00120419	0.770381	-0.0022119	0.932269	-0.0171732				0.826505	-0.0419695	0.77038	-0.0114372	0.931999	-0.0312722
0.829917	0.0177377	0.773012	0.0100173	0.93541	-0.017878				0.829232	0.00120274	0.773012	-0.00223472	0.934725	-0.0171734				0.828962	-0.0420753	0.773012	-0.0112815	0.934455	-0.0312963
0.832374	0.0175658	0.775644	0.0100004	0.937867	-0.0178789				0.831689	0.00119276	0.775644	-0.00216569	0.937182	-0.0171736				0.831419	-0.0421768	0.775643	-0.0112681	0.936912	-0.0313205
0.834831	0.0174139	0.778275	0.00992788	0.940324	-0.0178798				0.834146	0.00117665	0.778275	-0.00200475	0.939639	-0.0171737				0.833876	-0.0422714	0.778275	-0.011265	0.939369	-0.0313447
0.837288	0.0172883	0.780907	0.00994569	0.942781	-0.0178807				0.836603	0.00115649	0.780907	-0.00182214	0.942096	-0.0171739				0.836333	-0.0423575	0.780907	-0.0112774	0.941826	-0.0313691
0.839744	0.0171918	0.783539	0.00994843	0.945238	-0.0178816				0.839059	0.00113377	0.783539	-0.00167818	0.944553	-0.017174				0.838789	-0.0424348	0.783538	-0.0112898	0.944283	-0.0313936
0.842201	0.0171221	0.78617	0.00995117	0.947695	-0.0178825				0.841516	0.00110962	0.78617	-0.00153325	0.94701	-0.0171741				0.841246	-0.042504	0.78617	-0.0113264	0.94674	-0.0314182
0.844658	0.0170722	0.788802	0.0099975	0.950152	-0.0178834				0.843973	0.00108481	0.788802	-0.00152264	0.949467	-0.0171741				0.843703	-0.0425658	0.788801	-0.0115141	0.949197	-0.0314428
0.847115	0.0170322	0.791433	0.0102554	0.952609	-0.0178843				0.84643	0.00106026	0.791433	-0.001665	0.951924	-0.0171741				0.84616	-0.042621	0.791433	-0.0117389	0.951654	-0.0314676
0.849572	0.0169917	0.794065	0.0105744	0.955066	-0.0178853				0.848887	0.0010371	0.794065	-0.00172591	0.954381	-0.0171741				0.848617	-0.0426699	0.794065	-0.011765	0.954111	-0.0314924
0.852029	0.0169425	0.796697	0.0106504	0.957523	-0.0178862				0.851344	0.00101663	0.796697	-0.00165226	0.956838	-0.0171739				0.851074	-0.0427125	0.796696	-0.0117911	0.956568	-0.0315173
0.854486	0.0168803	0.799328	0.0106865	0.95998	-0.0178871				0.853801	0.00100027	0.799328	-0.00161726	0.959295	-0.0171737				0.853531	-0.0427486	0.799328	-0.0118535	0.959025	-0.0315422
0.856943	0.0168053	0.80196	0.0106683	0.962437	-0.017888				0.856258	0.00098942	0.80196	-0.00170693	0.961752	-0.0171735				0.855988	-0.0427779	0.801959	-0.011996	0.961482	-0.0315672
0.8594	0.0167211	0.804591	0.01065	0.964894	-0.0178888				0.858715	0.00098538	0.804591	-0.00174437	0.964209	-0.0171732				0.858445	-0.0428005	0.804591	-0.0116881	0.963939	-0.0315922
0.861857	0.0166326	0.807223	0.0106072	0.967351	-0.0178897				0.861172	0.00098935	0.807223	-0.0016876	0.966666	-0.0171728				0.860902	-0.0428169	0.807223	-0.0116172	0.966396	-0.0316173
0.864314	0.0165445	0.809855	0.0105202	0.969808	-0.0178905				0.863629	0.00100225	0.809855	-0.00169098	0.969123	-0.0171723				0.863359	-0.0428284	0.809854	-0.0115837	0.968853	-0.0316424
0.866771	0.0164598	0.812486	0.0104144	0.972265	-0.0178912				0.866086	0.00102449	0.812486	-0.00171286	0.97158	-0.0171717				0.865816	-0.0428368	0.812486	-0.0116919	0.97131	-0.0316675
0.869228	0.0163804	0.815118	0.0104113	0.974721	-0.017892				0.868543	0.00105563	0.815118	-0.0016997	0.974036	-0.017171				0.868273	-0.042844	0.815117	-0.0118002	0.973766	-0.0316925
0.871685	0.0163075	0.817749	0.0104083	0.977178	-0.0178927				0.871	0.00109411	0.817749	-0.001644	0.976493	-0.0171703				0.87073	-0.042852	0.817749	-0.0112711	0.976223	-0.0317176
0.874142	0.0162419	0.820381	0.0103995	0.979635	-0.0178934				0.873457	0.00113724	0.820381	-0.00166692	0.97895	-0.0171695				0.873187	-0.0428618	0.820381	-0.0112538	0.97868	-0.0317426
0.876599	0.0161839	0.823013	0.0102624	0.982092	-0.017894				0.875914	0.00118149	0.823013	-0.00167843	0.981407	-0.0171686				0.875644	-0.0428732	0.823012	-0.0112576	0.981137	-0.0317676
0.879055	0.0161336	0.825644	0.0102571	0.984549	-0.0178946				0.87837	0.00122308	0.825644	-0.00143793	0.983864	-0.0171676				0.8781	-0.0428841	0.825644	-0.0112613	0.983594	-0.0317926
0.881512	0.01609	0.828276	0.0102518	0.987006	-0.0178952				0.880827	0.00125859	0.828276	-0.00109764	0.986321	-0.0171665				0.880557	-0.0428909	0.828275	-0.0112728	0.986051	-0.0318174
0.883969	0.0160512	0.830907	0.0102108	0.989463	-0.0178957				0.883284	0.00128564	0.830907	-0.00092114	0.988778	-0.0171654				0.883014	-0.0428895	0.830907	-0.0115025	0.988508	-0.0318422
0.886426	0.0160142	0.833539	0.0100648	0.99192	-0.0178963				0.885741	0.00130334	0.833539	-0.000909101	0.991235	-0.0171641				0.885471	-0.042876	0.833539	-0.0117479	0.990965	-0.031867
0.888883	0.0159757	0.836171	0.0101812	0.994377	-0.0178968				0.888198	0.00131213	0.836171	-0.000931764	0.993692	-0.0171628				0.887928	-0.0428484	0.83617	-0.0118664	0.993422	-0.0318916
0.89134	0.0159323	0.838802	0.0105192	0.996834	-0.0178973				0.890655	0.00131346	0.838802	-0.000912993	0.996149	-0.0171615				0.890385	-0.042807	0.838802	-0.0119006	0.995879	-0.0319162
0.893797	0.0158811	0.841434	0.0105651	0.999291	-0.0178978				0.893112	0.00130908	0.841434	-0.000909949	0.998606	-0.01716				0.892842	-0.0427547	0.841433	-0.0121202	0.998336	-0.0319406
0.896254	0.0158203	0.844065	0.0105558	1.00175	-0.0178983				0.895569	0.00130039	0.844065	-0.000939881	1.00106	-0.0171585				0.895299	-0.0426964	0.844065	-0.0123135	1.00079	-0.031965
0.898711	0.0157492	0.846697	0.0105465	1.0042	-0.0178988				0.898026	0.00128816	0.846697	-0.000946327	1.00352	-0.0171569				0.897756	-0.0426381	0.846697	-0.0123397	1.00325	-0.0319892
0.901168	0.0156687	0.849329	0.0105175	1.00666	-0.0178993				0.900483	0.0012726	0.849329	-0.000882265	1.00598	-0.0171553				0.900213	-0.042586	0.849328	-0.012366	1.00571	-0.0320134
0.903625	0.0155805	0.85196	0.0104552	1.00912	-0.0178999				0.90294	0.00125379	0.85196	-0.000850737	1.00843	-0.0171536				0.90267	-0.0425458	0.85196	-0.0125455	1.00816	-0.0320374
0.906082	0.0154868	0.854592	0.0102126	1.01158	-0.0179004				0.905397	0.00123222	0.854592	-0.000921319	1.01089	-0.0171519				0.905127	-0.0425217	0.854591	-0.0126109	1.01062	-0.0320613
0.908539	0.0153889	0.857223	0.0100248	1.01403	-0.017901				0.907854	0.00120907	0.857223	-0.000904751	1.01335	-0.0171502				0.907584	-0.0425155	0.857223	-0.0125905	1.01308	-0.032085
0.910996	0.0152874	0.859855	0.0100041	1.01649	-0.0179017				0.910311	0.0011862	0.859855	-0.000799552	1.0158	-0.0171484				0.910041	-0.0425269	0.859855	-0.0124903	1.01553	-0.0321087
0.913453	0.0151826	0.862487	0.00995545	1.01895	-0.0179023				0.912768	0.00116576	0.862487	-0.000786606	1.01826	-0.0171466				0.912498	-0.0425527	0.862486	-0.0122221	1.01799	-0.0321322
0.915909	0.0150755	0.865118	0.00979697	1.0214	-0.017903				0.915224	0.00114956	0.865118	-0.00084833	1.02072	-0.0171448				0.914954	-0.0425887	0.865118	-0.0117782	1.02045	-0.0321556
0.918366	0.0149698	0.86775	0.00967185	1.02386	-0.0179037				0.917681	0.00113867	0.86775	-0.000829147	1.02318	-0.0171429				0.917411	-0.0426295	0.867749	-0.0117149	1.02291	-0.0321789
0.920823	0.0148715	0.870381	0.00967208	1.02632	-0.0179045				0.920138	0.00113316	0.870381	-0.000638624	1.02563	-0.0171411				0.919868	-0.042671	0.870381	-0.0117146	1.02536	-0.032202
0.92328	0.0147893	0.873013	0.00967231	1.02877	-0.0179053				0.922595	0.00113222	0.873013	-0.000373236	1.02809	-0.0171393				0.922325	-0.0427104	0.873013	-0.0117168	1.02782	-0.032225
0.925737	0.014732	0.875645	0.00953579	1.03123	-0.0179061				0.925052	0.00113441	0.875645	-0.000213981	1.03055	-0.0171375				0.924782	-0.0427471	0.875644	-0.0117497	1.03028	-0.0322478
0.928194	0.014707	0.878276	0.00934461	1.03369	-0.017907				0.927509	0.00113818	0.878276	-8.95e-05	1.033	-0.0171357				0.927239	-0.0427817	0.878276	-0.0117826	1.03273	-0.0322705
0.930651	0.0147174	0.880908	0.00934705	1.03614	-0.0179078				0.929966	0.00114207	0.880908	6.84639e+09	1.03546	-0.0171339				0.929696	-0.0428154	0.880907	-0.0119341	1.03519	-0.0322931
0.933108	0.0147609	0.883539	0.00957573	1.0386	-0.0179087				0.932423	0.00114493	0.883539	2.98391e+09	1.03792	-0.0171321				0.932153	-0.0428499	0.883539	-0.0121067	1.03765	-0.0323155
0.935565	0.0148294	0.886171	0.00976835	1.04106	-0.0179097				0.93488	0.00114593	0.886171	-0.000122956	1.04037	-0.0171304				0.93461	-0.0428859	0.886171	-0.0121599	1.0401	-0.0323378
0.938022	0.0149089	0.888803	0.0097857	1.04352	-0.0179106				0.937337	0.00114454	0.888803	-0.000158353	1.04283	-0.0171287				0.937067	-0.0429239	0.888802	-0.0122368	1.04256	-0.03236
0.940479	0.0149827	0.891434	0.00978187	1.04597	-0.0179116				0.939794	0.00114058	0.891434	-0.000140199	1.04529	-0.0171271				0.939524	-0.0429638	0.891434	-0.0123137	1.04502	-0.032382
0.942936	0.0150332	0.894066	0.00977804	1.04843	-0.0179125				0.942251	0.00113423	0.894066	-0.000161751	1.04774	-0.0171255				0.941981	-0.0430053	0.894065	-0.0124758	1.04747	-0.0324039
0.945393	0.0150457	0.896697	0.00976613	1.05089	-0.0179135				0.944708	0.00112602	0.896697	-0.000258692	1.0502	-0.0171239				0.944438	-0.0430482	0.896697	-0.0124929	1.04993	-0.0324257
0.94785	0.0150107	0.899329	0.00959405	1.05334	-0.0179144				0.947165	0.00111666	0.899329	-0.000268374	1.05266	-0.0171224				0.946895	-0.0430927	0.899329	-0.01251	1.05239	-0.0324474
0.950307	0.0149256	0.901961	0.00943031	1.0558	-0.0179154				0.949622	0.00110681	0.901961	-0.000198571	1.05512	-0.0171209				0.949352	-0.043139	0.90196	-0.0125461	1.05485	-0.032469
0.952764	0.0147945	0.904592	0.00939831	1.05826	-0.0179164				0.952079	0.00109693	0.904592	-0.000222816	1.05757	-0.0171195				0.951809	-0.0431878	0.904592	-0.0127439	1.0573	-0.0324904
0.95522	0.0146268	0.907224	0.00938259	1.06071	-0.0179173				0.954535	0.00108722	0.907224	-0.000294331	1.06003	-0.0171181				0.954265	-0.0432398	0.907223	-0.0125108	1.05976	-0.0325118
0.957677	0.0144346	0.909855	0.00924127	1.06317	-0.0179183				0.956992	0.00107773	0.909855	-0.000273838	1.06249	-0.0171167				0.956722	-0.0432955	0.909855	-0.0121352	1.06222	-0.0325331
0.960134	0.0142303	0.912487	0.00913838	1.06563	-0.0179192				0.959449	0.0010685	0.912487	-0.000268278	1.06494	-0.0171154				0.959179	-0.0433546	0.912487	-0.0121143	1.06467	-0.0325543
0.962591	0.0140246	0.915119	0.00913628	1.06808	-0.0179201				0.961906	0.0010598	0.915119	-0.00028547	1.0674	-0.0171141				0.961636	-0.0434154	0.915118	-0.0121087	1.06713	-0.0325755
0.965048	0.013826	0.91775	0.00913419	1.07054	-0.017921				0.964363	0.00105236	0.91775	-0.000194168	1.06986	-0.0171129				0.964093	-0.0434749	0.91775	-0.0121242	1.06959	-0.0325966
0.967505	0.0136397	0.920382	0.00904936	1.073	-0.0179219				0.96682	0.00104755	0.920382	6.89783e+09	1.07231	-0.0171116				0.96655	-0.0435287	0.920381	-0.0121397	1.07204	-0.0326177
0.969962	0.0134687	0.923013	0.00899281	1.07546	-0.0179228				0.969277	0.00104745	0.923013	0.000290817	1.07477	-0.0171104				0.969007	-0.0435721	0.923013	-0.0123184	1.0745	-0.0326388
0.972419	0.0133137	0.925645	0.00896879	1.07791	-0.0179237				0.971734	0.00105459	0.925645	0.000323314	1.07723	-0.0171092				0.971464	-0.0436005	0.925645	-0.0125723	1.07696	-0.0326599
0.974876	0.0131737	0.928277	0.00905783	1.08037	-0.0179246				0.974191	0.00107134	0.928277	0.000307641	1.07968	-0.017108				0.973921	-0.0436108	0.928276	-0.0126928	1.07941	-0.032681
0.977333	0.0130461	0.930908	0.00917609	1.08283	-0.0179254				0.976648	0.00109904	0.930908	0.000241395	1.08214	-0.0171068				0.976378	-0.0436014	0.930908	-0.0128084	1.08187	-0.0327021
0.97979	0.0129278	0.93354	0.00933056	1.08528	-0.0179263				0.979105	0.00113708	0.93354	0.000159729	1.0846	-0.0171055				0.978835	-0.043572	0.933539	-0.0129529	1.08433	-0.0327233
0.982247	0.0128161	0.936171	0.00933427	1.08774	-0.0179271				0.981562	0.00118245	0.936171	2.2186e+09	1.08706	-0.0171043				0.981292	-0.0435239	0.936171	-0.0129697	1.08679	-0.0327446
0.984704	0.012709	0.938803	0.00933637	1.0902	-0.0179279				0.984019	0.00122998	0.938803	-9.75e-05	1.08951	-0.017103				0.983749	-0.0434593	0.938803	-0.0129866	1.08924	-0.0327659
0.987161	0.0126064	0.941435	0.00929859	1.09265	-0.0179287				0.986476	0.00127341	0.941435	-0.000125416	1.09197	-0.0171017				0.986206	-0.0433818	0.941434	-0.0130307	1.0917	-0.0327873
0.989618	0.0125097	0.944066	0.00926082	1.09511	-0.0179296				0.988933	0.00130682	0.944066	-0.000205764	1.09443	-0.0171004				0.988663	-0.043296	0.944066	-0.0131944	1.09416	-0.0328088
0.992074	0.0124218	0.946698	0.009195	1.09757	-0.0179304				0.991389	0.00132603	0.946698	-0.000421619	1.09688	-0.0170991				0.991119	-0.0432079	0.946697	-0.013271	1.09661	-0.0328304
0.994531	0.0123458	0.949329	0.00918941	1.10003	-0.0179312				0.993846	0.00132942	0.949329	-0.000538634	1.09934	-0.0170977				0.993576	-0.0431239	0.949329	-0.0132338	1.09907	-0.0328521
0.996988	0.0122842	0.951961	0.00908983	1.10248	-0.0179319				0.996303	0.00131791	0.951961	-0.000552064	1.1018	-0.0170963				0.996033	-0.04305	0.951961	-0.0131965	1.10153	-0.0328739
0.999445	0.0122371	0.954593	0.00891195	1.10494	-0.0179327				0.99876	0.00129417	0.954593	-0.000588575	1.10425	-0.0170948				0.99849	-0.0429911	0.954592	-0.0130094	1.10398	-0.0328959
1.0019	0.0122028	0.957224	0.00886124	1.1074	-0.0179335				1.00122	0.00126152	0.957224	-0.000775252	1.10671	-0.0170933				1.00095	-0.0429503	0.957224	-0.012531	1.10644	-0.032918
1.00436	0.0121775	0.959856	0.00885822	1.10985	-0.0179343				1.00367	0.00122294	0.959856	-0.000990532	1.10917	-0.0170918				1.0034	-0.0429282	0.959855	-0.0123063	1.1089	-0.0329402
1.00682	0.0121564	0.962487	0.0088552	1.11231	-0.017935				1.00613	0.0011804	0.962487	-0.0010007	1.11162	-0.0170902				1.00586	-0.0429237	0.962487	-0.0122956	1.11135	-0.0329626
1.00927	0.0121348	0.965119	0.00879382	1.11477	-0.0179357				1.00859	0.00113486	0.965119	-0.000871218	1.11408	-0.0170886				1.00832	-0.0429344	0.965119	-0.0122965	1.11381	-0.0329851
1.01173	0.0121091	0.967751	0.00869519	1.11722	-0.0179364				1.01104	0.00108655	0.967751	-0.000767256	1.11654	-0.017087				1.01077	-0.0429576	0.96775	-0.0123108	1.11627	-0.0330077
1.01419	0.0120773	0.970382	0.00870396	1.11968	-0.0179371				1.0135	0.00103566	0.970382	-0.000806095	1.119	-0.0170853				1.01323	-0.0429908	0.970382	-0.0123251	1.11873	-0.0330305
1.01664	0.0120391	0.973014	0.00870861	1.12214	-0.0179378				1.01596	0.00098268	0.973014	-0.000997348	1.12145	-0.0170837				1.01569	-0.043032	0.973013	-0.0125582	1.12118	-0.0330534
1.0191	0.0119959	0.975645	0.00871327	1.12459	-0.0179385				1.01842	0.00092873	0.975645	-0.00122456	1.12391	-0.017082				1.01815	-0.0430795	0.975645	-0.0127519	1.12364	-0.0330764
1.02156	0.0119499	0.978277	0.00888288	1.12705	-0.0179391				1.02087	0.00087546	0.978277	-0.00145352	1.12637	-0.0170804				1.0206	-0.043132	0.978277	-0.0127866	1.1261	-0.0330995
1.02401	0.0119033	0.980909	0.00906003	1.12951	-0.0179397				1.02333	0.00082482	0.980909	-0.00168247	1.12882	-0.0170787				1.02306	-0.0431882	0.980908	-0.0128813	1.12855	-0.0331228
1.02647	0.0118575	0.98354	0.00914592	1.13197	-0.0179403				1.02579	0.00077865	0.98354	-0.00195449	1.13128	-0.0170771				1.02552	-0.0432469	0.98354	-0.0129761	1.13101	-0.0331462
1.02893	0.0118122	0.986172	0.00915602	1.13442	-0.0179409				1.02824	0.0007385	0.986172	-0.00224763	1.13374	-0.0170755				1.02797	-0.0433069	0.986171	-0.0130918	1.13347	-0.0331697
1.03139	0.0117657	0.988803	0.00915878	1.13688	-0.0179414				1.0307	0.00070555	0.988803	-0.00254077	1.13619	-0.0170739				1.03043	-0.0433667	0.988803	-0.0131049	1.13592	-0.0331933
1.03384	0.0117147	0.991435	0.0091604	1.13934	-0.0179419				1.03316	0.00068065	0.991435	-0.00295571	1.13865	-0.0170724				1.03289	-0.0434247	0.991435	-0.013118	1.13838	-0.033217
1.0363	0.0116557	0.994067	0.00911334	1.14179	-0.0179424				1.03561	0.00066469	0.994067	-0.00324432	1.14111	-0.0170709				1.03534	-0.0434784	0.994066	-0.0131743	1.14084	-0.0332408
1.03876	0.0115849	0.996698	0.00906628	1.14425	-0.0179428				1.03807	0.00065879	0.996698	-0.00352427	1.14356	-0.0170694				1.0378	-0.043525	0.996698	-0.0132748	1.14329	-0.0332647
1.04121	0.0114994	0.99933	0.00892121	1.14671	-0.0179433				1.04053	0.0006643	0.99933	-0.00394112	1.14602	-0.017068				1.04026	-0.0435616	0.999329	-0.0130598	1.14575	-0.0332887
1.04367	0.0113979	1.00196	0.0088922	1.14916	-0.0179437				1.04299	0.00068264	1.00196	-0.00444274	1.14848	-0.0170667				1.04272	-0.0435863	1.00196	-0.0125712	1.14821	-0.0333128
1.04613	0.01128	1.00459	0.00888232	1.15162	-0.0179441				1.04544	0.00071477	1.00459	-0.00486028	1.15094	-0.0170654				1.04517	-0.0435987	1.00459	-0.0122145	1.15067	-0.0333369
1.04858	0.0111477	1.00722	0.00887244	1.15408	-0.0179444				1.0479	0.0007605	1.00722	-0.00529345	1.15339	-0.0170642				1.04763	-0.0436005	1.00722	-0.0121101	1.15312	-0.0333612
1.05104	0.0110042	1.00986	0.0088419	1.15653	-0.0179448				1.05036	0.00081799	1.00986	-0.00575081	1.15585	-0.0170631				1.05009	-0.0435954	1.00986	-0.0121115	1.15558	-0.0333855
1.0535	0.0108546	1.01249	0.00891536	1.15899	-0.0179451				1.05281	0.00088359	1.01249	-0.0060715	1.15831	-0.017062				1.05254	-0.0435881	1.01249	-0.0121139	1.15804	-0.0334099
1.05595	0.0107051	1.01512	0.00891863	1.16145	-0.0179455				1.05527	0.00095209	1.01512	-0.0063816	1.16076	-0.0170609				1.055	-0.0435834	1.01512	-0.0121524	1.16049	-0.0334344
1.05841	0.0105619	1.01775	0.00891974	1.16391	-0.0179458				1.05773	0.00101744	1.01775	-0.0066917	1.16322	-0.01706				1.05746	-0.0435853	1.01775	-0.0121908	1.16295	-0.0334589
1.06087	0.0104311	1.02038	0.00892085	1.16636	-0.0179462				1.06018	0.00107383	1.02038	-0.00731658	1.16568	-0.017059				1.05991	-0.0435963	1.02038	-0.012232	1.16541	-0.0334836
1.06333	0.0103172	1.02301	0.00908232	1.16882	-0.0179466				1.06264	0.00111669	1.02301	-0.00803198	1.16813	-0.0170582				1.06237	-0.0436169	1.02301	-0.0123653	1.16786	-0.0335083
1.06578	0.0102225	1.02565	0.00942739	1.17128	-0.017947				1.0651	0.00114344	1.02565	-0.00865484	1.17059	-0.0170573				1.06483	-0.0436458	1.02565	-0.0124749	1.17032	-0.0335331
1.06824	0.0101471	1.02828	0.009472	1.17373	-0.0179474				1.06755	0.0011537	1.02828	-0.00933378	1.17305	-0.0170565				1.06728	-0.0436798	1.02828	-0.0125298	1.17278	-0.0335579
1.0707	0.0100898	1.03091	0.00949173	1.17619	-0.0179478				1.07001	0.00114886	1.03091	-0.0101603	1.17551	-0.0170558				1.06974	-0.0437149	1.03091	-0.0125387	1.17524	-0.0335829
1.07315	0.0100487	1.03354	0.00948858	1.17865	-0.0179483				1.07247	0.00113143	1.03354	-0.0109153	1.17796	-0.017055				1.0722	-0.0437465	1.03354	-0.0125476	1.17769	-0.0336079
1.07561	0.0100229	1.03617	0.00948543	1.1811	-0.0179489				1.07493	0.00110407	1.03617	-0.011665	1.18042	-0.0170543				1.07466	-0.0437702	1.03617	-0.0126281	1.18015	-0.0336331
1.07807	0.0100132	1.0388	0.00942955	1.18356	-0.0179495				1.07738	0.001069	1.0388	-0.0124563	1.18288	-0.0170536				1.07711	-0.043782	1.0388	-0.0127533	1.18261	-0.0336583
1.08052	0.0100225	1.04144	0.00930063	1.18602	-0.0179501				1.07984	0.00102784	1.04144	-0.0133383	1.18533	-0.0170529				1.07957	-0.0437795	1.04143	-0.0126899	1.18506	-0.0336836
1.08298	0.0100549	1.04407	0.00918575	1.18847	-0.0179508				1.0823	0.00098185	1.04407	-0.0142544	1.18779	-0.0170523				1.08203	-0.0437606	1.04407	-0.0126918	1.18752	-0.033709
1.08544	0.0101144	1.0467	0.00915882	1.19093	-0.0179516				1.08475	0.00093227	1.0467	-0.015091	1.19025	-0.0170516				1.08448	-0.0437237	1.0467	-0.0126937	1.18998	-0.0337344
1.08789	0.0102023	1.04933	0.00914861	1.19339	-0.0179524				1.08721	0.00088049	1.04933	-0.0159472	1.1927	-0.0170509				1.08694	-0.0436663	1.04933	-0.0122563	1.19243	-0.03376
1.09035	0.0103164	1.05196	0.00905048	1.19585	-0.0179533				1.08967	0.00082815	1.05196	-0.0168894	1.19516	-0.0170502				1.0894	-0.043583	1.05196	-0.0119867	1.19489	-0.0337857
1.09281	0.01045	1.05459	0.00891591	1.1983	-0.0179542				1.09212	0.00077696	1.05459	-0.0177755	1.19762	-0.0170495				1.09185	-0.0434647	1.05459	-0.0119684	1.19735	-0.0338114
1.09527	0.010593	1.05723	0.00891443	1.20076	-0.0179552				1.09458	0.0007284	1.05723	-0.0184553	1.20007	-0.0170488				1.09431	-0.0432974	1.05722	-0.01197	1.1998	-0.0338372
1.09772	0.0107337	1.05986	0.00891296	1.20322	-0.0179563				1.09704	0.00068347	1.05986	-0.0190943	1.20253	-0.0170481				1.09677	-0.0430637	1.05986	-0.0119753	1.20226	-0.0338631
1.10018	0.0108617	1.06249	0.00873723	1.20567	-0.0179574				1.09949	0.00064271	1.06249	-0.0199238	1.20499	-0.0170474				1.09922	-0.0427467	1.06249	-0.0119806	1.20472	-0.0338891
1.10264	0.0109697	1.06512	0.00859677	1.20813	-0.0179586				1.10195	0.00060626	1.06512	-0.0207628	1.20745	-0.0170467				1.10168	-0.0423353	1.06512	-0.0120888	1.20718	-0.0339152
1.10509	0.0110548	1.06775	0.00869515	1.21059	-0.0179598				1.10441	0.00057403	1.06775	-0.0215704	1.2099	-0.0170459				1.10414	-0.0418309	1.06775	-0.0122944	1.20963	-0.0339413
1.10755	0.0111184	1.07038	0.00897501	1.21304	-0.0179611				1.10687	0.00054586	1.07038	-0.0225234	1.21236	-0.0170451				1.1066	-0.0412528	1.07038	-0.0123142	1.21209	-0.0339675
1.11001	0.0111641	1.07301	0.00915739	1.2155	-0.0179624				1.10932	0.00052161	1.07301	-0.023556	1.21482	-0.0170444				1.10905	-0.0406385	1.07301	-0.0123177	1.21455	-0.0339937
1.11246	0.0111959	1.07565	0.00918723	1.21796	-0.0179637				1.11178	0.00050122	1.07565	-0.0245412	1.21727	-0.0170436				1.11151	-0.0400383	1.07565	-0.0123212	1.217	-0.03402
1.11492	0.0112165	1.07828	0.00920238	1.22042	-0.0179651				1.11424	0.0004846	1.07828	-0.0254483	1.21973	-0.0170428				1.11397	-0.0395057	1.07828	-0.0124043	1.21946	-0.0340463
1.11738	0.0112262	1.08091	0.00917696	1.22287	-0.0179665				1.11669	0.00047174	1.08091	-0.0264346	1.22219	-0.017042				1.11642	-0.0390852	1.08091	-0.0123387	1.22192	-0.0340726
1.11984	0.0112227	1.08354	0.00915154	1.22533	-0.0179679				1.11915	0.00046259	1.08354	-0.0274149	1.22464	-0.0170412				1.11888	-0.0388031	1.08354	-0.0121897	1.22437	-0.0340989
1.12229	0.0112021	1.08617	0.00909442	1.22779	-0.0179693				1.12161	0.00045706	1.08617	-0.0283063	1.2271	-0.0170405				1.12134	-0.0386639	1.08617	-0.0121674	1.22683	-0.0341252
1.12475	0.0111597	1.0888	0.00902981	1.23024	-0.0179707				1.12406	0.000455	1.0888	-0.0291198	1.22956	-0.0170397				1.12379	-0.0386527	1.0888	-0.0121678	1.22929	-0.0341516
1.12721	0.0110919	1.09144	0.00897871	1.2327	-0.0179721				1.12652	0.00045615	1.09144	-0.0299703	1.23201	-0.0170389				1.12625	-0.0387426	1.09144	-0.0121681	1.23174	-0.0341779
1.12966	0.0109967	1.09407	0.00892761	1.23516	-0.0179735				1.12898	0.00046018	1.09407	-0.0308921	1.23447	-0.0170381				1.12871	-0.0389031	1.09407	-0.0118209	1.2342	-0.0342042
1.13212	0.0108753	1.0967	0.00878078	1.23761	-0.0179749				1.13143	0.00046674	1.0967	-0.031709	1.23693	-0.0170373				1.13116	-0.0391067	1.0967	-0.0113547	1.23666	-0.0342304
1.13458	0.0107321	1.09933	0.00873505	1.24007	-0.0179762				1.13389	0.00047559	1.09933	-0.032498	1.23939	-0.0170366				1.13362	-0.0393321	1.09933	-0.0110017	1.23912	-0.0342567
1.13703	0.0105738	1.10196	0.00874902	1.24253	-0.0179776				1.13635	0.00048658	1.10196	-0.0332688	1.24184	-0.0170358				1.13608	-0.039565	1.10196	-0.0109879	1.24157	-0.0342829
1.13949	0.0104084	1.10459	0.00875023	1.24498	-0.0179789				1.13881	0.00049979	1.10459	-0.0338693	1.2443	-0.017035				1.13854	-0.0397958	1.10459	-0.0109844	1.24403	-0.034309
1.14195	0.010243	1.10723	0.00874915	1.24744	-0.0179802				1.14126	0.00051545	1.10723	-0.0343138	1.24676	-0.0170343				1.14099	-0.0400184	1.10722	-0.0109944	1.24649	-0.0343352
1.1444	0.0100824	1.10986	0.00874808	1.2499	-0.0179815				1.14372	0.0005338	1.10986	-0.0347947	1.24921	-0.0170335				1.14345	-0.0402281	1.10986	-0.0110044	1.24894	-0.0343612
1.14686	0.00992873	1.11249	0.00874942	1.25236	-0.0179827				1.14618	0.00055489	1.11249	-0.0354524	1.25167	-0.0170328				1.14591	-0.0404212	1.11249	-0.0110724	1.2514	-0.0343873
1.14932	0.0097821	1.11512	0.00893205	1.25481	-0.0179839				1.14863	0.0005786	1.11512	-0.0361458	1.25413	-0.0170321				1.14836	-0.0405953	1.11512	-0.0110834	1.25386	-0.0344132
1.15178	0.0096417	1.11775	0.00911974	1.25727	-0.017985				1.15109	0.00060458	1.11775	-0.0368082	1.25658	-0.0170314				1.15082	-0.0407493	1.11775	-0.0110943	1.25631	-0.0344392
1.15423	0.00950729	1.12038	0.00925549	1.25973	-0.0179862				1.15355	0.00063248	1.12038	-0.0374834	1.25904	-0.0170306				1.15328	-0.0408843	1.12038	-0.0110982	1.25877	-0.034465
1.15669	0.00938015	1.12302	0.00930623	1.26218	-0.0179872				1.156	0.00066229	1.12302	-0.0381837	1.2615	-0.0170299				1.15573	-0.0410024	1.12301	-0.0111144	1.26123	-0.0344909
1.15915	0.0092629	1.12565	0.00933076	1.26464	-0.0179883				1.15846	0.00069416	1.12565	-0.0388377	1.26395	-0.0170292				1.15819	-0.0411069	1.12565	-0.0111306	1.26368	-0.0345167
1.1616	0.00915875	1.12828	0.00932453	1.2671	-0.0179892				1.16092	0.00072828	1.12828	-0.0394093	1.26641	-0.0170285				1.16065	-0.0412015	1.12828	-0.011168	1.26614	-0.0345424
1.16406	0.00906993	1.13091	0.0093183	1.26955	-0.0179902				1.16337	0.00076439	1.13091	-0.0399687	1.26887	-0.0170277				1.1631	-0.0412892	1.13091	-0.0112108	1.2686	-0.0345681
1.16652	0.00899626	1.13354	0.00929975	1.27201	-0.0179911				1.16583	0.00080144	1.13354	-0.0405508	1.27133	-0.017027				1.16556	-0.0413722	1.13354	-0.0112012	1.27106	-0.0345938
1.16897	0.00893444	1.13617	0.00929023	1.27447	-0.0179919				1.16829	0.00083736	1.13617	-0.0410547	1.27378	-0.0170263				1.16802	-0.0414519	1.13617	-0.0112029	1.27351	-0.0346194
1.17143	0.00887821	1.1388	0.00928071	1.27692	-0.0179927				1.17075	0.00086944	1.1388	-0.0414474	1.27624	-0.0170255				1.17048	-0.0415289	1.1388	-0.0112046	1.27597	-0.034645
1.17389	0.00881966	1.14144	0.00924803	1.27938	-0.0179935				1.1732	0.00089489	1.14144	-0.0418807	1.2787	-0.0170248				1.17293	-0.0416033	1.14144	-0.0109619	1.27843	-0.0346705
1.17634	0.00875121	1.14407	0.00927602	1.28184	-0.0179943				1.17566	0.00091161	1.14407	-0.0423734	1.28115	-0.017024				1.17539	-0.041675	1.14407	-0.0103383	1.28088	-0.034696
1.1788	0.00866775	1.1467	0.00929146	1.2843	-0.017995				1.17812	0.00091878	1.1467	-0.0428472	1.28361	-0.0170232				1.17785	-0.0417438	1.1467	-0.0101634	1.28334	-0.0347215
1.18126	0.00856803	1.14933	0.00929498	1.28675	-0.0179956				1.18057	0.00091709	1.14933	-0.0431611	1.28607	-0.0170224				1.1803	-0.0418093	1.14933	-0.0101648	1.2858	-0.034747
1.18372	0.00845496	1.15196	0.00929627	1.28921	-0.0179962				1.18303	0.00090833	1.15196	-0.0432595	1.28852	-0.0170216				1.18276	-0.0418714	1.15196	-0.0101674	1.28825	-0.0347724
1.18617	0.00833449	1.15459	0.00929755	1.29167	-0.0179968				1.18549	0.0008947	1.15459	-0.0434541	1.29098	-0.0170208				1.18522	-0.0419298	1.15459	-0.0101764	1.29071	-0.0347978
1.18863	0.00821377	1.15723	0.00931488	1.29412	-0.0179974				1.18794	0.00087817	1.15723	-0.0436487	1.29344	-0.0170199				1.18767	-0.0419845	1.15723	-0.0101854	1.29317	-0.0348232
1.19109	0.00809913	1.15986	0.0093322	1.29658	-0.0179979				1.1904	0.00086002	1.15986	-0.0438757	1.2959	-0.017019				1.19013	-0.0420363	1.15986	-0.0104083	1.29563	-0.0348485
1.19354	0.00799478	1.16249	0.0093825	1.29904	-0.0179984				1.19286	0.00084073	1.16249	-0.0441167	1.29835	-0.0170181				1.19259	-0.0420863	1.16249	-0.0105769	1.29808	-0.0348738
1.196	0.00790264	1.16512	0.00964876	1.30149	-0.0179989				1.19532	0.00082023	1.16512	-0.0443577	1.30081	-0.0170172				1.19505	-0.0421363	1.16512	-0.0105909	1.30054	-0.0348991
1.19846	0.00782254	1.16775	0.00978749	1.30395	-0.0179994				1.19777	0.00079832	1.16775	-0.0446123	1.30327	-0.0170162				1.1975	-0.0421885	1.16775	-0.0106429	1.303	-0.0349243
1.20091	0.00775291	1.17038	0.00982205	1.30641	-0.0179998				1.20023	0.00077496	1.17038	-0.0447132	1.30572	-0.0170152				1.19996	-0.0422446	1.17038	-0.0108204	1.30545	-0.0349496
1.20337	0.00769115	1.17302	0.00983966	1.30886	-0.0180002				1.20269	0.00075045	1.17302	-0.0447812	1.30818	-0.0170141				1.20242	-0.0423055	1.17301	-0.0108144	1.30791	-0.0349748
1.20583	0.00763415	1.17565	0.0098367	1.31132	-0.0180007				1.20514	0.00072534	1.17565	-0.0449709	1.31064	-0.0170131				1.20487	-0.0423712	1.17565	-0.0108223	1.31037	-0.035
1.20828	0.00757846	1.17828	0.00983373	1.31378	-0.0180011				1.2076	0.00070042	1.17828	-0.045068	1.31309	-0.0170119				1.20733	-0.0424402	1.17828	-0.0108302	1.31282	-0.0350251
1.21074	0.00752083	1.18091	0.00982451	1.31624	-0.0180014				1.21006	0.00067651	1.18091	-0.0450024	1.31555	-0.0170108				1.20979	-0.0425107	1.18091	-0.0108452	1.31528	-0.0350502
1.2132	0.00745837	1.18354	0.00971766	1.31869	-0.0180018				1.21251	0.00065445	1.18354	-0.0448648	1.31801	-0.0170096				1.21224	-0.0425803	1.18354	-0.0108733	1.31774	-0.0350753
1.21566	0.00738903	1.18617	0.00961771	1.32115	-0.0180022				1.21497	0.00063517	1.18617	-0.044774	1.32046	-0.0170083				1.2147	-0.042647	1.18617	-0.0106289	1.32019	-0.0351004
1.21811	0.00731202	1.18881	0.00959036	1.32361	-0.0180026				1.21743	0.00061967	1.18881	-0.0446597	1.32292	-0.0170071				1.21716	-0.0427095	1.1888	-0.0102599	1.32265	-0.0351254
1.22057	0.00722812	1.19144	0.00958418	1.32606	-0.018003				1.21988	0.0006089	1.19144	-0.0443916	1.32538	-0.0170058				1.21961	-0.0427669	1.19144	-0.0100693	1.32511	-0.0351504
1.22303	0.00713935	1.19407	0.00954652	1.32852	-0.0180034				1.22234	0.00060371	1.19407	-0.0441617	1.32784	-0.0170044				1.22207	-0.0428191	1.19407	-0.0100417	1.32757	-0.0351754
1.22548	0.00704859	1.1967	0.00952353	1.33098	-0.0180038				1.2248	0.00060441	1.1967	-0.0438329	1.33029	-0.017003				1.22453	-0.0428659	1.1967	-0.0100526	1.33002	-0.0352003
1.22794	0.00695885	1.19933	0.0095686	1.33343	-0.0180042				1.22726	0.00061059	1.19933	-0.0433293	1.33275	-0.0170016				1.22699	-0.042907	1.19933	-0.0100636	1.33248	-0.0352251
1.2304	0.00687277	1.20196	0.00961536	1.33589	-0.0180046				1.22971	0.00062099	1.20196	-0.0426785	1.33521	-0.0170002				1.22944	-0.0429415	1.20196	-0.0100889	1.33494	-0.0352499
1.23285	0.00679224	1.20459	0.0096269	1.33835	-0.018005				1.23217	0.00063364	1.20459	-0.0420772	1.33766	-0.0169988				1.2319	-0.0429677	1.20459	-0.0101738	1.33739	-0.0352746
1.23531	0.00671821	1.20723	0.00963844	1.3408	-0.0180055				1.23463	0.00064631	1.20723	-0.0417527	1.34012	-0.0169973				1.23436	-0.0429838	1.20723	-0.0102161	1.33985	-0.0352993
1.23777	0.00665036	1.20986	0.00980666	1.34326	-0.018006				1.23708	0.00065683	1.20986	-0.0413957	1.34258	-0.0169958				1.23681	-0.0429877	1.20986	-0.0103981	1.34231	-0.0353239
1.24022	0.00658734	1.21249	0.0102215	1.34572	-0.0180064				1.23954	0.00066352	1.21249	-0.0408608	1.34503	-0.0169943				1.23927	-0.0429783	1.21249	-0.0106143	1.34476	-0.0353484
1.24268	0.00652697	1.21512	0.0103739	1.34818	-0.0180069				1.242	0.00066539	1.21512	-0.0403681	1.34749	-0.0169928				1.24173	-0.042956	1.21512	-0.0106871	1.34722	-0.0353728
1.24514	0.00646666	1.21775	0.0104486	1.35063	-0.0180075				1.24445	0.00066221	1.21775	-0.0399509	1.34995	-0.0169913				1.24418	-0.0429227	1.21775	-0.0107407	1.34968	-0.0353971
1.2476	0.00640403	1.22038	0.0104851	1.35309	-0.018008				1.24691	0.0006544	1.22038	-0.0394435	1.3524	-0.0169898				1.24664	-0.0428826	1.22038	-0.0107942	1.35213	-0.0354213
1.25005	0.00633733	1.22302	0.0104846	1.35555	-0.0180085				1.24937	0.00064283	1.22302	-0.0388281	1.35486	-0.0169883				1.2491	-0.0428407	1.22302	-0.010891	1.35459	-0.0354454
1.25251	0.00626579	1.22565	0.0104842	1.358	-0.0180091				1.25182	0.0006285	1.22565	-0.038241	1.35732	-0.0169868				1.25155	-0.0428031	1.22565	-0.0108989	1.35705	-0.0354693
1.25497	0.00618946	1.22828	0.0104661	1.36046	-0.0180097				1.25428	0.0006122	1.22828	-0.0376774	1.35978	-0.0169853				1.25401	-0.042775	1.22828	-0.0109069	1.35951	-0.0354932
1.25742	0.00610883	1.23091	0.0104263	1.36292	-0.0180103				1.25674	0.00059437	1.23091	-0.0370226	1.36223	-0.0169838				1.25647	-0.0427605	1.23091	-0.0109269	1.36196	-0.0355169
1.25988	0.00602441	1.23354	0.0104761	1.36537	-0.0180109				1.2592	0.00057506	1.23354	-0.0362946	1.36469	-0.0169823				1.25893	-0.0427613	1.23354	-0.0108587	1.36442	-0.0355406
1.26234	0.00593649	1.23617	0.0104933	1.36783	-0.0180115				1.26165	0.00055412	1.23617	-0.0356382	1.36715	-0.0169809				1.26138	-0.0427761	1.23617	-0.0103383	1.36688	-0.0355641
1.26479	0.00584485	1.23881	0.0105019	1.37029	-0.0180121				1.26411	0.00053152	1.23881	-0.035021	1.3696	-0.0169794				1.26384	-0.0428006	1.2388	-0.0100922	1.36933	-0.0355874
1.26725	0.00574879	1.24144	0.0105105	1.37275	-0.0180126				1.26657	0.0005078	1.24144	-0.0342817	1.37206	-0.016978				1.2663	-0.042828	1.24144	-0.00997103	1.37179	-0.0356107
1.26971	0.00564744	1.24407	0.0105578	1.3752	-0.0180132				1.26902	0.00048417	1.24407	-0.0333886	1.37452	-0.0169766				1.26875	-0.0428508	1.24407	-0.00991742	1.37425	-0.0356339
1.27217	0.00554042	1.2467	0.0105656	1.37766	-0.0180138				1.27148	0.00046239	1.2467	-0.0324782	1.37697	-0.0169753				1.27121	-0.0428621	1.2467	-0.00990322	1.3767	-0.035657
1.27462	0.00542856	1.24933	0.0105679	1.38012	-0.0180144				1.27394	0.00044453	1.24933	-0.0316399	1.37943	-0.0169739				1.27367	-0.0428579	1.24933	-0.0100229	1.37916	-0.03568
1.27708	0.00531473	1.25196	0.0105702	1.38257	-0.018015				1.27639	0.00043246	1.25196	-0.0307978	1.38189	-0.0169726				1.27612	-0.0428381	1.25196	-0.0101425	1.38162	-0.0357029
1.27954	0.00520388	1.2546	0.0107147	1.38503	-0.0180156				1.27885	0.00042758	1.2546	-0.0300123	1.38434	-0.0169713				1.27858	-0.0428064	1.25459	-0.0102898	1.38407	-0.0357257
1.28199	0.00510263	1.25723	0.0110475	1.38749	-0.0180162				1.28131	0.00043049	1.25723	-0.0293577	1.3868	-0.0169701				1.28104	-0.0427696	1.25723	-0.0103594	1.38653	-0.0357485
1.28445	0.00501827	1.25986	0.0112853	1.38994	-0.0180167				1.28376	0.00044114	1.25986	-0.0287439	1.38926	-0.0169688				1.28349	-0.0427355	1.25986	-0.0104166	1.38899	-0.0357712
1.28691	0.0049579	1.26249	0.0114121	1.3924	-0.0180173				1.28622	0.00045891	1.26249	-0.0280604	1.39172	-0.0169676				1.28595	-0.0427108	1.26249	-0.0105735	1.39145	-0.0357939
1.28936	0.00492742	1.26512	0.0114261	1.39486	-0.0180179				1.28868	0.00048261	1.26512	-0.0273493	1.39417	-0.0169664				1.28841	-0.0426999	1.26512	-0.0106455	1.3939	-0.0358166
1.29182	0.00493103	1.26775	0.0114327	1.39731	-0.0180185				1.29114	0.00051052	1.26775	-0.0267427	1.39663	-0.0169652				1.29087	-0.0427042	1.26775	-0.0106098	1.39636	-0.0358393
1.29428	0.00497076	1.27038	0.0114296	1.39977	-0.0180191				1.29359	0.00054048	1.27038	-0.0261153	1.39909	-0.016964				1.29332	-0.0427226	1.27038	-0.0106056	1.39882	-0.035862
1.29673	0.00504618	1.27302	0.0114265	1.40223	-0.0180197				1.29605	0.00057004	1.27302	-0.0253881	1.40154	-0.0169628				1.29578	-0.0427516	1.27302	-0.0106062	1.40127	-0.0358847
1.29919	0.00515391	1.27565	0.0113734	1.40469	-0.0180203				1.29851	0.00059685	1.27565	-0.0246865	1.404	-0.0169617				1.29824	-0.0427863	1.27565	-0.0106068	1.40373	-0.0359075
1.30165	0.00528734	1.27828	0.0113675	1.40714	-0.0180209				1.30096	0.00061898	1.27828	-0.0240868	1.40646	-0.0169606				1.30069	-0.0428211	1.27828	-0.0105001	1.40619	-0.0359303
1.30411	0.00543652	1.28091	0.0113616	1.4096	-0.0180215				1.30342	0.00063531	1.28091	-0.0234702	1.40891	-0.0169595				1.30315	-0.042849	1.28091	-0.0101732	1.40864	-0.0359531
1.30656	0.00558871	1.28354	0.0113355	1.41206	-0.0180222				1.30588	0.00064561	1.28354	-0.0227506	1.41137	-0.0169584				1.30561	-0.042863	1.28354	-0.00975448	1.4111	-0.035976
1.30902	0.00572961	1.28617	0.0113495	1.41451	-0.0180229				1.30833	0.00065051	1.28617	-0.0220895	1.41383	-0.0169573				1.30806	-0.0428561	1.28617	-0.00958171	1.41356	-0.035999
1.31148	0.00584552	1.28881	0.0114517	1.41697	-0.0180236				1.31079	0.00065129	1.28881	-0.0214794	1.41628	-0.0169562				1.31052	-0.0428233	1.28881	-0.0095429	1.41601	-0.036022
1.31393	0.00592543	1.29144	0.0114643	1.41943	-0.0180243				1.31325	0.00064951	1.29144	-0.0207109	1.41874	-0.0169551				1.31298	-0.0427625	1.29144	-0.00953834	1.41847	-0.0360452
1.31639	0.00596283	1.29407	0.0114768	1.42188	-0.018025				1.3157	0.00064684	1.29407	-0.0198701	1.4212	-0.0169541				1.31543	-0.0426763	1.29407	-0.00954259	1.42093	-0.0360684
1.31885	0.00595665	1.2967	0.0114801	1.42434	-0.0180258				1.31816	0.00064476	1.2967	-0.0191115	1.42366	-0.016953				1.31789	-0.042572	1.2967	-0.00954684	1.42339	-0.0360916
1.3213	0.00591113	1.29933	0.0116106	1.4268	-0.0180266				1.32062	0.0006444	1.29933	-0.018532	1.42611	-0.016952				1.32035	-0.0424609	1.29933	-0.00955367	1.42584	-0.036115
1.32376	0.00583485	1.30196	0.0117678	1.42925	-0.0180274				1.32308	0.00064638	1.30196	-0.018004	1.42857	-0.016951				1.32281	-0.0423557	1.30196	-0.00973842	1.4283	-0.0361384
1.32622	0.00573918	1.3046	0.0119933	1.43171	-0.0180283				1.32553	0.00065067	1.3046	-0.0174241	1.43103	-0.0169499				1.32526	-0.042268	1.30459	-0.00990601	1.43076	-0.0361619
1.32867	0.00563668	1.30723	0.0121238	1.43417	-0.0180291				1.32799	0.00065665	1.30723	-0.016874	1.43348	-0.0169489				1.32772	-0.042206	1.30723	-0.00997593	1.43321	-0.0361855
1.33113	0.0055396	1.30986	0.0121876	1.43663	-0.01803				1.33045	0.00066316	1.30986	-0.0164574	1.43594	-0.0169479				1.33018	-0.0421729	1.30986	-0.00998869	1.43567	-0.0362091
1.33359	0.00545843	1.31249	0.0122023	1.43908	-0.0180309				1.3329	0.00066883	1.31249	-0.0160279	1.4384	-0.0169469				1.33263	-0.0421665	1.31249	-0.0100015	1.43813	-0.0362328
1.33605	0.00540056	1.31512	0.0121688	1.44154	-0.0180318				1.33536	0.00067237	1.31512	-0.0154694	1.44085	-0.0169459				1.33509	-0.0421808	1.31512	-0.0101501	1.44058	-0.0362565
1.3385	0.00536918	1.31775	0.0121352	1.444	-0.0180327				1.33782	0.00067286	1.31775	-0.0149921	1.44331	-0.0169449				1.33755	-0.0422074	1.31775	-0.0101562	1.44304	-0.0362802
1.34096	0.00536285	1.32039	0.0121298	1.44645	-0.0180336				1.34027	0.00066988	1.32038	-0.0146143	1.44577	-0.0169438				1.34	-0.0422373	1.32038	-0.0101623	1.4455	-0.036304
1.34342	0.00537585	1.32302	0.0120893	1.44891	-0.0180345				1.34273	0.00066363	1.32302	-0.0141728	1.44823	-0.0169428				1.34246	-0.0422626	1.32302	-0.0101719	1.44796	-0.0363279
1.34587	0.00539936	1.32565	0.011927	1.45137	-0.0180355				1.34519	0.00065477	1.32565	-0.0136219	1.45068	-0.0169418				1.34492	-0.0422772	1.32565	-0.010159	1.45041	-0.0363517
1.34833	0.00542318	1.32828	0.0117644	1.45382	-0.0180364				1.34765	0.00064436	1.32828	-0.0131549	1.45314	-0.0169408				1.34738	-0.0422783	1.32828	-0.00963575	1.45287	-0.0363756
1.35079	0.0054379	1.33091	0.011746	1.45628	-0.0180372				1.3501	0.00063368	1.33091	-0.0128241	1.4556	-0.0169397				1.34983	-0.0422655	1.33091	-0.0090176	1.45533	-0.0363995
1.35324	0.0054366	1.33354	0.0117275	1.45874	-0.0180381				1.35256	0.00062414	1.33354	-0.0124545	1.45805	-0.0169386				1.35229	-0.0422418	1.33354	-0.00893444	1.45778	-0.0364233
1.3557	0.00541581	1.33617	0.0115479	1.46119	-0.018039				1.35502	0.00061713	1.33617	-0.0118668	1.46051	-0.0169375				1.35475	-0.042212	1.33617	-0.00896767	1.46024	-0.0364472
1.35816	0.00537565	1.33881	0.0113682	1.46365	-0.0180398				1.35747	0.00061404	1.33881	-0.0112529	1.46297	-0.0169364				1.3572	-0.042182	1.33881	-0.0090009	1.4627	-0.036471
1.36061	0.00531914	1.34144	0.0112986	1.46611	-0.0180406				1.35993	0.00061622	1.34144	-0.0107422	1.46542	-0.0169353				1.35966	-0.0421579	1.34144	-0.00906735	1.46515	-0.0364949
1.36307	0.00525103	1.34407	0.0112433	1.46857	-0.0180414				1.36239	0.00062478	1.34407	-0.0101965	1.46788	-0.0169341				1.36212	-0.0421446	1.34407	-0.00919828	1.46761	-0.0365187
1.36553	0.00517658	1.3467	0.0110651	1.47102	-0.0180421				1.36484	0.00064042	1.3467	-0.00972197	1.47034	-0.0169329				1.36457	-0.0421452	1.3467	-0.00940682	1.47007	-0.0365424
1.36799	0.00510053	1.34933	0.0109457	1.47348	-0.0180428				1.3673	0.00066316	1.34933	-0.00947036	1.47279	-0.0169317				1.36703	-0.0421606	1.34933	-0.00945502	1.47252	-0.0365661
1.37044	0.00502638	1.35196	0.0110477	1.47594	-0.0180434				1.36976	0.00069231	1.35196	-0.00922757	1.47525	-0.0169304				1.36949	-0.0421895	1.35196	-0.00951991	1.47498	-0.0365898
1.3729	0.00495622	1.3546	0.0110505	1.47839	-0.018044				1.37221	0.0007263	1.3546	-0.00884153	1.47771	-0.0169291				1.37194	-0.0422293	1.3546	-0.00972125	1.47744	-0.0366134
1.37536	0.00489051	1.35723	0.0110523	1.48085	-0.0180446				1.37467	0.00076301	1.35723	-0.00850405	1.48017	-0.0169277				1.3744	-0.042277	1.35723	-0.00984943	1.4799	-0.0366369
1.37781	0.00482841	1.35986	0.010949	1.48331	-0.0180451				1.37713	0.00079989	1.35986	-0.00827531	1.48262	-0.0169263				1.37686	-0.0423296	1.35986	-0.00988365	1.48235	-0.0366604
1.38027	0.00476823	1.36249	0.0108458	1.48576	-0.0180456				1.37959	0.00083432	1.36249	-0.00806204	1.48508	-0.0169249				1.37932	-0.0423851	1.36249	-0.00991787	1.48481	-0.0366838
1.38273	0.004708	1.36512	0.010631	1.48822	-0.0180461				1.38204	0.00086388	1.36512	-0.00770526	1.48754	-0.0169234				1.38177	-0.0424427	1.36512	-0.0100043	1.48727	-0.0367071
1.38518	0.0046462	1.36775	0.0103048	1.49068	-0.0180465				1.3845	0.00088663	1.36775	-0.00727993	1.48999	-0.0169219				1.38423	-0.0425019	1.36775	-0.0100906	1.48972	-0.0367304
1.38764	0.00458238	1.37039	0.0100058	1.49313	-0.0180468				1.38696	0.00090142	1.37039	-0.00702599	1.49245	-0.0169204				1.38669	-0.0425631	1.37038	-0.0100785	1.49218	-0.0367535
1.3901	0.00451743	1.37302	0.00977201	1.49559	-0.0180472				1.38941	0.00090807	1.37302	-0.00675845	1.49491	-0.0169188				1.38914	-0.0426264	1.37302	-0.00992662	1.49464	-0.0367766
1.39255	0.00445315	1.37565	0.00957761	1.49805	-0.0180475				1.39187	0.0009074	1.37565	-0.00637466	1.49736	-0.0169172				1.3916	-0.0426924	1.37565	-0.00953987	1.49709	-0.0367996
1.39501	0.00439205	1.37828	0.00936615	1.50051	-0.0180477				1.39433	0.00090106	1.37828	-0.00607781	1.49982	-0.0169155				1.39406	-0.0427606	1.37828	-0.00912973	1.49955	-0.0368225
1.39747	0.00433675	1.38091	0.0090843	1.50296	-0.018048				1.39678	0.00089113	1.38091	-0.00588869	1.50228	-0.0169139				1.39651	-0.0428303	1.38091	-0.00906236	1.50201	-0.0368453
1.39993	0.00428936	1.38354	0.00882724	1.50542	-0.0180482				1.39924	0.00087967	1.38354	-0.00550157	1.50473	-0.0169123				1.39897	-0.0429007	1.38354	-0.00905163	1.50446	-0.036868
1.40238	0.00425121	1.38618	0.0086191	1.50788	-0.0180484				1.4017	0.00086835	1.38617	-0.00489486	1.50719	-0.0169106				1.40143	-0.0429706	1.38617	-0.00904818	1.50692	-0.0368907
1.40484	0.00422266	1.38881	0.0084623	1.51033	-0.0180486				1.40415	0.00085836	1.38881	-0.00441318	1.50965	-0.0169089				1.40388	-0.0430381	1.38881	-0.00905017	1.50938	-0.0369133
1.4073	0.00420325	1.39144	0.00817788	1.51279	-0.0180487				1.40661	0.00085056	1.39144	-0.00416138	1.51211	-0.0169073				1.40634	-0.0431019	1.39144	-0.00909616	1.51184	-0.0369358
1.40975	0.00419178	1.39407	0.0079377	1.51525	-0.0180489				1.40907	0.00084569	1.39407	-0.00390322	1.51456	-0.0169057				1.4088	-0.0431605	1.39407	-0.00914214	1.51429	-0.0369583
1.41221	0.00418643	1.3967	0.0079375	1.5177	-0.0180491				1.41153	0.00084462	1.3967	-0.00361812	1.51702	-0.0169041				1.41126	-0.0432127	1.3967	-0.00923212	1.51675	-0.0369808
1.41467	0.00418482	1.39933	0.00793729	1.52016	-0.0180492				1.41398	0.00084843	1.39933	-0.00346146	1.51948	-0.0169025				1.41371	-0.043258	1.39933	-0.00930102	1.51921	-0.0370032
1.41712	0.00418413	1.40196	0.0079193	1.52262	-0.0180494				1.41644	0.00085827	1.40196	-0.0033592	1.52193	-0.0169009				1.41617	-0.0432964	1.40196	-0.00917547	1.52166	-0.0370256
1.41958	0.0041811	1.4046	0.00775694	1.52507	-0.0180495				1.4189	0.00087517	1.4046	-0.00317601	1.52439	-0.0168994				1.41863	-0.0433286	1.4046	-0.00908282	1.52412	-0.037048
1.42204	0.00417216	1.40723	0.00760851	1.52753	-0.0180497				1.42135	0.00089969	1.40723	-0.00296613	1.52685	-0.0168979				1.42108	-0.0433551	1.40723	-0.00906211	1.52658	-0.0370704
1.4245	0.00415357	1.40986	0.00737891	1.52999	-0.0180499				1.42381	0.00093165	1.40986	-0.00277607	1.5293	-0.0168964				1.42354	-0.0433766	1.40986	-0.00895388	1.52903	-0.0370928
1.42695	0.00412173	1.41249	0.00706374	1.53245	-0.01805				1.42627	0.00096993	1.41249	-0.00256515	1.53176	-0.016895				1.426	-0.0433932	1.41249	-0.00890976	1.53149	-0.0371152
1.42941	0.00407371	1.41512	0.00669985	1.5349	-0.0180502				1.42872	0.00101241	1.41512	-0.00232591	1.53422	-0.0168936				1.42845	-0.0434048	1.41512	-0.00889603	1.53395	-0.0371377
1.43187	0.00400757	1.41775	0.00642274	1.53736	-0.0180504				1.43118	0.00105618	1.41775	-0.00205446	1.53667	-0.0168923				1.43091	-0.043411	1.41775	-0.0088823	1.5364	-0.0371602
1.43432	0.00392304	1.42039	0.00619491	1.53982	-0.0180507				1.43364	0.00109809	1.42039	-0.0018863	1.53913	-0.0168909				1.43337	-0.0434114	1.42039	-0.00851746	1.53886	-0.0371829
1.43678	0.00382194	1.42302	0.00589674	1.54227	-0.0180509				1.43609	0.0011354	1.42302	-0.00179269	1.54159	-0.0168897				1.43582	-0.0434062	1.42302	-0.00795419	1.54132	-0.0372055
1.43924	0.00370853	1.42565	0.00561486	1.54473	-0.0180511				1.43855	0.00116648	1.42565	-0.00163128	1.54405	-0.0168884				1.43828	-0.0433962	1.42565	-0.00764523	1.54378	-0.0372283
1.44169	0.00358923	1.42828	0.00541968	1.54719	-0.0180514				1.44101	0.00119124	1.42828	-0.00135605	1.5465	-0.0168871				1.44074	-0.0433829	1.42828	-0.00764235	1.54623	-0.0372512
1.44415	0.00347186	1.43091	0.00521006	1.54964	-0.0180517				1.44347	0.00121125	1.43091	-0.00101464	1.54896	-0.0168859				1.4432	-0.0433682	1.43091	-0.00764275	1.54869	-0.0372741
1.44661	0.00336442	1.43354	0.00496317	1.5521	-0.018052				1.44592	0.00122934	1.43354	-0.000627714	1.55142	-0.0168847				1.44565	-0.0433542	1.43354	-0.0076673	1.55115	-0.0372972
1.44906	0.00327377	1.43618	0.00465803	1.55456	-0.0180523				1.44838	0.00124888	1.43618	-0.000231074	1.55387	-0.0168834				1.44811	-0.0433424	1.43617	-0.00769185	1.5536	-0.0373204
1.45152	0.00320437	1.43881	0.00437631	1.55702	-0.0180526				1.45084	0.001273	1.43881	8.91607e+08	1.55633	-0.0168822				1.45057	-0.0433335	1.43881	-0.00780577	1.55606	-0.0373437
1.45398	0.00315738	1.44144	0.00431951	1.55947	-0.018053				1.45329	0.00130385	1.44144	7.80434e+09	1.55879	-0.016881				1.45302	-0.0433271	1.44144	-0.00789902	1.55852	-0.0373671
1.45644	0.00313053	1.44407	0.00431008	1.56193	-0.0180534				1.45575	0.00134211	1.44407	0.000163788	1.56124	-0.0168797				1.45548	-0.0433222	1.44407	-0.00799227	1.56097	-0.0373906
1.45889	0.0031188	1.4467	0.00430065	1.56439	-0.0180538				1.45821	0.00138692	1.4467	0.000350459	1.5637	-0.0168784				1.45794	-0.0433172	1.4467	-0.00822601	1.56343	-0.0374142
1.46135	0.00311548	1.44933	0.00427956	1.56684	-0.0180542				1.46066	0.00143614	1.44933	0.00053295	1.56616	-0.0168771				1.46039	-0.0433107	1.44933	-0.00825866	1.56589	-0.0374379
1.46381	0.00311352	1.45196	0.00419298	1.5693	-0.0180547				1.46312	0.00148688	1.45196	0.000579401	1.56861	-0.0168757				1.46285	-0.0433019	1.45196	-0.0082386	1.56834	-0.0374617
1.46626	0.00310703	1.4546	0.00395087	1.57176	-0.0180552				1.46558	0.00153603	1.4546	0.000655796	1.57107	-0.0168743				1.46531	-0.0432906	1.4546	-0.00823974	1.5708	-0.0374856
1.46872	0.00309193	1.45723	0.00355833	1.57421	-0.0180557				1.46803	0.00158082	1.45723	0.000905365	1.57353	-0.0168729				1.46776	-0.0432768	1.45723	-0.00824181	1.57326	-0.0375095
1.47118	0.00306654	1.45986	0.00329437	1.57667	-0.0180563				1.47049	0.00161914	1.45986	0.00113026	1.57599	-0.0168714				1.47022	-0.0432607	1.45986	-0.00824388	1.57572	-0.0375336
1.47363	0.00303146	1.46249	0.00316162	1.57913	-0.0180569				1.47295	0.00164969	1.46249	0.00118089	1.57844	-0.0168699				1.47268	-0.0432425	1.46249	-0.00816511	1.57817	-0.0375577
1.47609	0.00298874	1.46512	0.00292499	1.58158	-0.0180576				1.47541	0.00167212	1.46512	0.0012842	1.5809	-0.0168683				1.47514	-0.0432223	1.46512	-0.00803534	1.58063	-0.0375819
1.47855	0.0029408	1.46775	0.00261866	1.58404	-0.0180583				1.47786	0.00168711	1.46775	0.00155671	1.58336	-0.0168667				1.47759	-0.0432004	1.46775	-0.00778167	1.58309	-0.0376061
1.481	0.00288948	1.47039	0.00239774	1.5865	-0.018059				1.48032	0.00169654	1.47039	0.00170072	1.58581	-0.0168651				1.48005	-0.0431771	1.47039	-0.00731236	1.58554	-0.0376304
1.48346	0.00283537	1.47302	0.00226971	1.58896	-0.0180598				1.48278	0.00170342	1.47302	0.00175912	1.58827	-0.0168634				1.48251	-0.0431532	1.47302	-0.00723371	1.588	-0.0376547
1.48592	0.00277769	1.47565	0.0021129	1.59141	-0.0180607				1.48523	0.00171161	1.47565	0.00203608	1.59073	-0.0168617				1.48496	-0.04313	1.47565	-0.00720256	1.59046	-0.0376791
1.48838	0.00271457	1.47828	0.0018716	1.59387	-0.0180615				1.48769	0.00172515	1.47828	0.00244314	1.59318	-0.01686				1.48742	-0.0431095	1.47828	-0.00721122	1.59291	-0.0377034
1.49083	0.00264374	1.48091	0.0016611	1.59633	-0.0180625				1.49015	0.0017474	1.48091	0.00275573	1.59564	-0.0168582				1.48988	-0.0430944	1.48091	-0.00721988	1.59537	-0.0377279
1.49329	0.00256337	1.48354	0.00155303	1.59878	-0.0180634				1.4926	0.00178032	1.48354	0.00297543	1.5981	-0.0168565				1.49233	-0.043088	1.48354	-0.00723755	1.59783	-0.0377523
1.49575	0.00247277	1.48618	0.00140425	1.60124	-0.0180644				1.49506	0.00182389	1.48618	0.00320103	1.60055	-0.0168547				1.49479	-0.0430938	1.48618	-0.00727325	1.60028	-0.0377768
1.4982	0.00237294	1.48881	0.0013212	1.6037	-0.0180655				1.49752	0.00187616	1.48881	0.00340637	1.60301	-0.0168529				1.49725	-0.0431143	1.48881	-0.00751268	1.60274	-0.0378013
1.50066	0.00226682	1.49144	0.00132091	1.60615	-0.0180665				1.49998	0.00193349	1.49144	0.00347339	1.60547	-0.0168511				1.49971	-0.0431507	1.49144	-0.00754592	1.6052	-0.0378258
1.50312	0.00215924	1.49407	0.00132063	1.60861	-0.0180677				1.50243	0.00199126	1.49407	0.00349967	1.60793	-0.0168493				1.50216	-0.0432023	1.49407	-0.00757915	1.60766	-0.0378503
1.50557	0.0020566	1.4967	0.00130413	1.61107	-0.0180688				1.50489	0.00204462	1.4967	0.00363292	1.61038	-0.0168476				1.50462	-0.0432665	1.4967	-0.00766651	1.61011	-0.0378749
1.50803	0.00196634	1.49933	0.00126496	1.61352	-0.01807				1.50735	0.00208936	1.49933	0.00379458	1.61284	-0.0168458				1.50708	-0.0433389	1.49933	-0.00788641	1.61257	-0.0378995
1.51049	0.0018958	1.50197	0.000920632	1.61598	-0.0180712				1.5098	0.00212266	1.50197	0.00383605	1.6153	-0.0168441				1.50953	-0.0434145	1.50196	-0.00793297	1.61503	-0.0379241
1.51294	0.00185145	1.5046	0.000756345	1.61844	-0.0180724				1.51226	0.00214363	1.5046	0.00386613	1.61775	-0.0168424				1.51199	-0.0434879	1.5046	-0.00793613	1.61748	-0.0379487
1.5154	0.00183759	1.50723	0.000579419	1.6209	-0.0180737				1.51472	0.00215336	1.50723	0.0040032	1.62021	-0.0168407				1.51445	-0.0435536	1.50723	-0.00793929	1.61994	-0.0379733
1.51786	0.00185558	1.50986	0.000349603	1.62335	-0.018075				1.51717	0.00215452	1.50986	0.00418431	1.62267	-0.016839				1.5169	-0.0436066	1.50986	-0.00800257	1.6224	-0.037998
1.52032	0.00190364	1.51249	0.000120137	1.62581	-0.0180764				1.51963	0.00215053	1.51249	0.00427391	1.62512	-0.0168374				1.51936	-0.0436431	1.51249	-0.00787864	1.62485	-0.0380227
1.52277	0.00197714	1.51512	-0.000109602	1.62827	-0.0180777				1.52209	0.00214472	1.51512	0.00432373	1.62758	-0.0168358				1.52182	-0.0436611	1.51512	-0.00743106	1.62731	-0.0380474
1.52523	0.00206914	1.51775	-0.00022195	1.63072	-0.0180791				1.52454	0.00213961	1.51775	0.00448188	1.63004	-0.0168343				1.52427	-0.0436613	1.51775	-0.00703753	1.62977	-0.038072
1.52769	0.00217133	1.52039	-0.000326696	1.63318	-0.0180805				1.527	0.00213669	1.52039	0.0046131	1.6325	-0.0168327				1.52673	-0.0436473	1.52039	-0.00696567	1.63223	-0.0380967
1.53014	0.00227474	1.52302	-0.000530208	1.63564	-0.018082				1.52946	0.0021365	1.52302	0.00469292	1.63495	-0.0168312				1.52919	-0.0436256	1.52302	-0.00696512	1.63468	-0.0381214
1.5326	0.00237054	1.52565	-0.000724133	1.63809	-0.0180835				1.53192	0.0021389	1.52565	0.00498086	1.63741	-0.0168298				1.53165	-0.0436042	1.52565	-0.00701423	1.63714	-0.038146
1.53506	0.00245105	1.52828	-0.000795532	1.64055	-0.0180849				1.53437	0.00214337	1.52828	0.00534746	1.63987	-0.0168284				1.5341	-0.0435907	1.52828	-0.00706335	1.6396	-0.0381706
1.53751	0.00251071	1.53091	-0.000842802	1.64301	-0.0180865				1.53683	0.00214939	1.53091	0.00557024	1.64232	-0.0168269				1.53656	-0.0435911	1.53091	-0.0071591	1.64205	-0.0381952
1.53997	0.00254675	1.53354	-0.000952606	1.64546	-0.018088				1.53929	0.00215661	1.53354	0.00562235	1.64478	-0.0168256				1.53902	-0.0436076	1.53354	-0.00719838	1.64451	-0.0382197
1.54243	0.00255968	1.53618	-0.000912566	1.64792	-0.0180896				1.54174	0.00216501	1.53618	0.00560406	1.64724	-0.0168242				1.54147	-0.0436387	1.53618	-0.00720987	1.64697	-0.0382442
1.54488	0.00255257	1.53881	-0.000764351	1.65038	-0.0180911				1.5442	0.00217494	1.53881	0.00569992	1.64969	-0.0168229				1.54393	-0.0436795	1.53881	-0.00724152	1.64942	-0.0382686
1.54734	0.00252977	1.54144	-0.000736504	1.65284	-0.0180927				1.54666	0.00218704	1.54144	0.0057385	1.65215	-0.0168216				1.54639	-0.0437231	1.54144	-0.00739261	1.65188	-0.038293
1.5498	0.00249541	1.54407	-0.000743289	1.65529	-0.0180944				1.54911	0.00220215	1.54407	0.00565468	1.65461	-0.0168202				1.54884	-0.0437625	1.54407	-0.00745799	1.65434	-0.0383172
1.55226	0.00245188	1.5467	-0.000750075	1.65775	-0.018096				1.55157	0.00222113	1.5467	0.00566887	1.65706	-0.0168189				1.5513	-0.043792	1.5467	-0.00748199	1.65679	-0.0383414
1.55471	0.00239971	1.54933	-0.000769322	1.66021	-0.0180976				1.55403	0.00224486	1.54933	0.00582022	1.65952	-0.0168177				1.55376	-0.0438084	1.54933	-0.007506	1.65925	-0.0383655
1.55717	0.00233804	1.55197	-0.000829418	1.66266	-0.0180992				1.55648	0.00227433	1.55197	0.0058815	1.66198	-0.0168164				1.55621	-0.0438109	1.55197	-0.00765198	1.66171	-0.0383895
1.55963	0.00226587	1.5546	-0.00102338	1.66512	-0.0181008				1.55894	0.00231071	1.5546	0.0058781	1.66444	-0.0168151				1.55867	-0.0438015	1.5546	-0.007657	1.66417	-0.0384134
1.56208	0.00218327	1.55723	-0.00126538	1.66758	-0.0181024				1.5614	0.0023553	1.55723	0.00600247	1.66689	-0.0168138				1.56113	-0.0437837	1.55723	-0.00766785	1.66662	-0.0384372
1.56454	0.00209198	1.55986	-0.00138201	1.67003	-0.0181039				1.56386	0.00240935	1.55986	0.00616697	1.66935	-0.0168125				1.56359	-0.0437623	1.55986	-0.00753414	1.66908	-0.0384609
1.567	0.00199523	1.56249	-0.00143581	1.67249	-0.0181055				1.56631	0.00247358	1.56249	0.00623642	1.67181	-0.0168112				1.56604	-0.0437418	1.56249	-0.00713562	1.67154	-0.0384845
1.56945	0.00189686	1.56512	-0.00147634	1.67495	-0.0181069				1.56877	0.00254775	1.56512	0.00625444	1.67426	-0.0168099				1.5685	-0.0437262	1.56512	-0.00694707	1.67399	-0.038508
1.57191	0.00180008	1.56776	-0.00163621	1.67741	-0.0181084				1.57123	0.00263035	1.56776	0.00639051	1.67672	-0.0168086				1.57096	-0.0437182	1.56775	-0.00685501	1.67645	-0.0385314
1.57437	0.00170696	1.57039	-0.00179413	1.67986	-0.0181098				1.57368	0.00271863	1.57039	0.00667549	1.67918	-0.0168073				1.57341	-0.043719	1.57039	-0.0068214	1.67891	-0.0385547
1.57683	0.00161817	1.57302	-0.001816	1.68232	-0.0181111				1.57614	0.00280887	1.57302	0.0069654	1.68163	-0.016806				1.57587	-0.0437288	1.57302	-0.0068315	1.68136	-0.038578
1.57928	0.00153343	1.57565	-0.00187277	1.68478	-0.0181123				1.5786	0.0028972	1.57565	0.00721866	1.68409	-0.0168047				1.57833	-0.0437466	1.57565	-0.00684159	1.68382	-0.0386012
1.58174	0.0014523	1.57828	-0.00209013	1.68723	-0.0181135				1.58105	0.00298044	1.57828	0.00741595	1.68655	-0.0168033				1.58078	-0.0437703	1.57828	-0.00690782	1.68628	-0.0386243
1.5842	0.00137477	1.58091	-0.00216963	1.68969	-0.0181145				1.58351	0.00305701	1.58091	0.00752984	1.689	-0.016802				1.58324	-0.043797	1.58091	-0.00712136	1.68873	-0.0386474
1.58665	0.00130144	1.58354	-0.00194257	1.69215	-0.0181155				1.58597	0.00312767	1.58354	0.00753747	1.69146	-0.0168006				1.5857	-0.0438225	1.58354	-0.00733188	1.69119	-0.0386705
1.58911	0.00123336	1.58618	-0.00190489	1.6946	-0.0181164				1.58842	0.00319557	1.58618	0.0075041	1.69392	-0.0167992				1.58815	-0.0438418	1.58618	-0.00733086	1.69365	-0.0386935
1.59157	0.00117161	1.58881	-0.00190658	1.69706	-0.0181172				1.59088	0.00326566	1.58881	0.00757566	1.69638	-0.0167978				1.59061	-0.0438491	1.58881	-0.00734456	1.69611	-0.0387166
1.59402	0.00111665	1.59144	-0.00190826	1.69952	-0.0181179				1.59334	0.00334351	1.59144	0.00769651	1.69883	-0.0167964				1.59307	-0.0438386	1.59144	-0.00735826	1.69856	-0.0387396
1.59648	0.00106791	1.59407	-0.00191337	1.70197	-0.0181185				1.5958	0.00343389	1.59407	0.00766121	1.70129	-0.016795				1.59553	-0.0438052	1.59407	-0.00738361	1.70102	-0.0387626
1.59894	0.00102375	1.5967	-0.00204206	1.70443	-0.018119				1.59825	0.0035397	1.5967	0.00768301	1.70375	-0.0167935				1.59798	-0.0437461	1.5967	-0.00738854	1.70348	-0.0387857
1.60139	0.000982028	1.59933	-0.00222687	1.70689	-0.0181194				1.60071	0.00366153	1.59933	0.00781951	1.7062	-0.016792				1.60044	-0.0436613	1.59933	-0.00739348	1.70593	-0.0388087
1.60385	0.000940677	1.60197	-0.00242751	1.70935	-0.0181197				1.60317	0.00379806	1.60197	0.00789981	1.70866	-0.0167904				1.6029	-0.0435551	1.60197	-0.0074189	1.70839	-0.0388318
1.60631	0.000898535	1.6046	-0.00256025	1.7118	-0.0181198				1.60562	0.00394703	1.6046	0.00793043	1.71112	-0.0167889				1.60535	-0.0434353	1.6046	-0.00741255	1.71085	-0.038855
1.60877	0.00085582	1.60723	-0.00261777	1.71426	-0.0181199				1.60808	0.00410633	1.60723	0.00796463	1.71357	-0.0167872				1.60781	-0.0433126	1.60723	-0.00702074	1.7133	-0.0388782
1.61122	0.000814262	1.60986	-0.00270211	1.71672	-0.0181199				1.61054	0.00427467	1.60986	0.00805767	1.71603	-0.0167855				1.61027	-0.0431988	1.60986	-0.00641824	1.71576	-0.0389014
1.61368	0.00077688	1.61249	-0.00287193	1.71917	-0.0181198				1.61299	0.00445165	1.61249	0.00809253	1.71849	-0.0167838				1.61272	-0.0431042	1.61249	-0.00637329	1.71822	-0.0389247
1.61614	0.0007477	1.61512	-0.00297381	1.72163	-0.0181197				1.61545	0.00463719	1.61512	0.00816057	1.72094	-0.016782				1.61518	-0.043036	1.61512	-0.00635363	1.72067	-0.038948
1.61859	0.000731498	1.61776	-0.00298796	1.72409	-0.0181194				1.61791	0.00483067	1.61776	0.008432	1.7234	-0.0167801				1.61764	-0.042997	1.61776	-0.00635016	1.72313	-0.0389714
1.62105	0.00073367	1.62039	-0.00307156	1.72654	-0.0181191				1.62036	0.00503021	1.62039	0.00875253	1.72586	-0.0167782				1.62009	-0.0429856	1.62039	-0.00649622	1.72559	-0.0389949
1.62351	0.00075984	1.62302	-0.00323215	1.729	-0.0181187				1.62282	0.00523239	1.62302	0.00894699	1.72832	-0.0167761				1.62255	-0.0429966	1.62302	-0.00664228	1.72805	-0.0390184
1.62596	0.000814893	1.62565	-0.00332113	1.73146	-0.0181182				1.62528	0.00543272	1.62565	0.00901025	1.73077	-0.016774				1.62501	-0.0430226	1.62565	-0.00682354	1.7305	-0.0390419
1.62842	0.000901633	1.62828	-0.00318206	1.73391	-0.0181176				1.62774	0.00562654	1.62828	0.00906781	1.73323	-0.0167717				1.62747	-0.0430557	1.62828	-0.00683252	1.73296	-0.0390655
1.63088	0.00101944	1.63091	-0.00297628	1.73637	-0.0181169				1.63019	0.00581006	1.63091	0.00916705	1.73569	-0.0167694				1.62992	-0.0430887	1.63091	-0.00684151	1.73542	-0.0390891
1.63333	0.00116355	1.63355	-0.00291487	1.73883	-0.0181162				1.63265	0.00598114	1.63355	0.00914735	1.73814	-0.0167669				1.63238	-0.043116	1.63354	-0.0070753	1.73787	-0.0391128
1.63579	0.00132542	1.63618	-0.00288839	1.74129	-0.0181154				1.63511	0.0061397	1.63618	0.00912245	1.7406	-0.0167643				1.63484	-0.0431339	1.63618	-0.00720392	1.74033	-0.0391365
1.63825	0.00149442	1.63881	-0.00288752	1.74374	-0.0181145				1.63756	0.00628765	1.63881	0.00918856	1.74306	-0.0167616				1.63729	-0.0431414	1.63881	-0.00720675	1.74279	-0.0391602
1.64071	0.00166006	1.64144	-0.0029138	1.7462	-0.0181135				1.64002	0.00642871	1.64144	0.00927672	1.74551	-0.0167587				1.63975	-0.0431395	1.64144	-0.00720959	1.74524	-0.0391839
1.64316	0.00181397	1.64407	-0.00294008	1.74866	-0.0181124				1.64248	0.00656794	1.64407	0.00924193	1.74797	-0.0167556				1.64221	-0.0431313	1.64407	-0.00721694	1.7477	-0.0392076
1.64562	0.00195111	1.6467	-0.0030944	1.75111	-0.0181111				1.64493	0.00671112	1.6467	0.00923558	1.75043	-0.0167524				1.64466	-0.043121	1.6467	-0.00726652	1.75016	-0.0392313
1.64808	0.00206981	1.64933	-0.0031902	1.75357	-0.0181097				1.64739	0.00686387	1.64933	0.00942289	1.75289	-0.0167489				1.64712	-0.0431126	1.64933	-0.00727521	1.75262	-0.039255
1.65053	0.00217057	1.65197	-0.0032127	1.75603	-0.0181082				1.64985	0.00703041	1.65197	0.00948969	1.75534	-0.0167453				1.64958	-0.0431085	1.65197	-0.00726442	1.75507	-0.0392787
1.65299	0.00225464	1.6546	-0.00321273	1.75848	-0.0181065				1.65231	0.00721246	1.6546	0.00942582	1.7578	-0.0167414				1.65204	-0.0431091	1.6546	-0.00699023	1.75753	-0.0393023
1.65545	0.00232274	1.65723	-0.00332109	1.76094	-0.0181046				1.65476	0.00740869	1.65723	0.00942934	1.76026	-0.0167373				1.65449	-0.0431123	1.65723	-0.00656284	1.75999	-0.0393259
1.6579	0.00237472	1.65986	-0.0034158	1.7634	-0.0181026				1.65722	0.00761493	1.65986	0.00949594	1.76271	-0.0167329				1.65695	-0.0431149	1.65986	-0.00646797	1.76244	-0.0393495
1.66036	0.00241004	1.66249	-0.00341075	1.76585	-0.0181002				1.65968	0.00782541	1.66249	0.00963377	1.76517	-0.0167283				1.65941	-0.0431138	1.66249	-0.00646788	1.7649	-0.0393731
1.66282	0.00242896	1.66512	-0.00341326	1.76831	-0.0180977				1.66213	0.00803443	1.66512	0.00979772	1.76763	-0.0167234				1.66186	-0.0431079	1.66512	-0.00647234	1.76736	-0.0393966
1.66527	0.00243356	1.66776	-0.00341578	1.77077	-0.0180948				1.66459	0.00823803	1.66776	0.0100431	1.77008	-0.0167181				1.66432	-0.0430988	1.66776	-0.00647679	1.76981	-0.03942
1.66773	0.00242837	1.67039	-0.00342364	1.77323	-0.0180917				1.66705	0.00843517	1.67039	0.0102701	1.77254	-0.0167126				1.66678	-0.0430906	1.67039	-0.00656691	1.77227	-0.0394435
1.67019	0.00242003	1.67302	-0.00334237	1.77568	-0.0180882				1.6695	0.00862814	1.67302	0.0102444	1.775	-0.0167067				1.66923	-0.0430887	1.67302	-0.00657196	1.77473	-0.0394669
1.67265	0.00241613	1.67565	-0.00319821	1.77814	-0.0180843				1.67196	0.00882245	1.67565	0.0101417	1.77745	-0.0167004				1.67169	-0.0430981	1.67565	-0.0068205	1.77718	-0.0394902
1.6751	0.00242349	1.67828	-0.00297773	1.7806	-0.0180801				1.67442	0.00902602	1.67828	0.0101685	1.77991	-0.0166938				1.67415	-0.0431218	1.67828	-0.00703126	1.77964	-0.0395135
1.67756	0.00244667	1.68091	-0.00292106	1.78305	-0.0180754				1.67687	0.00924791	1.68091	0.010197	1.78237	-0.0166868				1.6766	-0.0431597	1.68091	-0.00703522	1.7821	-0.0395367
1.68002	0.0024871	1.68355	-0.0029008	1.78551	-0.0180704				1.67933	0.00949666	1.68355	0.0100898	1.78483	-0.0166793				1.67906	-0.0432094	1.68355	-0.00703918	1.78456	-0.0395599
1.68247	0.00254309	1.68618	-0.00291532	1.78797	-0.0180648				1.68179	0.00977866	1.68618	0.00995427	1.78728	-0.0166715				1.68152	-0.0432665	1.68618	-0.00716561	1.78701	-0.0395831
1.68493	0.00261063	1.68881	-0.00292984	1.79042	-0.0180588				1.68425	0.010097	1.68881	0.0099359	1.78974	-0.0166632				1.68398	-0.0433268	1.68881	-0.0072072	1.78947	-0.0396062
1.68739	0.00268459	1.69144	-0.00303547	1.79288	-0.0180523				1.6867	0.010451	1.69144	0.00993589	1.7922	-0.0166544				1.68643	-0.0433868	1.69144	-0.00726738	1.79193	-0.0396293
1.68984	0.00275979	1.69407	-0.00313189	1.79534	-0.0180452				1.68916	0.0108375	1.69407	0.00979855	1.79465	-0.0166452				1.68889	-0.0434443	1.69407	-0.00732756	1.79438	-0.0396524
1.6923	0.00283186	1.6967	-0.00317275	1.79779	-0.0180377				1.69162	0.0112517	1.6967	0.0097469	1.79711	-0.0166355				1.69135	-0.0434986	1.6967	-0.00753352	1.79684	-0.0396754
1.69476	0.00289775	1.69934	-0.00326617	1.80025	-0.0180295				1.69407	0.011689	1.69934	0.00978608	1.79957	-0.0166254				1.6938	-0.0435494	1.69933	-0.00741711	1.7993	-0.0396984
1.69721	0.00295614	1.70197	-0.00343811	1.80271	-0.0180208				1.69653	0.0121458	1.70197	0.00976019	1.80202	-0.0166148				1.69626	-0.043596	1.70197	-0.00692506	1.80175	-0.0397213
1.69967	0.00300768	1.7046	-0.00356822	1.80517	-0.0180115				1.69899	0.0126203	1.7046	0.00965351	1.80448	-0.0166036				1.69872	-0.0436372	1.7046	-0.00672283	1.80421	-0.0397443
1.70213	0.00305507	1.70723	-0.00357783	1.80762	-0.0180016				1.70144	0.0131116	1.70723	0.009569	1.80694	-0.0165921				1.70117	-0.0436704	1.70723	-0.00668048	1.80667	-0.0397672
1.70459	0.00310272	1.70986	-0.00362515	1.81008	-0.0179911				1.7039	0.01362	1.70986	0.00972422	1.80939	-0.01658				1.70363	-0.0436925	1.70986	-0.00666572	1.80912	-0.0397901
1.70704	0.00315588	1.71249	-0.00375978	1.81254	-0.0179801				1.70636	0.0141462	1.71249	0.00997575	1.81185	-0.0165675				1.70609	-0.0437	1.71249	-0.0066804	1.81158	-0.0398129
1.7095	0.00321936	1.71512	-0.00390354	1.81499	-0.0179684				1.70881	0.0146916	1.71512	0.01008	1.81431	-0.0165545				1.70854	-0.0436905	1.71512	-0.00669506	1.81404	-0.0398357
1.71196	0.00329623	1.71776	-0.00394504	1.81745	-0.0179562				1.71127	0.0152579	1.71776	0.0100759	1.81677	-0.016541				1.711	-0.0436628	1.71776	-0.00679048	1.8165	-0.0398585
1.71441	0.0033871	1.72039	-0.00388443	1.81991	-0.0179434				1.71373	0.0158476	1.72039	0.0100981	1.81922	-0.0165272				1.71346	-0.0436176	1.72039	-0.0068877	1.81895	-0.0398812
1.71687	0.00349016	1.72302	-0.00383576	1.82236	-0.0179301				1.71619	0.0164637	1.72302	0.0100494	1.82168	-0.0165129				1.71592	-0.0435571	1.72302	-0.00691405	1.82141	-0.0399039
1.71933	0.00360202	1.72565	-0.00367256	1.82482	-0.0179163				1.71864	0.0171096	1.72565	0.00990924	1.82414	-0.0164982				1.71837	-0.0434848	1.72565	-0.00704452	1.82387	-0.0399265
1.72178	0.00371912	1.72828	-0.00367159	1.82728	-0.0179019				1.7211	0.0177886	1.72828	0.00983947	1.82659	-0.0164831				1.72083	-0.0434047	1.72828	-0.0071732	1.82632	-0.0399491
1.72424	0.00383915	1.73091	-0.00367224	1.82973	-0.017887				1.72356	0.0185039	1.73091	0.00978814	1.82905	-0.0164676				1.72329	-0.0433207	1.73091	-0.00727204	1.82878	-0.0399716
1.7267	0.00396195	1.73355	-0.00367288	1.83219	-0.0178717				1.72601	0.019258	1.73355	0.00965961	1.83151	-0.0164519				1.72574	-0.0432366	1.73355	-0.0072864	1.83124	-0.039994
1.72916	0.0040899	1.73618	-0.00375506	1.83465	-0.017856				1.72847	0.0200527	1.73618	0.0095655	1.83396	-0.0164358				1.7282	-0.0431554	1.73618	-0.00730076	1.83369	-0.0400164
1.73161	0.00422745	1.73881	-0.00384805	1.83711	-0.0178399				1.73093	0.0208897	1.73881	0.00957635	1.83642	-0.0164194				1.73066	-0.0430798	1.73881	-0.00734125	1.83615	-0.0400387
1.73407	0.00438016	1.74144	-0.00388739	1.83956	-0.0178234				1.73338	0.0217712	1.74144	0.00960485	1.83888	-0.0164027				1.73311	-0.0430115	1.74144	-0.00742165	1.83861	-0.0400609
1.73653	0.00455367	1.74407	-0.0039131	1.84202	-0.0178066				1.73584	0.0226995	1.74407	0.00953904	1.84133	-0.0163858				1.73557	-0.0429519	1.74407	-0.00737802	1.84106	-0.040083
1.73898	0.00475324	1.7467	-0.00404698	1.84448	-0.0177895				1.7383	0.0236774	1.7467	0.00945876	1.84379	-0.0163687				1.73803	-0.0429008	1.7467	-0.00701542	1.84352	-0.040105
1.74144	0.00498382	1.74934	-0.00412304	1.84693	-0.0177721				1.74075	0.0247075	1.74934	0.00947241	1.84625	-0.0163515				1.74048	-0.0428575	1.74934	-0.00662069	1.84598	-0.0401269
1.7439	0.00525054	1.75197	-0.004127	1.84939	-0.0177545				1.74321	0.0257911	1.75197	0.00943391	1.84871	-0.0163341				1.74294	-0.0428198	1.75197	-0.00630441	1.84844	-0.0401487
1.74635	0.00555947	1.7546	-0.00413096	1.85185	-0.0177367				1.74567	0.026928	1.7546	0.00937904	1.85116	-0.0163165				1.7454	-0.0427849	1.7546	-0.00629921	1.85089	-0.0401704
1.74881	0.00591774	1.75723	-0.00424113	1.8543	-0.0177187				1.74813	0.0281154	1.75723	0.00957199	1.85362	-0.0162988				1.74786	-0.042749	1.75723	-0.0063127	1.85335	-0.040192
1.75127	0.00633356	1.75986	-0.00426859	1.85676	-0.0177007				1.75058	0.0293481	1.75986	0.00985452	1.85608	-0.0162811				1.75031	-0.0427079	1.75986	-0.00632619	1.85581	-0.0402135
1.75372	0.00681611	1.76249	-0.0042795	1.85922	-0.0176825				1.75304	0.0306184	1.76249	0.0100064	1.85853	-0.0162633				1.75277	-0.0426573	1.76249	-0.0063537	1.85826	-0.0402349
1.75618	0.00737594	1.76513	-0.00434576	1.86168	-0.0176643				1.7555	0.0319173	1.76513	0.0100181	1.86099	-0.0162455				1.75523	-0.0425927	1.76512	-0.00639429	1.86072	-0.0402561
1.75864	0.00802556	1.76776	-0.00433292	1.86413	-0.017646				1.75795	0.0332347	1.76776	0.00998052	1.86345	-0.0162276				1.75768	-0.0425098	1.76776	-0.00655502	1.86318	-0.0402773
1.7611	0.00878021	1.77039	-0.0041274	1.86659	-0.0176278				1.76041	0.0345604	1.77039	0.00991766	1.8659	-0.0162098				1.76014	-0.0424054	1.77039	-0.00672006	1.86563	-0.0402983
1.76355	0.00965734	1.77302	-0.00398233	1.86905	-0.0176095				1.76287	0.0358846	1.77302	0.00976403	1.86836	-0.0161919				1.7626	-0.042278	1.77302	-0.00674805	1.86809	-0.0403192
1.76601	0.0106751	1.77565	-0.00395334	1.8715	-0.0175913				1.76532	0.0371981	1.77565	0.00969169	1.87082	-0.0161741				1.76505	-0.0421279	1.77565	-0.00676067	1.87055	-0.04034
1.76847	0.0118503	1.77828	-0.00394847	1.87396	-0.0175732				1.76778	0.0384941	1.77828	0.0096641	1.87327	-0.0161564				1.76751	-0.0419577	1.77828	-0.00677329	1.873	-0.0403607
1.77092	0.013197	1.78091	-0.00394696	1.87642	-0.0175552				1.77024	0.0397676	1.78091	0.00961418	1.87573	-0.0161386				1.76997	-0.0417711	1.78091	-0.00680395	1.87546	-0.0403812
1.77338	0.0147267	1.78355	-0.00395705	1.87887	-0.0175372				1.77269	0.0410165	1.78355	0.00952001	1.87819	-0.016121				1.77242	-0.0415716	1.78355	-0.00681057	1.87792	-0.0404016
1.77584	0.0164494	1.78618	-0.00396713	1.88133	-0.0175194				1.77515	0.0422411	1.78618	0.00946077	1.88065	-0.0161034				1.77488	-0.0413612	1.78618	-0.00681719	1.88038	-0.0404219
1.77829	0.0183747	1.78881	-0.00411773	1.88379	-0.0175017				1.77761	0.0434434	1.78881	0.00954531	1.8831	-0.0160858				1.77734	-0.0411394	1.78881	-0.00690449	1.88283	-0.0404421
1.78075	0.0205124	1.79144	-0.00430208	1.88624	-0.0174841				1.78007	0.0446258	1.79144	0.00955616	1.88556	-0.0160684				1.7798	-0.0409034	1.79144	-0.00693365	1.88529	-0.0404621
1.78321	0.0228711	1.79407	-0.00435946	1.8887	-0.0174667				1.78252	0.0457903	1.79407	0.00945649	1.88802	-0.016051				1.78225	-0.0406486	1.79407	-0.00647608	1.88775	-0.0404819
1.78566	0.0254572	1.7967	-0.0043847	1.89116	-0.0174494				1.78498	0.0469373	1.7967	0.0094149	1.89047	-0.0160336				1.78471	-0.0403693	1.7967	-0.00598921	1.8902	-0.0405016
1.78812	0.0282735	1.79934	-0.00440993	1.89362	-0.0174322				1.78744	0.0480656	1.79934	0.00944526	1.89293	-0.0160163				1.78717	-0.0400598	1.79934	-0.00591327	1.89266	-0.0405211
1.79058	0.0313205	1.80197	-0.00446413	1.89607	-0.0174153				1.78989	0.0491732	1.80197	0.00950295	1.89539	-0.015999				1.78962	-0.0397149	1.80197	-0.00595436	1.89512	-0.0405405
1.79304	0.0345966	1.8046	-0.00448055	1.89853	-0.0173984				1.79235	0.0502588	1.8046	0.009622	1.89784	-0.0159818				1.79208	-0.0393303	1.8046	-0.00599545	1.89757	-0.0405596
1.79549	0.0380991	1.80723	-0.00451158	1.90099	-0.0173817				1.79481	0.0513221	1.80723	0.00987075	1.9003	-0.0159645				1.79454	-0.0389026	1.80723	-0.00607727	1.90003	-0.0405785
1.79795	0.0418243	1.80986	-0.0045426	1.90344	-0.0173652				1.79726	0.0523648	1.80986	0.0100576	1.90276	-0.0159473				1.79699	-0.0384282	1.80986	-0.00623839	1.90249	-0.0405972
1.80041	0.0457663	1.81249	-0.00460779	1.9059	-0.0173487				1.79972	0.0533896	1.81249	0.0100594	1.90522	-0.01593				1.79945	-0.0379033	1.81249	-0.00653255	1.90495	-0.0406157
1.80286	0.0499169	1.81513	-0.00455088	1.90836	-0.0173324				1.80218	0.0543987	1.81513	0.00997455	1.90767	-0.0159127				1.80191	-0.037323	1.81513	-0.00654394	1.9074	-0.0406339
1.80532	0.0542667	1.81776	-0.0042586	1.91081	-0.0173162				1.80464	0.0553922	1.81776	0.0098783	1.91013	-0.0158952				1.80437	-0.0366823	1.81776	-0.00656132	1.90986	-0.0406518
1.80778	0.0588068	1.82039	-0.00420148	1.91327	-0.0173				1.80709	0.0563676	1.82039	0.00984408	1.91259	-0.0158777				1.80682	-0.0359772	1.82039	-0.00669962	1.91232	-0.0406694
1.81023	0.0635327	1.82302	-0.00419773	1.91573	-0.0172839				1.80955	0.0573199	1.82302	0.00976197	1.91504	-0.01586				1.80928	-0.0352066	1.82302	-0.00684314	1.91477	-0.0406867
1.81269	0.0684463	1.82565	-0.00419639	1.91818	-0.0172679				1.81201	0.0582423	1.82565	0.00966049	1.9175	-0.015842				1.81174	-0.0343736	1.82565	-0.00683246	1.91723	-0.0407036
1.81515	0.0735571	1.82828	-0.00420877	1.92064	-0.0172519				1.81446	0.0591285	1.82828	0.00966413	1.91996	-0.0158239				1.81419	-0.0334851	1.82828	-0.00682989	1.91969	-0.0407202
1.8176	0.0788802	1.83092	-0.00422115	1.9231	-0.0172358				1.81692	0.0599733	1.83092	0.00963475	1.92241	-0.0158054				1.81665	-0.0325504	1.83091	-0.00683737	1.92214	-0.0407364
1.82006	0.0844335	1.83355	-0.00438803	1.92556	-0.0172197				1.81938	0.0607736	1.83355	0.00954898	1.92487	-0.0157866				1.81911	-0.0315777	1.83355	-0.00684485	1.9246	-0.0407521
1.82252	0.0902322	1.83618	-0.00457299	1.92801	-0.0172036				1.82183	0.0615285	1.83618	0.00953619	1.92733	-0.0157674				1.82156	-0.0305713	1.83618	-0.00673494	1.92706	-0.0407675
1.82498	0.0962857	1.83881	-0.00462092	1.93047	-0.0171873				1.82429	0.0622391	1.83881	0.00959771	1.92978	-0.0157478				1.82402	-0.0295297	1.83881	-0.00659538	1.92951	-0.0407823
1.82743	0.102593	1.84144	-0.004719	1.93293	-0.0171709				1.82675	0.0629082	1.84144	0.00961569	1.93224	-0.0157277				1.82648	-0.0284465	1.84144	-0.00630909	1.93197	-0.0407966
1.82989	0.109143	1.84407	-0.00486332	1.93538	-0.0171542				1.8292	0.0635397	1.84407	0.00948531	1.9347	-0.0157071				1.82893	-0.027312	1.84407	-0.00581536	1.93443	-0.0408105
1.83235	0.115909	1.8467	-0.00498215	1.93784	-0.0171374				1.83166	0.0641379	1.8467	0.00940198	1.93716	-0.0156858				1.83139	-0.0261158	1.8467	-0.00579666	1.93689	-0.0408237
1.8348	0.122857	1.84934	-0.00502468	1.9403	-0.0171202				1.83412	0.0647067	1.84934	0.00957317	1.93961	-0.0156639				1.83385	-0.0248497	1.84934	-0.00579455	1.93934	-0.0408364
1.83726	0.12994	1.85197	-0.00506757	1.94275	-0.0171027				1.83658	0.0652487	1.85197	0.00979843	1.94207	-0.0156414				1.83631	-0.023508	1.85197	-0.00581304	1.9418	-0.0408485
1.83972	0.137106	1.8546	-0.00511046	1.94521	-0.0170848				1.83903	0.0657652	1.8546	0.00995209	1.94453	-0.0156181				1.83876	-0.0220888	1.8546	-0.00583154	1.94426	-0.0408599
1.84217	0.144304	1.85723	-0.00529205	1.94767	-0.0170665				1.84149	0.0662555	1.85723	0.0100529	1.94698	-0.0155941				1.84122	-0.0205934	1.85723	-0.00586764	1.94671	-0.0408707
1.84463	0.151486	1.85986	-0.00534536	1.95012	-0.0170477				1.84395	0.0667173	1.85986	0.0100901	1.94944	-0.0155693				1.84368	-0.0190268	1.85986	-0.0060068	1.94917	-0.0408808
1.84709	0.158608	1.86249	-0.00514943	1.95258	-0.0170284				1.8464	0.0671473	1.86249	0.00998418	1.9519	-0.0155436				1.84613	-0.0173983	1.86249	-0.00619293	1.95163	-0.0408901
1.84954	0.165638	1.86513	-0.00489131	1.95504	-0.0170085				1.84886	0.0675416	1.86513	0.00982278	1.95435	-0.0155172				1.84859	-0.0157212	1.86513	-0.00627768	1.95408	-0.0408988
1.852	0.172549	1.86776	-0.00488808	1.9575	-0.016988				1.85132	0.0678963	1.86776	0.00978617	1.95681	-0.0154899				1.85105	-0.0140117	1.86776	-0.00631567	1.95654	-0.0409067
1.85446	0.179317	1.87039	-0.00488626	1.95995	-0.0169668				1.85377	0.0682081	1.87039	0.00979562	1.95927	-0.0154617				1.8535	-0.0122861	1.87039	-0.00635366	1.959	-0.0409138
1.85692	0.185927	1.87302	-0.004939	1.96241	-0.0169449				1.85623	0.0684747	1.87302	0.00968525	1.96172	-0.0154328				1.85596	-0.0105574	1.87302	-0.00649717	1.96145	-0.0409201
1.85937	0.192369	1.87565	-0.00499174	1.96487	-0.0169223				1.85869	0.0686951	1.87565	0.009559	1.96418	-0.015403				1.85842	-0.00883314	1.87565	-0.00659815	1.96391	-0.0409257
1.86183	0.198638	1.87828	-0.00509806	1.96732	-0.0168989				1.86114	0.0688703	1.87828	0.00956098	1.96664	-0.0153724				1.86087	-0.00711494	1.87828	-0.00659243	1.96637	-0.0409304
1.86429	0.204737	1.88092	-0.00531251	1.96978	-0.0168747				1.8636	0.069003	1.88092	0.00957198	1.9691	-0.0153412				1.86333	-0.00540003	1.88092	-0.00659285	1.96883	-0.0409343
1.86674	0.210669	1.88355	-0.00536431	1.97224	-0.0168497				1.86606	0.0690972	1.88355	0.0094852	1.97155	-0.0153092				1.86579	-0.00368407	1.88355	-0.00659327	1.97128	-0.0409374
1.8692	0.216442	1.88618	-0.00536899	1.97469	-0.0168239				1.86852	0.0691581	1.88618	0.00943907	1.97401	-0.0152766				1.86825	-0.00196383	1.88618	-0.00640618	1.97374	-0.0409397
1.87166	0.222059	1.88881	-0.00543495	1.97715	-0.0167972				1.87097	0.0691913	1.88881	0.0094788	1.97647	-0.0152434				1.8707	-0.000238583	1.88881	-0.00583759	1.9762	-0.0409412
1.87411	0.227524	1.89144	-0.00556284	1.97961	-0.0167698				1.87343	0.0692023	1.89144	0.00950122	1.97892	-0.0152098				1.87316	0.00149029	1.89144	-0.00538376	1.97865	-0.0409418
1.87657	0.232832	1.89407	-0.00562914	1.98206	-0.0167416				1.87589	0.0691959	1.89407	0.00945224	1.98138	-0.0151757				1.87562	0.00322102	1.89407	-0.00535802	1.98111	-0.0409416
1.87903	0.237978	1.89671	-0.00564428	1.98452	-0.0167126				1.87834	0.0691767	1.89671	0.00955298	1.98384	-0.0151413				1.87807	0.00495301	1.8967	-0.00534775	1.98357	-0.0409407
1.88149	0.242955	1.89934	-0.00565942	1.98698	-0.0166829				1.8808	0.069148	1.89934	0.00984071	1.98629	-0.0151068				1.88053	0.0066874	1.89934	-0.00535584	1.98602	-0.040939
1.88394	0.247758	1.90197	-0.00570888	1.98944	-0.0166525				1.88326	0.0691121	1.90197	0.0100267	1.98875	-0.0150721				1.88299	0.00842628	1.90197	-0.00536393	1.98848	-0.0409366
1.8864	0.252391	1.9046	-0.0058305	1.99189	-0.0166215				1.88571	0.0690695	1.9046	0.0100599	1.99121	-0.0150373				1.88544	0.0101711	1.9046	-0.00551004	1.99094	-0.0409334
1.88886	0.25686	1.90723	-0.0057704	1.99435	-0.0165899				1.88817	0.0690182	1.90723	0.0100096	1.99366	-0.0150027				1.8879	0.0119209	1.90723	-0.0055606	1.99339	-0.0409295
1.89131	0.261179	1.90986	-0.00552986	1.99681	-0.0165579				1.89063	0.0689544	1.90986	0.00998555	1.99612	-0.0149682				1.89036	0.0136716	1.90986	-0.00557134	1.99585	-0.040925
1.89377	0.265359	1.91249	-0.00535072	1.99926	-0.0165254				1.89308	0.068873	1.91249	0.00993005	1.99858	-0.0149341				1.89281	0.0154154	1.91249	-0.00570201	1.99831	-0.0409199
1.89623	0.2694	1.91513	-0.00530761	2.00172	-0.0164927				1.89554	0.0687687	1.91513	0.00982263	2.00104	-0.0149004				1.89527	0.0171422	1.91513	-0.00578289	2.00077	-0.0409142
1.89868	0.273297	1.91776	-0.00528701	2.00418	-0.0164597				1.898	0.0686377	1.91776	0.00979968	2.00349	-0.0148671				1.89773	0.0188412	1.91776	-0.00579527	2.00322	-0.040908
1.90114	0.277032	1.92039	-0.00528914	2.00663	-0.0164266				1.90046	0.0684783	1.92039	0.00979571	2.00595	-0.0148345				1.90019	0.0205029	1.92039	-0.00580766	2.00568	-0.0409013
1.9036	0.280589	1.92302	-0.00529128	2.00909	-0.0163935				1.90291	0.0682919	1.92302	0.00972831	2.00841	-0.0148025				1.90264	0.0221204	1.92302	-0.00583666	2.00814	-0.0408942
1.90605	0.283948	1.92565	-0.00535028	2.01155	-0.0163605				1.90537	0.0680819	1.92565	0.00970291	2.01086	-0.0147714				1.9051	0.0236912	1.92565	-0.00589438	2.01059	-0.0408867
1.90851	0.2871	1.92828	-0.00535838	2.01401	-0.0163276				1.90783	0.0678541	1.92828	0.0097666	2.01332	-0.014741				1.90756	0.0252168	1.92828	-0.00581693	2.01305	-0.0408788
1.91097	0.290042	1.93092	-0.00536649	2.01646	-0.0162951				1.91028	0.0676154	1.93092	0.00979242	2.01578	-0.0147117				1.91001	0.0267023	1.93092	-0.00572181	2.01551	-0.0408708
1.91343	0.292776	1.93355	-0.00539521	2.01892	-0.016263				1.91274	0.0673732	1.93355	0.00968047	2.01823	-0.0146833				1.91247	0.0281545	1.93355	-0.00551129	2.01796	-0.0408625
1.91588	0.295307	1.93618	-0.0054463	2.02138	-0.0162314				1.9152	0.0671357	1.93618	0.00962625	2.02069	-0.014656				1.91493	0.0295808	1.93618	-0.00502648	2.02042	-0.040854
1.91834	0.29764	1.93881	-0.00544796	2.02383	-0.0162004				1.91765	0.0669109	1.93881	0.00965862	2.02315	-0.0146297				1.91738	0.0309874	1.93881	-0.00457592	2.02288	-0.0408454
1.9208	0.299782	1.94144	-0.00540004	2.02629	-0.01617				1.92011	0.0667066	1.94144	0.00972741	2.0256	-0.0146047				1.91984	0.0323785	1.94144	-0.0045562	2.02533	-0.0408368
1.92325	0.301736	1.94407	-0.00538954	2.02875	-0.0161405				1.92257	0.06653	1.94407	0.00987659	2.02806	-0.0145808				1.9223	0.0337574	1.94407	-0.00455551	2.02779	-0.0408282
1.92571	0.303508	1.94671	-0.00538585	2.0312	-0.0161118				1.92502	0.0663875	1.94671	0.010104	2.03052	-0.0145581				1.92475	0.0351271	1.94671	-0.00457477	2.03025	-0.0408197
1.92817	0.305109	1.94934	-0.00538216	2.03366	-0.0160841				1.92748	0.0662845	1.94934	0.0102951	2.03298	-0.0145367				1.92721	0.0364916	1.94934	-0.00459402	2.03271	-0.0408113
1.93062	0.306549	1.95197	-0.00533364	2.03612	-0.0160573				1.92994	0.066225	1.95197	0.0103275	2.03543	-0.0145165				1.92967	0.0378565	1.95197	-0.00462996	2.03516	-0.040803
1.93308	0.307847	1.9546	-0.00513746	2.03857	-0.0160317				1.9324	0.066211	1.9546	0.01025	2.03789	-0.0144976				1.93213	0.0392282	1.9546	-0.00469926	2.03762	-0.040795
1.93554	0.309018	1.95723	-0.00489432	2.04103	-0.0160071				1.93485	0.0662432	1.95723	0.0101927	2.04035	-0.0144799				1.93458	0.040612	1.95723	-0.00480798	2.04008	-0.0407871
1.93799	0.310078	1.95986	-0.00468217	2.04349	-0.0159837				1.93731	0.06632	1.95986	0.0101815	2.0428	-0.0144635				1.93704	0.0420114	1.95986	-0.00481508	2.04253	-0.0407796
1.94045	0.311036	1.9625	-0.00466935	2.04595	-0.0159614				1.93977	0.066438	1.9625	0.0101185	2.04526	-0.0144483				1.9395	0.0434268	1.96249	-0.00482218	2.04499	-0.0407724
1.94291	0.311897	1.96513	-0.00466751	2.0484	-0.0159404				1.94222	0.0665927	1.96513	0.0100216	2.04772	-0.0144344				1.94195	0.0448567	1.96513	-0.00483804	2.04745	-0.0407656
1.94537	0.312656	1.96776	-0.0046802	2.05086	-0.0159205				1.94468	0.0667784	1.96776	0.01002	2.05017	-0.0144216				1.94441	0.0462988	1.96776	-0.00482573	2.0499	-0.0407592
1.94782	0.313307	1.97039	-0.0046929	2.05332	-0.0159019				1.94714	0.066989	1.97039	0.0100618	2.05263	-0.0144101				1.94687	0.0477511	1.97039	-0.00482616	2.05236	-0.0407532
1.95028	0.31384	1.97302	-0.00469291	2.05577	-0.0158846				1.94959	0.0672182	1.97302	0.0100096	2.05509	-0.0143997				1.94932	0.0492116	1.97302	-0.00482835	2.05482	-0.0407476
1.95274	0.314249	1.97565	-0.00462657	2.05823	-0.0158684				1.95205	0.0674594	1.97565	0.00999129	2.05755	-0.0143904				1.95178	0.0506774	1.97565	-0.00483054	2.05728	-0.0407426
1.95519	0.314537	1.97828	-0.0046209	2.06069	-0.0158534				1.95451	0.067706	1.97828	0.0100277	2.06	-0.0143822				1.95424	0.0521435	1.97828	-0.00470381	2.05973	-0.040738
1.95765	0.314713	1.98092	-0.00461523	2.06314	-0.0158397				1.95697	0.0679517	1.98092	0.0100543	2.06246	-0.0143751				1.9567	0.0536026	1.98092	-0.00414391	2.06219	-0.0407339
1.96011	0.314793	1.98355	-0.00457155	2.0656	-0.015827				1.95942	0.0681906	1.98355	0.0100222	2.06492	-0.014369				1.95915	0.0550463	1.98355	-0.00358726	2.06465	-0.0407304
1.96256	0.314803	1.98618	-0.00445307	2.06806	-0.0158156				1.96188	0.0684181	1.98618	0.00996787	2.06737	-0.0143639				1.96161	0.0564681	1.98618	-0.00336642	2.0671	-0.0407274
1.96502	0.314766	1.98881	-0.00434227	2.07051	-0.0158052				1.96434	0.0686314	1.98881	0.0100999	2.06983	-0.0143598				1.96407	0.0578655	1.98881	-0.0033452	2.06956	-0.0407249
1.96748	0.314706	1.99144	-0.00429443	2.07297	-0.0157959				1.96679	0.0688294	1.99144	0.0103405	2.07229	-0.0143565				1.96652	0.0592421	1.99144	-0.0033434	2.07202	-0.040723
1.96993	0.314641	1.99407	-0.00425886	2.07543	-0.0157876				1.96925	0.0690126	1.99407	0.0105138	2.07474	-0.0143541				1.96898	0.0606077	1.99407	-0.00334528	2.07447	-0.0407217
1.97239	0.314586	1.99671	-0.00411353	2.07789	-0.0157803				1.97171	0.0691824	1.99671	0.0106486	2.0772	-0.0143525				1.97144	0.0619758	1.99671	-0.00336765	2.07693	-0.0407209
1.97485	0.314548	1.99934	-0.0039304	2.08034	-0.015774				1.97416	0.0693401	1.99934	0.0107359	2.07966	-0.0143517				1.97389	0.0633613	1.99934	-0.00339002	2.07939	-0.0407207
1.97731	0.314534	2.00197	-0.00368697	2.0828	-0.0157686				1.97662	0.0694865	2.00197	0.0106878	2.08211	-0.0143516				1.97635	0.0647764	2.00197	-0.00339476	2.08184	-0.040721
1.97976	0.31454	2.0046	-0.00339039	2.08526	-0.015764				1.97908	0.0696221	2.0046	0.010558	2.08457	-0.0143522				1.97881	0.0662282	2.0046	-0.0033995	2.0843	-0.0407219
1.98222	0.314559	2.00723	-0.00307411	2.08771	-0.0157603				1.98153	0.0697474	2.00723	0.0105157	2.08703	-0.0143534				1.98126	0.0677177	2.00723	-0.00341855	2.08676	-0.0407232
1.98468	0.314577	2.00986	-0.00306438	2.09017	-0.0157573				1.98399	0.0698635	2.00986	0.01058	2.08949	-0.0143552				1.98372	0.0692409	2.00986	-0.00338692	2.08922	-0.0407251
1.98713	0.314575	2.0125	-0.00306293	2.09263	-0.015755				1.98645	0.0699728	2.0125	0.0105327	2.09194	-0.0143575				1.98618	0.0707913	2.0125	-0.00337657	2.09167	-0.0407276
1.98959	0.314536	2.01513	-0.00307176	2.09508	-0.0157534				1.98891	0.070078	2.01513	0.01043	2.0944	-0.0143603				1.98864	0.0723627	2.01513	-0.00337863	2.09413	-0.0407304
1.99205	0.314446	2.01776	-0.00308058	2.09754	-0.0157525				1.99136	0.0701819	2.01776	0.0104054	2.09686	-0.0143636				1.99109	0.0739515	2.01776	-0.0033807	2.09659	-0.0407338
1.9945	0.314299	2.02039	-0.00308067	2.1	-0.015752				1.99382	0.0702862	2.02039	0.0104113	2.09931	-0.0143672				1.99355	0.075556	2.02039	-0.00335483	2.09904	-0.0407376
1.99696	0.314096	2.02302	-0.00308076	2.10245	-0.0157521				1.99628	0.0703907	2.02302	0.0103596	2.10177	-0.0143711				1.99601	0.0771754	2.02302	-0.00314966	2.1015	-0.0407419
1.99942	0.31384	2.02565	-0.00308273	2.10491	-0.0157527				1.99873	0.0704939	2.02565	0.0103339	2.10423	-0.0143753				1.99846	0.0788071	2.02565	-0.00293179	2.10396	-0.0407465
2.00187	0.313534	2.02829	-0.00309721	2.10737	-0.0157537				2.00119	0.070593	2.02829	0.0103296	2.10668	-0.0143798				2.00092	0.0804463	2.02828	-0.00251463	2.10641	-0.0407515
2.00433	0.313174	2.03092	-0.00296374	2.10983	-0.015755				2.00365	0.0706847	2.03092	0.0102531	2.10914	-0.0143843				2.00338	0.0820853	2.03092	-0.00197694	2.10887	-0.0407569
2.00679	0.312752	2.03355	-0.00288379	2.11228	-0.0157567				2.0061	0.0707654	2.03355	0.0101746	2.1116	-0.014389				2.00583	0.0837161	2.03355	-0.0018027	2.11133	-0.0407626
2.00925	0.312259	2.03618	-0.00288102	2.11474	-0.0157586				2.00856	0.0708314	2.03618	0.0103157	2.11405	-0.0143937				2.00829	0.0853317	2.03618	-0.00176286	2.11378	-0.0407686
2.0117	0.311685	2.03881	-0.00287825	2.1172	-0.0157607				2.01102	0.0708792	2.03881	0.0105742	2.11651	-0.0143984				2.01075	0.0869269	2.03881	-0.00174437	2.11624	-0.0407748
2.01416	0.311025	2.04144	-0.00285717	2.11965	-0.015763				2.01347	0.0709055	2.04144	0.0106945	2.11897	-0.014403				2.0132	0.0884984	2.04144	-0.00173777	2.1187	-0.0407813
2.01662	0.310278	2.04407	-0.00273733	2.12211	-0.0157653				2.01593	0.0709075	2.04407	0.0107282	2.12143	-0.0144074				2.01566	0.0900437	2.04407	-0.00173117	2.12116	-0.040788
2.01907	0.309445	2.04671	-0.00264947	2.12457	-0.0157677				2.01839	0.0708833	2.04671	0.0106533	2.12388	-0.0144116				2.01812	0.0915591	2.04671	-0.00173332	2.12361	-0.0407949
2.02153	0.308524	2.04934	-0.00244391	2.12702	-0.0157701				2.02085	0.070832	2.04934	0.0105576	2.12634	-0.0144155				2.02058	0.0930391	2.04934	-0.0017339	2.12607	-0.0408018
2.02399	0.307512	2.05197	-0.00204476	2.12948	-0.0157724				2.0233	0.0707541	2.05197	0.010474	2.1288	-0.014419				2.02303	0.0944761	2.05197	-0.00168201	2.12853	-0.0408089
2.02644	0.306403	2.0546	-0.00189241	2.13194	-0.0157745				2.02576	0.0706515	2.0546	0.0103882	2.13125	-0.0144219				2.02549	0.0958612	2.0546	-0.00167366	2.13098	-0.040816
2.0289	0.305192	2.05723	-0.00185534	2.1344	-0.0157764				2.02822	0.0705266	2.05723	0.0103371	2.13371	-0.0144244				2.02795	0.0971856	2.05723	-0.0016653	2.13344	-0.0408231
2.03136	0.303874	2.05986	-0.00185148	2.13685	-0.015778				2.03067	0.0703825	2.05986	0.0103156	2.13617	-0.0144261				2.0304	0.0984428	2.05986	-0.00163205	2.1359	-0.0408302
2.03382	0.30245	2.0625	-0.0018547	2.13931	-0.0157793				2.03313	0.0702216	2.0625	0.0102006	2.13862	-0.0144271				2.03286	0.09963	2.0625	-0.00150215	2.13835	-0.0408371
2.03627	0.300926	2.06513	-0.00185791	2.14177	-0.0157801				2.03559	0.0700457	2.06513	0.0100568	2.14108	-0.0144272				2.03532	0.100749	2.06513	-0.0014405	2.14081	-0.040844
2.03873	0.299313	2.06776	-0.00188754	2.14422	-0.0157804				2.03804	0.0698551	2.06776	0.0100597	2.14354	-0.0144263				2.03777	0.101805	2.06776	-0.00141665	2.14327	-0.0408506
2.04119	0.297626	2.07039	-0.00195142	2.14668	-0.0157801				2.0405	0.0696485	2.07039	0.0100828	2.14599	-0.0144242				2.04023	0.102806	2.07039	-0.0013928	2.14572	-0.040857
2.04364	0.295878	2.07302	-0.00205713	2.14914	-0.015779				2.04296	0.0694231	2.07302	0.0099364	2.14845	-0.0144209				2.04269	0.103758	2.07302	-0.000921554	2.14818	-0.0408631
2.0461	0.294081	2.07565	-0.0020528	2.15159	-0.0157772				2.04541	0.0691752	2.07565	0.00983097	2.15091	-0.0144162				2.04514	0.104664	2.07565	-0.000278201	2.15064	-0.0408687
2.04856	0.292241	2.07829	-0.0020556	2.15405	-0.0157744				2.04787	0.0689009	2.07829	0.00981653	2.15337	-0.0144098				2.0476	0.105523	2.07829	8.22915e+09	2.1531	-0.0408739
2.05101	0.290359	2.08092	-0.00205841	2.15651	-0.0157706				2.05033	0.0685963	2.08092	0.00979509	2.15582	-0.0144016				2.05006	0.106332	2.08092	0.000100075	2.15555	-0.0408786
2.05347	0.288431	2.08355	-0.00206627	2.15896	-0.0157656				2.05279	0.0682583	2.08355	0.00985998	2.15828	-0.0143914				2.05252	0.107086	2.08355	8.73614e+09	2.15801	-0.0408825
2.05593	0.28645	2.08618	-0.00206673	2.16142	-0.0157593				2.05524	0.0678858	2.08618	0.0100468	2.16074	-0.0143791				2.05497	0.107781	2.08618	7.46482e+09	2.16047	-0.0408857
2.05838	0.284408	2.08881	-0.0020672	2.16388	-0.0157515				2.0577	0.0674792	2.08881	0.0102255	2.16319	-0.0143642				2.05743	0.108418	2.08881	4.99973e+09	2.16292	-0.0408881
2.06084	0.282298	2.09144	-0.00206895	2.16634	-0.015742				2.06016	0.067041	2.09144	0.0102576	2.16565	-0.0143466				2.05989	0.108999	2.09144	-2.2e-05	2.16538	-0.0408894
2.0633	0.280113	2.09408	-0.00203687	2.16879	-0.0157306				2.06261	0.0665753	2.09408	0.0101307	2.16811	-0.014326				2.06234	0.109529	2.09407	-2.4e-05	2.16784	-0.0408895
2.06576	0.27785	2.09671	-0.00173576	2.17125	-0.0157173				2.06507	0.0660866	2.09671	0.00997879	2.17056	-0.0143021				2.0648	0.110013	2.09671	-2.76e-05	2.17029	-0.0408883
2.06821	0.275513	2.09934	-0.0016212	2.17371	-0.0157016				2.06753	0.0655794	2.09934	0.00991021	2.17302	-0.0142745				2.06726	0.110455	2.09934	-3.11e-05	2.17275	-0.0408856
2.07067	0.273107	2.10197	-0.00161109	2.17616	-0.0156833				2.06998	0.065058	2.10197	0.0098221	2.17548	-0.0142428				2.06971	0.110857	2.10197	-5.09e-05	2.17521	-0.0408812
2.07313	0.270644	2.1046	-0.00160906	2.17862	-0.0156623				2.07244	0.0645266	2.1046	0.00964184	2.17793	-0.0142067				2.07217	0.11122	2.1046	6.5819e+09	2.17766	-0.0408749
2.07558	0.268138	2.10723	-0.00160846	2.18108	-0.0156382				2.0749	0.0639892	2.10723	0.00954899	2.18039	-0.0141658				2.07463	0.111544	2.10723	0.000145848	2.18012	-0.0408665
2.07804	0.265601	2.10986	-0.00160786	2.18353	-0.0156107				2.07735	0.0634499	2.10986	0.00954318	2.18285	-0.0141195				2.07708	0.111828	2.10986	0.000225877	2.18258	-0.0408556
2.0805	0.263044	2.1125	-0.00168059	2.18599	-0.0155794				2.07981	0.0629125	2.1125	0.00940449	2.18531	-0.0140674				2.07954	0.112073	2.1125	0.000229487	2.18504	-0.0408421
2.08295	0.260471	2.11513	-0.0018631	2.18845	-0.015544				2.08227	0.0623804	2.11513	0.0092544	2.18776	-0.014009				2.082	0.112276	2.11513	0.000359276	2.18749	-0.0408256
2.08541	0.257884	2.11776	-0.00194617	2.1909	-0.0155041				2.08473	0.0618562	2.11776	0.00927889	2.19022	-0.0139438				2.08446	0.112436	2.11776	0.000477519	2.18995	-0.0408058
2.08787	0.255282	2.12039	-0.00196575	2.19336	-0.0154592				2.08718	0.0613412	2.12039	0.00928992	2.19268	-0.0138711				2.08691	0.112548	2.12039	0.000782037	2.19241	-0.0407823
2.09032	0.25267	2.12302	-0.00198533	2.19582	-0.015409				2.08964	0.0608356	2.12302	0.00915883	2.19513	-0.0137904				2.08937	0.112612	2.12302	0.00131904	2.19486	-0.0407549
2.09278	0.250055	2.12565	-0.00203641	2.19828	-0.0153529				2.0921	0.0603386	2.12565	0.00902835	2.19759	-0.0137011				2.09183	0.112627	2.12565	0.00153466	2.19732	-0.0407229
2.09524	0.247448	2.12829	-0.00209519	2.20073	-0.0152904				2.09455	0.059848	2.12829	0.00909993	2.20005	-0.0136025				2.09428	0.11259	2.12829	0.00163579	2.19978	-0.0406862
2.0977	0.244856	2.13092	-0.00209712	2.20319	-0.015221				2.09701	0.0593611	2.13092	0.00933153	2.2025	-0.013494				2.09674	0.112503	2.13092	0.00163817	2.20223	-0.0406441
2.10015	0.242285	2.13355	-0.00209906	2.20565	-0.0151441				2.09947	0.0588745	2.13355	0.00950862	2.20496	-0.0133749				2.0992	0.112364	2.13355	0.00162898	2.20469	-0.0405963
2.10261	0.239725	2.13618	-0.00210731	2.2081	-0.0150591				2.10192	0.0583853	2.13618	0.00959841	2.20742	-0.0132445				2.10165	0.112172	2.13618	0.0016198	2.20715	-0.0405423
2.10507	0.237161	2.13881	-0.0021562	2.21056	-0.0149654				2.10438	0.0578915	2.13881	0.00963023	2.20987	-0.0131022				2.10411	0.111925	2.13881	0.00160238	2.2096	-0.0404814
2.10752	0.23457	2.14144	-0.0019608	2.21302	-0.0148624				2.10684	0.057392	2.14144	0.00961041	2.21233	-0.0129473				2.10657	0.111625	2.14144	0.00149335	2.21206	-0.0404132
2.10998	0.231928	2.14408	-0.00161883	2.21547	-0.0147494				2.1093	0.0568865	2.14408	0.00945084	2.21479	-0.0127791				2.10903	0.111277	2.14407	0.0013899	2.21452	-0.0403372
2.11244	0.22922	2.14671	-0.00155121	2.21793	-0.0146258				2.11175	0.0563745	2.14671	0.00932262	2.21725	-0.0125969				2.11148	0.110891	2.14671	0.00143146	2.21698	-0.0402528
2.11489	0.226442	2.14934	-0.00154772	2.22039	-0.0144908				2.11421	0.0558553	2.14934	0.0093483	2.2197	-0.0124002				2.11394	0.110481	2.14934	0.00144206	2.21943	-0.0401593
2.11735	0.223605	2.15197	-0.00154644	2.22284	-0.0143438				2.11667	0.0553278	2.15197	0.00928879	2.22216	-0.0121882				2.1164	0.110061	2.15197	0.00145267	2.22189	-0.0400562
2.11981	0.220732	2.1546	-0.00155776	2.2253	-0.014184				2.11912	0.0547914	2.1546	0.00911143	2.22462	-0.0119604				2.11885	0.109643	2.1546	0.00152356	2.22435	-0.0399429
2.12226	0.217849	2.15723	-0.00156907	2.22776	-0.0140109				2.12158	0.0542466	2.15723	0.00905414	2.22707	-0.0117163				2.12131	0.109233	2.15723	0.00154817	2.2268	-0.0398188
2.12472	0.214981	2.15987	-0.0017842	2.23022	-0.0138236				2.12404	0.0536948	2.15987	0.00914512	2.22953	-0.0114554				2.12377	0.108828	2.15986	0.00155664	2.22926	-0.0396833
2.12718	0.212152	2.1625	-0.00186131	2.23267	-0.0136216				2.12649	0.0531379	2.1625	0.00912336	2.23199	-0.0111771				2.12622	0.108423	2.1625	0.00156512	2.23172	-0.0395357
2.12964	0.209373	2.16513	-0.00187782	2.23513	-0.0134042				2.12895	0.0525781	2.16513	0.00896819	2.23444	-0.0108812				2.12868	0.108004	2.16513	0.00177794	2.23417	-0.0393756
2.13209	0.206654	2.16776	-0.00189434	2.23759	-0.0131708				2.13141	0.0520169	2.16776	0.0089481	2.2369	-0.0105673				2.13114	0.107561	2.16776	0.00220128	2.23663	-0.0392023
2.13455	0.203998	2.17039	-0.00206987	2.24004	-0.0129208				2.13386	0.0514548	2.17039	0.00895743	2.23936	-0.0102351				2.13359	0.107085	2.17039	0.00248063	2.23909	-0.0390153
2.13701	0.201404	2.17302	-0.00221918	2.2425	-0.0126537				2.13632	0.0508916	2.17302	0.00884431	2.24182	-0.0098845				2.13605	0.106571	2.17302	0.00262499	2.24155	-0.038814
2.13946	0.198872	2.17565	-0.00222103	2.24496	-0.0123689				2.13878	0.0503273	2.17565	0.00883325	2.24427	-0.0095154				2.13851	0.10602	2.17565	0.00269574	2.244	-0.038598
2.14192	0.196393	2.17829	-0.00222288	2.24741	-0.0120661				2.14124	0.0497623	2.17829	0.00906523	2.24673	-0.0091278				2.14097	0.105436	2.17829	0.00272917	2.24646	-0.0383668
2.14438	0.193959	2.18092	-0.00239751	2.24987	-0.0117449				2.14369	0.0491984	2.18092	0.00932657	2.24919	-0.0087218				2.14342	0.104827	2.18092	0.00269245	2.24892	-0.0381199
2.14683	0.191557	2.18355	-0.00255161	2.25233	-0.011405				2.14615	0.0486387	2.18355	0.00939756	2.25164	-0.0082975				2.14588	0.104198	2.18355	0.00265572	2.25137	-0.0378571
2.14929	0.18917	2.18618	-0.00249057	2.25478	-0.0110462				2.14861	0.0480875	2.18618	0.00937536	2.2541	-0.0078552				2.14834	0.103553	2.18618	0.00264872	2.25383	-0.037578
2.15175	0.186782	2.18881	-0.00233847	2.25724	-0.0106684				2.15106	0.0475497	2.18881	0.00940464	2.25656	-0.0073954				2.15079	0.102896	2.18881	0.00264172	2.25629	-0.0372823
2.1542	0.184379	2.19144	-0.00227863	2.2597	-0.0102714				2.15352	0.0470298	2.19144	0.00937603	2.25901	-0.0069184				2.15325	0.102225	2.19144	0.00261513	2.25874	-0.0369698
2.15666	0.18195	2.19408	-0.00227044	2.26216	-0.00985537				2.15598	0.0465314	2.19408	0.00927951	2.26147	-0.0064249				2.15571	0.101541	2.19408	0.00256066	2.2612	-0.0366405
2.15912	0.179491	2.19671	-0.00227104	2.26461	-0.00942043				2.15843	0.0460575	2.19671	0.00928375	2.26393	-0.0059156				2.15816	0.100847	2.19671	0.00277529	2.26366	-0.0362941
2.16158	0.177005	2.19934	-0.00227163	2.26707	-0.00896681				2.16089	0.04561	2.19934	0.00939274	2.26638	-0.0053911				2.16062	0.100144	2.19934	0.00283914	2.26611	-0.0359309
2.16403	0.174498	2.20197	-0.00236281	2.26953	-0.00849485				2.16335	0.0451911	2.20197	0.00945256	2.26884	-0.0048524				2.16308	0.0994351	2.20197	0.002903	2.26857	-0.0355507
2.16649	0.171981	2.2046	-0.00252862	2.27198	-0.00800499				2.1658	0.0448029	2.2046	0.00945205	2.2713	-0.0043004				2.16553	0.0987248	2.2046	0.00290249	2.27103	-0.0351539
2.16895	0.169469	2.20723	-0.00263625	2.27444	-0.00749778				2.16826	0.0444482	2.20723	0.00959464	2.27376	-0.0037361				2.16799	0.0980164	2.20723	0.00310141	2.27349	-0.0347406
2.1714	0.166977	2.20987	-0.00267746	2.2769	-0.00697386				2.17072	0.0441298	2.20987	0.00978773	2.27621	-0.0031606				2.17045	0.0973142	2.20986	0.00327439	2.27594	-0.0343112
2.17386	0.164521	2.2125	-0.00273401	2.27935	-0.00643397				2.17318	0.0438506	2.2125	0.00990838	2.27867	-0.0025751				2.17291	0.0966224	2.2125	0.0034155	2.2784	-0.033866
2.17632	0.16212	2.21513	-0.00279056	2.28181	-0.00587897				2.17563	0.0436127	2.21513	0.0100552	2.28113	-0.0019808				2.17536	0.0959448	2.21513	0.00396073	2.28086	-0.0334056
2.17877	0.15979	2.21776	-0.00288061	2.28427	-0.0053098				2.17809	0.0434173	2.21776	0.0102316	2.28358	-0.001379				2.17782	0.0952833	2.21776	0.00461596	2.28331	-0.0329305
2.18123	0.157544	2.22039	-0.00277408	2.28673	-0.00472747				2.18055	0.0432644	2.22039	0.0104561	2.28604	-0.0007711				2.18028	0.0946372	2.22039	0.00492359	2.28577	-0.0324413
2.18369	0.155392	2.22302	-0.00272402	2.28918	-0.00413309				2.183	0.043154	2.22302	0.0108141	2.2885	-0.0001584				2.18273	0.0940038	2.22302	0.00498644	2.28823	-0.0319387
2.18615	0.153337	2.22566	-0.00267396	2.29164	-0.00352787				2.18546	0.0430864	2.22566	0.011278	2.29095	0.00045766				2.18519	0.0933797	2.22565	0.00509089	2.29068	-0.0314235
2.1886	0.151375	2.22829	-0.00266925	2.2941	-0.00291305				2.18792	0.0430632	2.22829	0.0117186	2.29341	0.00107569				2.18765	0.0927622	2.22829	0.00512164	2.29314	-0.0308965
2.19106	0.1495	2.23092	-0.00252432	2.29655	-0.00228997				2.19037	0.043088	2.23092	0.0121099	2.29587	0.00169425				2.1901	0.0921517	2.23092	0.00515238	2.2956	-0.0303586
2.19352	0.1477	2.23355	-0.00226289	2.29901	-0.00165999				2.19283	0.0431662	2.23355	0.0123172	2.29832	0.00231188				2.19256	0.0915515	2.23355	0.00517747	2.29805	-0.0298108
2.19597	0.145962	2.23618	-0.00192173	2.30147	-0.00102454				2.19529	0.0433039	2.23618	0.012403	2.30078	0.00292718				2.19502	0.0909682	2.23618	0.00533478	2.30051	-0.0292539
2.19843	0.144269	2.23881	-0.00149154	2.30392	-0.000385081				2.19774	0.0435067	2.23881	0.0126694	2.30324	0.00353873				2.19747	0.0904093	2.23881	0.00554935	2.30297	-0.028689
2.20089	0.142604	2.24144	-0.00109694	2.30638	0.0002569				2.2002	0.0437783	2.24144	0.0130805	2.3057	0.00414515				2.19993	0.0898818	2.24144	0.00572507	2.30543	-0.0281171
2.20334	0.140955	2.24408	-0.000890383	2.30884	0.000899901				2.20266	0.0441204	2.24408	0.0134686	2.30815	0.00474508				2.20239	0.0893905	2.24408	0.00596292	2.30788	-0.0275394
2.2058	0.139311	2.24671	-0.000754584	2.31129	0.00154241				2.20512	0.0445325	2.24671	0.0138519	2.31061	0.00533722				2.20485	0.0889368	2.24671	0.00641909	2.31034	-0.0269568
2.20826	0.137673	2.24934	-0.000688596	2.31375	0.00218292				2.20757	0.0450127	2.24934	0.0143531	2.31307	0.0059203				2.2073	0.0885187	2.24934	0.00682021	2.3128	-0.0263706
2.21071	0.136049	2.25197	-0.000572352	2.31621	0.00281994				2.21003	0.0455597	2.25197	0.01492	2.31552	0.00649312				2.20976	0.0881317	2.25197	0.00703439	2.31525	-0.0257816
2.21317	0.134454	2.2546	-0.000214311	2.31867	0.003452				2.21249	0.0461737	2.2546	0.0154237	2.31798	0.00705453				2.21222	0.0877709	2.2546	0.00722555	2.31771	-0.0251912
2.21563	0.132908	2.25723	0.000179472	2.32112	0.00407764				2.21494	0.0468565	2.25723	0.0159543	2.32044	0.00760345				2.21467	0.0874329	2.25723	0.00771384	2.32017	-0.0246003
2.21809	0.131431	2.25987	0.000469081	2.32358	0.00469548				2.2174	0.0476114	2.25987	0.0165935	2.32289	0.00813889				2.21713	0.087118	2.25987	0.00860835	2.32262	-0.0240099
2.22054	0.130044	2.2625	0.00082504	2.32604	0.00530416				2.21986	0.0484412	2.2625	0.0172161	2.32535	0.00865989				2.21959	0.0868309	2.2625	0.00946291	2.32508	-0.0234212
2.223	0.128763	2.26513	0.00129698	2.32849	0.00590238				2.22231	0.0493472	2.26513	0.017699	2.32781	0.00916561				2.22204	0.0865804	2.26513	0.0102532	2.32754	-0.0228352
2.22546	0.127604	2.26776	0.00176473	2.33095	0.0064889				2.22477	0.050328	2.26776	0.0183006	2.33026	0.00965526				2.2245	0.086377	2.26776	0.010959	2.32999	-0.0222528
2.22791	0.126577	2.27039	0.00222631	2.33341	0.00706255				2.22723	0.0513802	2.27039	0.0191946	2.33272	0.0101282				2.22696	0.0862304	2.27039	0.0113555	2.33245	-0.021675
2.23037	0.125692	2.27302	0.00262777	2.33586	0.00762225				2.22968	0.0524999	2.27302	0.020135	2.33518	0.0105837				2.22941	0.0861469	2.27302	0.0115249	2.33491	-0.0211026
2.23283	0.124953	2.27566	0.00307561	2.33832	0.00816698				2.23214	0.0536841	2.27566	0.0208736	2.33764	0.0110213				2.23187	0.086128	2.27565	0.0118894	2.33737	-0.0205366
2.23528	0.124357	2.27829	0.00365983	2.34078	0.0086958				2.2346	0.0549317	2.27829	0.0214784	2.34009	0.0114405				2.23433	0.0861711	2.27829	0.0124676	2.33982	-0.0199777
2.23774	0.123896	2.28092	0.00436453	2.34323	0.00920787				2.23706	0.0562436	2.28092	0.0220348	2.34255	0.011841				2.23679	0.0862707	2.28092	0.0130151	2.34228	-0.0194267
2.2402	0.123564	2.28355	0.00511732	2.34569	0.00970242				2.23951	0.0576212	2.28355	0.0224995	2.34501	0.0122225				2.23924	0.0864218	2.28355	0.0135178	2.34474	-0.0188842
2.24265	0.12335	2.28618	0.00590087	2.34815	0.0101788				2.24197	0.0590653	2.28618	0.0229551	2.34746	0.0125847				2.2417	0.0866217	2.28618	0.0141175	2.34719	-0.018351
2.24511	0.123251	2.28881	0.0066284	2.35061	0.0106364				2.24443	0.0605743	2.28881	0.0235738	2.34992	0.0129275				2.24416	0.0868717	2.28881	0.0148701	2.34965	-0.0178277
2.24757	0.123265	2.29145	0.00711591	2.35306	0.0110747				2.24688	0.0621439	2.29145	0.0243333	2.35238	0.0132509				2.24661	0.0871767	2.29144	0.015527	2.35211	-0.0173146
2.25003	0.123396	2.29408	0.00742632	2.35552	0.0114933				2.24934	0.0637678	2.29408	0.0249874	2.35483	0.0135548				2.24907	0.087545	2.29408	0.0161659	2.35456	-0.0168124
2.25248	0.123649	2.29671	0.00776448	2.35798	0.0118919				2.2518	0.0654386	2.29671	0.0255535	2.35729	0.0138392				2.25153	0.0879864	2.29671	0.016881	2.35702	-0.0163214
2.25494	0.12403	2.29934	0.00828357	2.36043	0.0122703				2.25425	0.0671496	2.29934	0.0262252	2.35975	0.0141044				2.25398	0.088511	2.29934	0.0175727	2.35948	-0.015842
2.2574	0.124544	2.30197	0.0089242	2.36289	0.0126283				2.25671	0.0688959	2.30197	0.0269112	2.3622	0.0143504				2.25644	0.0891284	2.30197	0.0181005	2.36193	-0.0153745
2.25985	0.125191	2.3046	0.00949671	2.36535	0.0129659				2.25917	0.0706756	2.3046	0.0275281	2.36466	0.0145776				2.2589	0.0898469	2.3046	0.0187258	2.36439	-0.0149192
2.26231	0.125966	2.30723	0.0100398	2.3678	0.013283				2.26163	0.0724901	2.30723	0.0281397	2.36712	0.0147861				2.26136	0.090674	2.30723	0.0198219	2.36685	-0.0144761
2.26477	0.126856	2.30987	0.0106908	2.37026	0.0135796				2.26408	0.0743436	2.30987	0.028686	2.36958	0.0149763				2.26381	0.0916163	2.30987	0.0211236	2.36931	-0.0140456
2.26722	0.127846	2.3125	0.0113396	2.37272	0.0138561				2.26654	0.076241	2.3125	0.0292493	2.37203	0.0151487				2.26627	0.0926805	2.3125	0.0220673	2.37176	-0.0136276
2.26968	0.128919	2.31513	0.0119067	2.37517	0.0141125				2.269	0.0781864	2.31513	0.0298527	2.37449	0.0153034				2.26873	0.0938722	2.31513	0.0226335	2.37422	-0.0132222
2.27214	0.130063	2.31776	0.0124093	2.37763	0.0143491				2.27145	0.0801802	2.31776	0.0305215	2.37695	0.0154411				2.27118	0.0951949	2.31776	0.0231211	2.37668	-0.0128295
2.27459	0.131271	2.32039	0.0129376	2.38009	0.0145663				2.27391	0.0822184	2.32039	0.0312842	2.3794	0.0155622				2.27364	0.0966476	2.32039	0.0235017	2.37913	-0.0124494
2.27705	0.132544	2.32302	0.0134483	2.38255	0.0147644				2.27637	0.0842927	2.32302	0.0318971	2.38186	0.015667				2.2761	0.0982231	2.32302	0.0238367	2.38159	-0.0120817
2.27951	0.133888	2.32566	0.0139069	2.385	0.0149439				2.27882	0.0863917	2.32566	0.0322253	2.38432	0.0157563				2.27855	0.0999078	2.32566	0.0243773	2.38405	-0.0117265
2.28197	0.135309	2.32829	0.0144521	2.38746	0.0151052				2.28128	0.0885028	2.32829	0.0324843	2.38677	0.0158304				2.28101	0.101683	2.32829	0.0251281	2.3865	-0.0113836
2.28442	0.136817	2.33092	0.0151693	2.38992	0.0152488				2.28374	0.0906141	2.33092	0.0327937	2.38923	0.0158899				2.28347	0.10353	2.33092	0.0258198	2.38896	-0.0110529
2.28688	0.138418	2.33355	0.0158632	2.39237	0.0153752				2.28619	0.0927155	2.33355	0.0331189	2.39169	0.0159353				2.28592	0.10543	2.33355	0.0263508	2.39142	-0.010734
2.28934	0.140115	2.33618	0.0163583	2.39483	0.0154851				2.28865	0.0947991	2.33618	0.0334137	2.39415	0.0159673				2.28838	0.107373	2.33618	0.0270152	2.39388	-0.0104269
2.29179	0.141907	2.33881	0.0165667	2.39729	0.0155789				2.29111	0.0968592	2.33881	0.0337461	2.3966	0.0159863				2.29084	0.109355	2.33881	0.0278647	2.39633	-0.0101312
2.29425	0.14379	2.34145	0.0166384	2.39974	0.0156573				2.29357	0.0988917	2.34145	0.0341394	2.39906	0.015993				2.2933	0.111377	2.34144	0.0285574	2.39879	-0.0098468
2.29671	0.145753	2.34408	0.0168696	2.4022	0.0157209				2.29602	0.100893	2.34408	0.0344539	2.40152	0.0159879				2.29575	0.113441	2.34408	0.0289803	2.40125	-0.00957336
2.29916	0.147782	2.34671	0.0172237	2.40466	0.0157704				2.29848	0.102858	2.34671	0.0347082	2.40397	0.0159715				2.29821	0.115548	2.34671	0.0294509	2.4037	-0.00931062
2.30162	0.149855	2.34934	0.0174868	2.40711	0.0158063				2.30094	0.104784	2.34934	0.0350244	2.40643	0.0159444				2.30067	0.117695	2.34934	0.0300324	2.40616	-0.0090583
2.30408	0.151949	2.35197	0.0177099	2.40957	0.0158293				2.30339	0.106666	2.35197	0.0353583	2.40889	0.0159072				2.30312	0.119872	2.35197	0.0307368	2.40862	-0.00881611
2.30653	0.154042	2.3546	0.0180175	2.41203	0.0158401				2.30585	0.108501	2.3546	0.0356017	2.41134	0.0158604				2.30558	0.122069	2.3546	0.0315676	2.41107	-0.00858374
2.30899	0.156117	2.35724	0.0183153	2.41449	0.0158392				2.30831	0.110287	2.35724	0.0356887	2.4138	0.0158045				2.30804	0.124277	2.35723	0.0325249	2.41353	-0.0083609
2.31145	0.158161	2.35987	0.0185641	2.41694	0.0158273				2.31076	0.112023	2.35987	0.0357896	2.41626	0.01574				2.31049	0.126486	2.35987	0.0333889	2.41599	-0.0081473
2.31391	0.160171	2.3625	0.0187293	2.4194	0.0158051				2.31322	0.113709	2.3625	0.036157	2.41871	0.0156676				2.31295	0.128696	2.3625	0.033702	2.41844	-0.00794261
2.31636	0.16215	2.36513	0.0189001	2.42186	0.0157731				2.31568	0.115343	2.36513	0.0365651	2.42117	0.0155876				2.31541	0.130907	2.36513	0.0338072	2.4209	-0.00774655
2.31882	0.164102	2.36776	0.0190877	2.42431	0.0157319				2.31813	0.116923	2.36776	0.0368515	2.42363	0.0155006				2.31786	0.133121	2.36776	0.0340508	2.42336	-0.00755881
2.32128	0.166034	2.37039	0.0192664	2.42677	0.0156822				2.32059	0.118444	2.37039	0.0370583	2.42609	0.0154071				2.32032	0.13534	2.37039	0.0343377	2.42582	-0.00737909
2.32373	0.167947	2.37302	0.0193603	2.42923	0.0156245				2.32305	0.1199	2.37302	0.0371927	2.42854	0.0153075				2.32278	0.137564	2.37302	0.0346333	2.42827	-0.00720711
2.32619	0.169837	2.37566	0.0195811	2.43168	0.0155593				2.32551	0.121285	2.37566	0.0372246	2.431	0.0152022				2.32524	0.139785	2.37566	0.0349368	2.43073	-0.00704256
2.32865	0.171696	2.37829	0.0200138	2.43414	0.0154873				2.32796	0.122595	2.37829	0.0371214	2.43346	0.0150918				2.32769	0.141991	2.37829	0.0353618	2.43319	-0.00688517
2.3311	0.17351	2.38092	0.0200631	2.4366	0.0154088				2.33042	0.123825	2.38092	0.0370695	2.43591	0.0149766				2.33015	0.144169	2.38092	0.0359143	2.43564	-0.00673464
2.33356	0.175263	2.38355	0.0200662	2.43906	0.0153245				2.33288	0.124974	2.38355	0.037166	2.43837	0.014857				2.33261	0.146302	2.38355	0.0362849	2.4381	-0.0065907
2.33602	0.176945	2.38618	0.0200675	2.44151	0.0152349				2.33533	0.126038	2.38618	0.037164	2.44083	0.0147335				2.33506	0.148378	2.38618	0.0366381	2.44056	-0.00645307
2.33848	0.178544	2.38881	0.0200443	2.44397	0.0151403				2.33779	0.127018	2.38881	0.0370928	2.44328	0.0146065				2.33752	0.150387	2.38881	0.0371519	2.44301	-0.00632148
2.34093	0.180058	2.39145	0.0200212	2.44643	0.0150413				2.34025	0.127913	2.39145	0.0371191	2.44574	0.0144762				2.33998	0.152326	2.39145	0.0375832	2.44547	-0.00619565
2.34339	0.181483	2.39408	0.0199002	2.44888	0.0149382				2.3427	0.128724	2.39408	0.0371707	2.4482	0.0143432				2.34243	0.154194	2.39408	0.0378697	2.44793	-0.00607534
2.34585	0.182824	2.39671	0.0197369	2.45134	0.0148315				2.34516	0.129453	2.39671	0.0371255	2.45065	0.0142077				2.34489	0.155997	2.39671	0.038224	2.45038	-0.00596027
2.3483	0.184083	2.39934	0.0196632	2.4538	0.0147217				2.34762	0.130107	2.39934	0.036993	2.45311	0.0140701				2.34735	0.157736	2.39934	0.0388994	2.45284	-0.00585019
2.35076	0.185263	2.40197	0.019611	2.45625	0.014609				2.35007	0.130693	2.40197	0.0369054	2.45557	0.0139307				2.3498	0.159415	2.40197	0.039644	2.4553	-0.00574484
2.35322	0.186364	2.4046	0.019468	2.45871	0.0144939				2.35253	0.13122	2.4046	0.0368027	2.45803	0.0137898				2.35226	0.161036	2.4046	0.0401811	2.45776	-0.00564398
2.35567	0.187382	2.40724	0.0193377	2.46117	0.0143766				2.35499	0.131696	2.40724	0.0366186	2.46048	0.0136478				2.35472	0.162599	2.40723	0.0405936	2.46021	-0.00554736
2.35813	0.188308	2.40987	0.0193058	2.46362	0.0142576				2.35745	0.132128	2.40987	0.0366147	2.46294	0.0135049				2.35718	0.164104	2.40987	0.0407308	2.46267	-0.00545474
2.36059	0.189129	2.4125	0.0192611	2.46608	0.0141372				2.3599	0.132521	2.4125	0.036794	2.4654	0.0133615				2.35963	0.16555	2.4125	0.0407915	2.46513	-0.00536587
2.36304	0.189832	2.41513	0.0191004	2.46854	0.0140157				2.36236	0.132876	2.41513	0.036909	2.46785	0.0132178				2.36209	0.166936	2.41513	0.0408523	2.46758	-0.0052805
2.3655	0.190403	2.41776	0.0187911	2.471	0.0138935				2.36482	0.133188	2.41776	0.036704	2.47031	0.0130742				2.36455	0.168262	2.41776	0.0409667	2.47004	-0.00519842
2.36796	0.190834	2.42039	0.0186839	2.47345	0.0137707				2.36727	0.133454	2.42039	0.036499	2.47277	0.0129309				2.367	0.169526	2.42039	0.0412092	2.4725	-0.00511938
2.37042	0.191124	2.42303	0.0187058	2.47591	0.0136477				2.36973	0.133664	2.42303	0.0363315	2.47522	0.0127881				2.36946	0.170726	2.42302	0.0413213	2.47495	-0.00504315
2.37287	0.191282	2.42566	0.0186956	2.47837	0.0135248				2.37219	0.13381	2.42566	0.0361131	2.47768	0.0126462				2.37192	0.17186	2.42566	0.0413449	2.47741	-0.00496949
2.37533	0.191323	2.42829	0.0186855	2.48082	0.0134022				2.37464	0.133882	2.42829	0.0358948	2.48014	0.0125055				2.37437	0.172923	2.42829	0.0415531	2.47987	-0.00489819
2.37779	0.191265	2.43092	0.0186634	2.48328	0.0132803				2.3771	0.133874	2.43092	0.0357056	2.48259	0.0123661				2.37683	0.173911	2.43092	0.0418838	2.48232	-0.004829
2.38024	0.191127	2.43355	0.0185137	2.48574	0.0131592				2.37956	0.133782	2.43355	0.0354955	2.48505	0.0122284				2.37929	0.174817	2.43355	0.042023	2.48478	-0.00476172
2.3827	0.190922	2.43618	0.0182397	2.48819	0.0130393				2.38201	0.133606	2.43618	0.0352854	2.48751	0.0120926				2.38174	0.175634	2.43618	0.0420804	2.48724	-0.0046961
2.38516	0.190659	2.43881	0.0178846	2.49065	0.0129209				2.38447	0.133349	2.43881	0.0350608	2.48997	0.011959				2.3842	0.176356	2.43881	0.0422959	2.4897	-0.00463194
2.38761	0.190339	2.44145	0.0175518	2.49311	0.0128041				2.38693	0.133019	2.44145	0.0348714	2.49242	0.0118279				2.38666	0.176976	2.44145	0.0425425	2.49215	-0.004569
2.39007	0.189961	2.44408	0.0173162	2.49556	0.0126893				2.38939	0.132626	2.44408	0.0347357	2.49488	0.0116995				2.38912	0.177492	2.44408	0.0427077	2.49461	-0.00450707
2.39253	0.189525	2.44671	0.0171296	2.49802	0.0125766				2.39184	0.132178	2.44671	0.0345135	2.49734	0.011574				2.39157	0.177908	2.44671	0.0431736	2.49707	-0.00444593
2.39498	0.18903	2.44934	0.0168222	2.50048	0.0124664				2.3943	0.131682	2.44934	0.0342913	2.49979	0.0114518				2.39403	0.178232	2.44934	0.0438277	2.49952	-0.00438535
2.39744	0.188483	2.45197	0.0164905	2.50294	0.0123589				2.39676	0.131142	2.45197	0.0341125	2.50225	0.0113331				2.39649	0.178477	2.45197	0.0443485	2.50198	-0.00432514
2.3999	0.18789	2.4546	0.0162608	2.50539	0.0122543				2.39921	0.130559	2.4546	0.0339949	2.50471	0.0112182				2.39894	0.178655	2.4546	0.0445375	2.50444	-0.00426505
2.40236	0.18726	2.45724	0.0160766	2.50785	0.012153				2.40167	0.12993	2.45724	0.033912	2.50716	0.0111074				2.4014	0.178781	2.45724	0.0445639	2.50689	-0.00420488
2.40481	0.186603	2.45987	0.0158715	2.51031	0.0120552				2.40413	0.129255	2.45987	0.0338379	2.50962	0.0110009				2.40386	0.178865	2.45987	0.0445754	2.50935	-0.0041444
2.40727	0.185927	2.4625	0.0155062	2.51276	0.0119611				2.40658	0.128527	2.4625	0.0336996	2.51208	0.010899				2.40631	0.178914	2.4625	0.044575	2.51181	-0.0040834
2.40973	0.185242	2.46513	0.0152307	2.51522	0.0118711				2.40904	0.127746	2.46513	0.0334925	2.51453	0.0108021				2.40877	0.178931	2.46513	0.0445731	2.51426	-0.00402165
2.41218	0.184554	2.46776	0.0151955	2.51768	0.0117854				2.4115	0.126911	2.46776	0.0332747	2.51699	0.0107103				2.41123	0.178915	2.46776	0.0445712	2.51672	-0.00395892
2.41464	0.183865	2.47039	0.0151908	2.52013	0.0117042				2.41396	0.126022	2.47039	0.0330507	2.51945	0.0106241				2.41369	0.178863	2.47039	0.0447694	2.51918	-0.00389497
2.4171	0.183172	2.47303	0.0151862	2.52259	0.011628				2.41641	0.125083	2.47303	0.0328016	2.52191	0.0105436				2.41614	0.178768	2.47302	0.0447821	2.52164	-0.00382958
2.41955	0.182467	2.47566	0.0150039	2.52505	0.0115569				2.41887	0.124098	2.47566	0.0325525	2.52436	0.0104694				2.4186	0.178626	2.47566	0.0447949	2.52409	-0.00376249
2.42201	0.181735	2.47829	0.0148546	2.5275	0.0114914				2.42133	0.123074	2.47829	0.0321972	2.52682	0.0104017				2.42106	0.178428	2.47829	0.0448335	2.52655	-0.00369345
2.42447	0.180959	2.48092	0.0146121	2.52996	0.0114316				2.42378	0.122018	2.48092	0.0318656	2.52928	0.0103408				2.42351	0.178168	2.48092	0.0448817	2.52901	-0.00362219
2.42692	0.180123	2.48355	0.0142233	2.53242	0.0113779				2.42624	0.120935	2.48355	0.0316262	2.53173	0.0102871				2.42597	0.177841	2.48355	0.0448891	2.53146	-0.00354845
2.42938	0.179212	2.48618	0.0138253	2.53488	0.0113307				2.4287	0.119832	2.48618	0.0313868	2.53419	0.010241				2.42843	0.177448	2.48618	0.044889	2.53392	-0.00347194
2.43184	0.178219	2.48882	0.0135708	2.53733	0.0112903				2.43115	0.118715	2.48882	0.031057	2.53665	0.010203				2.43088	0.176991	2.48881	0.044889	2.53638	-0.00339235
2.4343	0.177141	2.49145	0.0133486	2.53979	0.0112571				2.43361	0.117585	2.49145	0.0307762	2.5391	0.0101735				2.43334	0.176476	2.49145	0.0451202	2.53883	-0.00330938
2.43675	0.175978	2.49408	0.012973	2.54225	0.0112314				2.43607	0.116448	2.49408	0.0305138	2.54156	0.0101528				2.4358	0.175912	2.49408	0.0455847	2.54129	-0.00322269
2.43921	0.174735	2.49671	0.0126387	2.5447	0.0112137				2.43852	0.115302	2.49671	0.0302514	2.54402	0.0101416				2.43825	0.17531	2.49671	0.0459386	2.54375	-0.00313194
2.44167	0.173418	2.49934	0.0124484	2.54716	0.0112043				2.44098	0.11415	2.49934	0.0299496	2.54648	0.0101404				2.44071	0.174679	2.49934	0.0462212	2.54621	-0.00303676
2.44412	0.172036	2.50197	0.0122227	2.54962	0.0112036				2.44344	0.112988	2.50197	0.0297875	2.54893	0.0101496				2.44317	0.17403	2.50197	0.04626	2.54866	-0.00293677
2.44658	0.170601	2.5046	0.0119789	2.55207	0.0112122				2.4459	0.111813	2.5046	0.0298826	2.55139	0.0101699				2.44563	0.173367	2.5046	0.0462586	2.55112	-0.00283156
2.44904	0.169127	2.50724	0.0116599	2.55453	0.0112304				2.44835	0.110621	2.50724	0.0298437	2.55385	0.010202				2.44808	0.172695	2.50724	0.0462559	2.55358	-0.0027207
2.45149	0.167628	2.50987	0.0113502	2.55699	0.0112589				2.45081	0.109406	2.50987	0.0296864	2.5563	0.0102465				2.45054	0.172013	2.50987	0.0462531	2.55603	-0.00260374
2.45395	0.166117	2.5125	0.0112095	2.55944	0.011298				2.45327	0.108163	2.5125	0.0294622	2.55876	0.0103042				2.453	0.171322	2.5125	0.0462109	2.55849	-0.00248018
2.45641	0.164604	2.51513	0.0111763	2.5619	0.0113485				2.45572	0.106891	2.51513	0.0292304	2.56122	0.0103759				2.45545	0.170623	2.51513	0.0461688	2.56095	-0.00234953
2.45886	0.163095	2.51776	0.0111375	2.56436	0.0114109				2.45818	0.105592	2.51776	0.0289987	2.56367	0.0104625				2.45791	0.169915	2.51776	0.0460717	2.5634	-0.00221124
2.46132	0.161589	2.52039	0.0110973	2.56682	0.0114857				2.46064	0.104273	2.52039	0.0287455	2.56613	0.0105648				2.46037	0.169201	2.52039	0.0460262	2.56586	-0.00206474
2.46378	0.160086	2.52303	0.0110192	2.56927	0.0115739				2.46309	0.102946	2.52303	0.0284706	2.56859	0.0106839				2.46282	0.168484	2.52303	0.0460779	2.56832	-0.00190942
2.46624	0.158578	2.52566	0.0108631	2.57173	0.0116759				2.46555	0.101621	2.52566	0.0282316	2.57104	0.0108209				2.46528	0.167765	2.52566	0.0461002	2.57077	-0.00174463
2.46869	0.157061	2.52829	0.0105094	2.57419	0.0117928				2.46801	0.100309	2.52829	0.0278884	2.5735	0.010977				2.46774	0.167047	2.52829	0.0461225	2.57323	-0.0015697
2.47115	0.155527	2.53092	0.0101127	2.57664	0.0119252				2.47046	0.0990181	2.53092	0.0276351	2.57596	0.0111534				2.47019	0.166329	2.53092	0.04613	2.57569	-0.0013839
2.47361	0.153973	2.53355	0.00984751	2.5791	0.0120742				2.47292	0.0977521	2.53355	0.0274685	2.57842	0.0113516				2.47265	0.165607	2.53355	0.046142	2.57815	-0.00118645
2.47606	0.152397	2.53618	0.00958822	2.58156	0.0122407				2.47538	0.0965108	2.53618	0.0273279	2.58087	0.0115729				2.47511	0.164876	2.53618	0.0461541	2.5806	-0.000976544
2.47852	0.150802	2.53882	0.00926823	2.58401	0.0124258				2.47784	0.0952916	2.53882	0.0271177	2.58333	0.0118192				2.47757	0.164128	2.53881	0.046233	2.58306	-0.000753305
2.48098	0.149192	2.54145	0.00888657	2.58647	0.0126307				2.48029	0.0940912	2.54145	0.026909	2.58579	0.012092				2.48002	0.163358	2.54145	0.0467447	2.58552	-0.000515815
2.48343	0.147572	2.54408	0.00866961	2.58893	0.0128565				2.48275	0.0929066	2.54408	0.0268316	2.58824	0.0123934				2.48248	0.162564	2.54408	0.046984	2.58797	-0.00026309
2.48589	0.145947	2.54671	0.00856204	2.59138	0.0131048				2.48521	0.0917354	2.54671	0.0267068	2.5907	0.0127254				2.48494	0.16175	2.54671	0.0470975	2.59043	5.912e+07
2.48835	0.144322	2.54934	0.00837302	2.59384	0.0133768				2.48766	0.090575	2.54934	0.0266259	2.59316	0.0130904				2.48739	0.160924	2.54934	0.0471423	2.59289	0.000292301
2.49081	0.142698	2.55197	0.00816865	2.5963	0.0136743				2.49012	0.0894221	2.55197	0.0267625	2.59561	0.0134909				2.48985	0.160096	2.55197	0.0471152	2.59534	0.000597259
2.49326	0.141077	2.55461	0.00806591	2.59876	0.0139989				2.49258	0.0882721	2.55461	0.0269342	2.59807	0.0139295				2.49231	0.159279	2.5546	0.0470881	2.5978	0.000922042
2.49572	0.139455	2.55724	0.00796837	2.60121	0.0143526				2.49503	0.0871191	2.55724	0.0269833	2.60053	0.0144094				2.49476	0.158478	2.55724	0.0470351	2.60026	0.00126799
2.49818	0.137828	2.55987	0.00793224	2.60367	0.0147373				2.49749	0.0859573	2.55987	0.0269131	2.60298	0.0149339				2.49722	0.157694	2.55987	0.0468329	2.60271	0.00163654
2.50063	0.136188	2.5625	0.00805946	2.60613	0.0151554				2.49995	0.0847822	2.5625	0.0267997	2.60544	0.0155066				2.49968	0.156919	2.5625	0.0467588	2.60517	0.00202922
2.50309	0.134529	2.56513	0.00823319	2.60858	0.0156094				2.5024	0.083592	2.56513	0.0267566	2.6079	0.0161316				2.50213	0.156136	2.56513	0.0467535	2.60763	0.00244765
2.50555	0.132847	2.56776	0.00827368	2.61104	0.0161018				2.50486	0.0823881	2.56776	0.0267088	2.61036	0.0168134				2.50459	0.155325	2.56776	0.0466635	2.61009	0.0028936
2.508	0.131144	2.57039	0.00829377	2.6135	0.0166356				2.50732	0.0811747	2.57039	0.0265818	2.61281	0.0175571				2.50705	0.154464	2.57039	0.0466598	2.61254	0.00336895
2.51046	0.129429	2.57303	0.00830269	2.61595	0.0172141				2.50978	0.0799578	2.57303	0.0264868	2.61527	0.0183681				2.50951	0.153538	2.57303	0.0468784	2.615	0.00387573
2.51292	0.127715	2.57566	0.00830515	2.61841	0.0178409				2.51223	0.0787441	2.57566	0.0265688	2.61773	0.0192527				2.51196	0.15254	2.57566	0.0468769	2.61746	0.00441612
2.51537	0.12602	2.57829	0.00830437	2.62087	0.0185198				2.51469	0.0775397	2.57829	0.0266446	2.62018	0.0202177				2.51442	0.151475	2.57829	0.0468754	2.61991	0.0049925
2.51783	0.124359	2.58092	0.0083036	2.62333	0.0192553				2.51715	0.0763497	2.58092	0.0266563	2.62264	0.0212709				2.51688	0.150358	2.58092	0.046873	2.62237	0.00560744
2.52029	0.122745	2.58355	0.00821417	2.62578	0.0200522				2.5196	0.0751783	2.58355	0.026811	2.6251	0.0224207				2.51933	0.149207	2.58355	0.0470723	2.62483	0.00626372
2.52275	0.121184	2.58618	0.00820281	2.62824	0.0209159				2.52206	0.0740279	2.58618	0.0270226	2.62755	0.0236766				2.52179	0.148043	2.58618	0.0475109	2.62728	0.00696441
2.5252	0.119676	2.58882	0.00826651	2.6307	0.0218522				2.52452	0.0728995	2.58882	0.0271754	2.63001	0.0250493				2.52425	0.146883	2.58882	0.0480045	2.62974	0.00771285
2.52766	0.118214	2.59145	0.00842152	2.63315	0.0228679				2.52697	0.0717924	2.59145	0.0273271	2.63247	0.0265504				2.5267	0.145735	2.59145	0.0484884	2.6322	0.00851269
2.53012	0.116789	2.59408	0.00856134	2.63561	0.0239703				2.52943	0.0707042	2.59408	0.0276777	2.63492	0.0281928				2.52916	0.144604	2.59408	0.0488954	2.63465	0.00936798
2.53257	0.115388	2.59671	0.00869623	2.63807	0.0251675				2.53189	0.0696317	2.59671	0.0282996	2.63738	0.0299909				2.53162	0.143491	2.59671	0.0489538	2.63711	0.0102831
2.53503	0.114003	2.59934	0.00896944	2.64052	0.0264687				2.53434	0.0685716	2.59934	0.0288782	2.63984	0.0319605				2.53407	0.142392	2.59934	0.0490122	2.63957	0.0112631
2.53749	0.112623	2.60197	0.00927479	2.64298	0.0278839				2.5368	0.0675218	2.60197	0.0294119	2.6423	0.0341188				2.53653	0.141307	2.60197	0.0490863	2.64203	0.0123132
2.53994	0.111243	2.60461	0.00957661	2.64544	0.0294243				2.53926	0.0664816	2.60461	0.0300006	2.64475	0.0364848				2.53899	0.140233	2.6046	0.0494135	2.64448	0.0134396
2.5424	0.10986	2.60724	0.00996653	2.64789	0.0311024				2.54172	0.0654519	2.60724	0.0304878	2.64721	0.039079				2.54145	0.139166	2.60724	0.0495959	2.64694	0.0146488
2.54486	0.108473	2.60987	0.0106445	2.65035	0.0329318				2.54417	0.0644342	2.60987	0.0308973	2.64967	0.0419238				2.5439	0.138105	2.60987	0.0497316	2.6494	0.0159481
2.54731	0.107083	2.6125	0.0114928	2.65281	0.0349276				2.54663	0.0634301	2.6125	0.0314355	2.65212	0.045043				2.54636	0.137043	2.6125	0.0500558	2.65185	0.0173458
2.54977	0.105692	2.61513	0.0121961	2.65527	0.0371062				2.54909	0.0624411	2.61513	0.0321897	2.65458	0.0484626				2.54882	0.135974	2.61513	0.05051	2.65431	0.0188506
2.55223	0.104305	2.61776	0.0126498	2.65772	0.0394859				2.55154	0.0614683	2.61776	0.0329992	2.65704	0.0522099				2.55127	0.134891	2.61776	0.0509572	2.65677	0.0204727
2.55469	0.102928	2.6204	0.0131502	2.66018	0.0420862				2.554	0.0605129	2.6204	0.0338175	2.65949	0.056314				2.55373	0.13379	2.62039	0.0513737	2.65922	0.0222228
2.55714	0.101565	2.62303	0.0138405	2.66264	0.0449286				2.55646	0.0595761	2.62303	0.0348529	2.66195	0.0608056				2.55619	0.132667	2.62303	0.0519763	2.66168	0.0241129
2.5596	0.100223	2.62566	0.0145618	2.66509	0.0480361				2.55891	0.0586593	2.62566	0.0360788	2.66441	0.0657166				2.55864	0.131527	2.62566	0.0526591	2.66414	0.026156
2.56206	0.0989094	2.62829	0.0153386	2.66755	0.0514335				2.56137	0.0577631	2.62829	0.0373618	2.66687	0.07108				2.5611	0.130375	2.62829	0.0530928	2.6666	0.0283666
2.56451	0.0976287	2.63092	0.0162454	2.67001	0.0551473				2.56383	0.0568879	2.63092	0.0387464	2.66932	0.0769301				2.56356	0.129222	2.63092	0.0538298	2.66905	0.03076
2.56697	0.0963862	2.63355	0.0173103	2.67246	0.0592056				2.56629	0.0560329	2.63355	0.0402855	2.67178	0.0833013				2.56602	0.128083	2.63355	0.0550699	2.67151	0.0333531
2.56943	0.0951853	2.63618	0.0184778	2.67492	0.0636381				2.56874	0.0551971	2.63618	0.0419417	2.67424	0.0902288				2.56847	0.126966	2.63618	0.0563859	2.67397	0.036164
2.57188	0.0940275	2.63882	0.0198101	2.67738	0.0684757				2.5712	0.0543797	2.63882	0.0436307	2.67669	0.0977475				2.57093	0.125881	2.63882	0.057513	2.67642	0.0392121
2.57434	0.0929126	2.64145	0.0212713	2.67983	0.0737507				2.57366	0.0535805	2.64145	0.0456288	2.67915	0.105892				2.57339	0.124826	2.64145	0.058467	2.67888	0.0425182
2.5768	0.0918394	2.64408	0.0228399	2.68229	0.0794966				2.57611	0.0528001	2.64408	0.0480355	2.68161	0.114695				2.57584	0.123799	2.64408	0.0594222	2.68134	0.046104
2.57925	0.0908071	2.64671	0.0245769	2.68475	0.0857474				2.57857	0.0520397	2.64671	0.050597	2.68406	0.124189				2.5783	0.12279	2.64671	0.0603558	2.68379	0.0499929
2.58171	0.0898156	2.64934	0.0263875	2.68721	0.0925377				2.58103	0.0513003	2.64934	0.0531266	2.68652	0.134403				2.58076	0.121792	2.64934	0.0611356	2.68625	0.0542091
2.58417	0.0888668	2.65197	0.0282779	2.68966	0.0999021				2.58348	0.0505831	2.65197	0.0556051	2.68898	0.145366				2.58321	0.120798	2.65197	0.0621194	2.68871	0.0587777
2.58663	0.0879639	2.65461	0.0305375	2.69212	0.107875				2.58594	0.0498881	2.65461	0.0582784	2.69143	0.157102				2.58567	0.119804	2.65461	0.0635376	2.69116	0.0637248
2.58908	0.0871107	2.65724	0.033205	2.69458	0.11649				2.5884	0.0492141	2.65724	0.0612413	2.69389	0.169631				2.58813	0.118811	2.65724	0.0650012	2.69362	0.0690772
2.59154	0.0863096	2.65987	0.0359989	2.69703	0.125779				2.59085	0.0485593	2.65987	0.064543	2.69635	0.182969				2.59058	0.117821	2.65987	0.0663895	2.69608	0.0748617
2.594	0.0855608	2.6625	0.038615	2.69949	0.135774				2.59331	0.0479214	2.6625	0.0685569	2.69881	0.19713				2.59304	0.116838	2.6625	0.0679772	2.69854	0.0811058
2.59645	0.0848619	2.66513	0.041202	2.70195	0.146502				2.59577	0.0472983	2.66513	0.0733872	2.70126	0.212119				2.5955	0.115864	2.66513	0.0699845	2.70099	0.0878365
2.59891	0.0842078	2.66776	0.0440533	2.7044	0.157989				2.59823	0.0466881	2.66776	0.0787151	2.70372	0.227939				2.59796	0.114901	2.66776	0.0721	2.70345	0.0950805
2.60137	0.0835922	2.6704	0.0472951	2.70686	0.170258				2.60068	0.0460894	2.6704	0.0844777	2.70618	0.244583				2.60041	0.113954	2.67039	0.0741982	2.70591	0.102864
2.60382	0.0830093	2.67303	0.0510099	2.70932	0.183327				2.60314	0.0455013	2.67303	0.0910377	2.70863	0.262042				2.60287	0.113024	2.67303	0.0765714	2.70836	0.111211
2.60628	0.082456	2.67566	0.0553383	2.71177	0.19721				2.6056	0.0449234	2.67566	0.0987092	2.71109	0.280298				2.60533	0.112117	2.67566	0.0792371	2.71082	0.120145
2.60874	0.0819337	2.67829	0.0603955	2.71423	0.211917				2.60805	0.0443557	2.67829	0.107289	2.71355	0.299326				2.60778	0.111236	2.67829	0.0821495	2.71328	0.129688
2.61119	0.081449	2.68092	0.065943	2.71669	0.227451				2.61051	0.0437988	2.68092	0.116443	2.716	0.319097				2.61024	0.110386	2.68092	0.0855114	2.71573	0.139859
2.61365	0.0810133	2.68355	0.0720728	2.71915	0.24381				2.61297	0.043254	2.68355	0.126409	2.71846	0.339573				2.6127	0.109569	2.68355	0.0892644	2.71819	0.150674
2.61611	0.0806413	2.68619	0.0789856	2.7216	0.260986				2.61542	0.0427229	2.68619	0.137354	2.72092	0.360711				2.61515	0.108789	2.68618	0.0931481	2.72065	0.162147
2.61857	0.0803481	2.68882	0.0869363	2.72406	0.278966				2.61788	0.0422072	2.68882	0.149368	2.72337	0.382459				2.61761	0.10805	2.68882	0.0968014	2.7231	0.174288
2.62102	0.0801467	2.69145	0.095781	2.72652	0.297727				2.62034	0.0417078	2.69145	0.162608	2.72583	0.404762				2.62007	0.107359	2.69145	0.100308	2.72556	0.187102
2.62348	0.0800459	2.69408	0.105117	2.72897	0.317243				2.62279	0.0412249	2.69408	0.176784	2.72829	0.427559				2.62252	0.106721	2.69408	0.104238	2.72802	0.200594
2.62594	0.0800492	2.69671	0.115055	2.73143	0.337479				2.62525	0.0407578	2.69671	0.191333	2.73075	0.450783				2.62498	0.106143	2.69671	0.109035	2.73048	0.21476
2.62839	0.0801546	2.69934	0.12607	2.73389	0.358394				2.62771	0.0403054	2.69934	0.205893	2.7332	0.474361				2.62744	0.105631	2.69934	0.114707	2.73293	0.229595
2.63085	0.0803551	2.70197	0.138391	2.73634	0.379941				2.63017	0.0398662	2.70197	0.221	2.73566	0.498219				2.6299	0.105187	2.70197	0.12113	2.73539	0.245088
2.63331	0.0806399	2.70461	0.151751	2.7388	0.402065				2.63262	0.039439	2.70461	0.237451	2.73812	0.522279				2.63235	0.104811	2.70461	0.12839	2.73785	0.261223
2.63576	0.0809964	2.70724	0.165771	2.74126	0.424707				2.63508	0.0390228	2.70724	0.255927	2.74057	0.546458				2.63481	0.104502	2.70724	0.136335	2.7403	0.27798
2.63822	0.0814121	2.70987	0.180123	2.74371	0.447802				2.63754	0.0386171	2.70987	0.276554	2.74303	0.570675				2.63727	0.104259	2.70987	0.144981	2.74276	0.295334
2.64068	0.0818777	2.7125	0.194665	2.74617	0.47128				2.63999	0.0382214	2.7125	0.298702	2.74549	0.594844				2.63972	0.104084	2.7125	0.154706	2.74522	0.313257
2.64314	0.0823889	2.71513	0.210021	2.74863	0.495066				2.64245	0.0378352	2.71513	0.321662	2.74794	0.618883				2.64218	0.103982	2.71513	0.165525	2.74767	0.331713
2.64559	0.082949	2.71776	0.227044	2.75109	0.519082				2.64491	0.0374581	2.71776	0.345293	2.7504	0.642705				2.64464	0.103962	2.71776	0.17682	2.75013	0.350666
2.64805	0.0835689	2.7204	0.246413	2.75354	0.543246				2.64736	0.0370895	2.7204	0.370017	2.75286	0.66623				2.64709	0.104032	2.7204	0.188493	2.75259	0.370074
2.65051	0.0842668	2.72303	0.268165	2.756	0.567476				2.64982	0.0367286	2.72303	0.396044	2.75531	0.689375				2.64955	0.104201	2.72303	0.201011	2.75504	0.389891
2.65296	0.0850656	2.72566	0.291036	2.75846	0.591686				2.65228	0.0363749	2.72566	0.422603	2.75777	0.712064				2.65201	0.104477	2.72566	0.214811	2.7575	0.410068
2.65542	0.0859894	2.72829	0.31452	2.76091	0.61579				2.65473	0.0360283	2.72829	0.448893	2.76023	0.734221				2.65446	0.104865	2.72829	0.229859	2.75996	0.430555
2.65788	0.0870599	2.73092	0.339005	2.76337	0.639703				2.65719	0.0356892	2.73092	0.474957	2.76269	0.755774				2.65692	0.10537	2.73092	0.245372	2.76242	0.451297
2.66033	0.0882944	2.73355	0.364994	2.76583	0.66334				2.65965	0.0353588	2.73355	0.501094	2.76514	0.776658				2.65938	0.105997	2.73355	0.260926	2.76487	0.472239
2.66279	0.0897063	2.73619	0.392082	2.76828	0.686618				2.66211	0.0350387	2.73619	0.527509	2.7676	0.79681				2.66184	0.106751	2.73618	0.276399	2.76733	0.493324
2.66525	0.0913072	2.73882	0.419226	2.77074	0.709455				2.66456	0.0347308	2.73882	0.553522	2.77006	0.816174				2.66429	0.107641	2.73882	0.291777	2.76979	0.514494
2.6677	0.0931116	2.74145	0.44612	2.7732	0.731775				2.66702	0.0344369	2.74145	0.578599	2.77251	0.834697				2.66675	0.108676	2.74145	0.307917	2.77224	0.535692
2.67016	0.0951394	2.74408	0.472912	2.77566	0.753503				2.66948	0.0341586	2.74408	0.602646	2.77497	0.852335				2.66921	0.109864	2.74408	0.325857	2.7747	0.556859
2.67262	0.0974184	2.74671	0.499857	2.77811	0.77457				2.67193	0.0338964	2.74671	0.625478	2.77743	0.869048				2.67166	0.111213	2.74671	0.345978	2.77716	0.577937
2.67508	0.0999828	2.74934	0.526986	2.78057	0.79491				2.67439	0.0336499	2.74934	0.647638	2.77988	0.884801				2.67412	0.112726	2.74934	0.367286	2.77961	0.59887
2.67753	0.102872	2.75198	0.55358	2.78303	0.814464				2.67685	0.0334176	2.75198	0.670221	2.78234	0.899568				2.67658	0.114408	2.75197	0.388657	2.78207	0.619602
2.67999	0.10613	2.75461	0.579225	2.78548	0.833178				2.6793	0.033197	2.75461	0.694105	2.7848	0.913325				2.67903	0.116267	2.75461	0.410562	2.78453	0.640081
2.68245	0.109798	2.75724	0.603786	2.78794	0.851003				2.68176	0.0329847	2.75724	0.719154	2.78725	0.926057				2.68149	0.118318	2.75724	0.43333	2.78698	0.660255
2.6849	0.113918	2.75987	0.627259	2.7904	0.867897				2.68422	0.0327763	2.75987	0.743367	2.78971	0.937754				2.68395	0.120584	2.75987	0.456695	2.78944	0.680076
2.68736	0.118529	2.7625	0.650372	2.79285	0.883825				2.68667	0.0325674	2.7625	0.765858	2.79217	0.948409				2.6864	0.123099	2.7625	0.480216	2.7919	0.699498
2.68982	0.123665	2.76513	0.674201	2.79531	0.898755				2.68913	0.0323542	2.76513	0.787529	2.79463	0.958024				2.68886	0.125906	2.76513	0.503317	2.79436	0.718477
2.69227	0.12936	2.76776	0.699192	2.79777	0.912666				2.69159	0.0321347	2.76776	0.808632	2.79708	0.966604				2.69132	0.129056	2.76776	0.526009	2.79681	0.736974
2.69473	0.135648	2.7704	0.724325	2.80022	0.925538				2.69405	0.031909	2.7704	0.829036	2.79954	0.974157				2.69378	0.132599	2.7704	0.548322	2.79927	0.754952
2.69719	0.142568	2.77303	0.748523	2.80268	0.937361				2.6965	0.0316799	2.77303	0.848178	2.802	0.980698				2.69623	0.136583	2.77303	0.570772	2.80173	0.772379
2.69964	0.150166	2.77566	0.7715	2.80514	0.948128				2.69896	0.0314517	2.77566	0.865585	2.80445	0.986244				2.69869	0.141042	2.77566	0.593138	2.80418	0.789224
2.7021	0.158494	2.77829	0.793801	2.8076	0.95784				2.70142	0.0312296	2.77829	0.88162	2.80691	0.990816				2.70115	0.145998	2.77829	0.614711	2.80664	0.805463
2.70456	0.167609	2.78092	0.815696	2.81005	0.9665				2.70387	0.0310179	2.78092	0.89806	2.80937	0.994439				2.7036	0.15146	2.78092	0.635005	2.8091	0.821072
2.70702	0.177575	2.78355	0.836478	2.81251	0.974119				2.70633	0.0308189	2.78355	0.913718	2.81182	0.997138				2.70606	0.15743	2.78355	0.653998	2.81155	0.836032
2.70947	0.188455	2.78619	0.855469	2.81497	0.98071				2.70879	0.0306324	2.78619	0.926577	2.81428	0.998944				2.70852	0.163913	2.78619	0.672627	2.81401	0.850328
2.71193	0.200322	2.78882	0.872818	2.81742	0.986292				2.71124	0.0304562	2.78882	0.937483	2.81674	0.999887				2.71097	0.170922	2.78882	0.691425	2.81647	0.863948
2.71439	0.213249	2.79145	0.888947	2.81988	0.990885				2.7137	0.0302868	2.79145	0.946954	2.8192	1				2.71343	0.178485	2.79145	0.71081	2.81893	0.876883
2.71684	0.227308	2.79408	0.9041	2.82234	0.994516				2.71616	0.0301207	2.79408	0.95553	2.82165	0.999317				2.71589	0.186643	2.79408	0.730954	2.82138	0.889127
2.7193	0.242554	2.79671	0.91793	2.82479	0.997211				2.71862	0.0299552	2.79671	0.963511	2.82411	0.997872				2.71835	0.195443	2.79671	0.751425	2.82384	0.900677
2.72176	0.259012	2.79934	0.930213	2.82725	0.999002				2.72107	0.0297892	2.79934	0.970904	2.82657	0.995702				2.7208	0.20493	2.79934	0.771793	2.8263	0.911533
2.72421	0.27667	2.80198	0.940993	2.82971	0.99992				2.72353	0.0296228	2.80198	0.977818	2.82902	0.992842				2.72326	0.215146	2.80197	0.790914	2.82875	0.921698
2.72667	0.295471	2.80461	0.950438	2.83216	1				2.72599	0.0294576	2.80461	0.984101	2.83148	0.989327				2.72572	0.226128	2.80461	0.808789	2.83121	0.931177
2.72913	0.315318	2.80724	0.959055	2.83462	0.999277				2.72844	0.0292957	2.80724	0.989345	2.83394	0.985194				2.72817	0.237907	2.80724	0.826299	2.83367	0.939976
2.73158	0.336093	2.80987	0.967047	2.83708	0.997787				2.7309	0.0291387	2.80987	0.993488	2.83639	0.980479				2.73063	0.250512	2.80987	0.842808	2.83612	0.948105
2.73404	0.357665	2.8125	0.974487	2.83954	0.995567				2.73336	0.0289871	2.8125	0.996769	2.83885	0.975215				2.73309	0.263977	2.8125	0.857912	2.83858	0.955576
2.7365	0.379911	2.81513	0.981244	2.84199	0.992655				2.73581	0.0288406	2.81513	0.999304	2.84131	0.969438				2.73554	0.278339	2.81513	0.871837	2.84104	0.9624
2.73896	0.402723	2.81777	0.987076	2.84445	0.989089				2.73827	0.0286973	2.81777	1	2.84376	0.96318				2.738	0.293633	2.81776	0.885189	2.84349	0.968593
2.74141	0.426009	2.8204	0.991759	2.84691	0.984906				2.74073	0.0285548	2.8204	0.999709	2.84622	0.956474				2.74046	0.309885	2.8204	0.898039	2.84595	0.974169
2.74387	0.449686	2.82303	0.995531	2.84936	0.980143				2.74318	0.0284108	2.82303	0.999418	2.84868	0.949352				2.74291	0.327093	2.82303	0.909741	2.84841	0.979145
2.74633	0.473678	2.82566	0.998516	2.85182	0.974837				2.74564	0.0282635	2.82566	0.999023	2.85114	0.941844				2.74537	0.345221	2.82566	0.920174	2.85087	0.983539
2.74878	0.497904	2.82829	0.999505	2.85428	0.969024				2.7481	0.0281122	2.82829	0.997986	2.85359	0.93398				2.74783	0.364184	2.82829	0.929488	2.85332	0.987368
2.75124	0.522276	2.83092	0.999952	2.85673	0.962739				2.75056	0.0279572	2.83092	0.995528	2.85605	0.925787				2.75029	0.383854	2.83092	0.9378	2.85578	0.990653
2.7537	0.546711	2.83355	1	2.85919	0.956018				2.75301	0.0277996	2.83355	0.992449	2.85851	0.917292				2.75274	0.40407	2.83355	0.945482	2.85824	0.993411
2.75615	0.571132	2.83619	0.999638	2.86165	0.948892				2.75547	0.027641	2.83619	0.988514	2.86096	0.908521				2.7552	0.424662	2.83619	0.952962	2.86069	0.995662
2.75861	0.595477	2.83882	0.999275	2.8641	0.941394				2.75793	0.027483	2.83882	0.983943	2.86342	0.899499				2.75766	0.445472	2.83882	0.960327	2.86315	0.997426
2.76107	0.619702	2.84145	0.99704	2.86656	0.933556				2.76038	0.0273273	2.84145	0.979255	2.86588	0.890249				2.76011	0.466368	2.84145	0.967234	2.86561	0.998722
2.76352	0.643767	2.84408	0.994187	2.86902	0.925407				2.76284	0.0271751	2.84408	0.974342	2.86833	0.880793				2.76257	0.487257	2.84408	0.973352	2.86806	0.999571
2.76598	0.667626	2.84671	0.990581	2.87148	0.916977				2.7653	0.0270277	2.84671	0.968798	2.87079	0.871152				2.76503	0.508079	2.84671	0.978851	2.87052	0.99999
2.76844	0.69121	2.84934	0.986259	2.87393	0.908293				2.76775	0.0268859	2.84934	0.962446	2.87325	0.861346				2.76748	0.528799	2.84934	0.983781	2.87298	1
2.7709	0.714423	2.85198	0.98146	2.87639	0.89938				2.77021	0.0267503	2.85198	0.955498	2.8757	0.851395				2.76994	0.549397	2.85198	0.988133	2.87543	0.999619
2.77335	0.737138	2.85461	0.976432	2.87885	0.890265				2.77267	0.026621	2.85461	0.948186	2.87816	0.841315				2.7724	0.569859	2.85461	0.991843	2.87789	0.998865
2.77581	0.759216	2.85724	0.97105	2.8813	0.880971				2.77512	0.026498	2.85724	0.940488	2.88062	0.831125				2.77485	0.590174	2.85724	0.994884	2.88035	0.997756
2.77827	0.780517	2.85987	0.964863	2.88376	0.87152				2.77758	0.0263807	2.85987	0.932297	2.88308	0.82084				2.77731	0.610334	2.85987	0.997259	2.88281	0.99631
2.78072	0.800918	2.8625	0.957894	2.88622	0.861935				2.78004	0.0262684	2.8625	0.923711	2.88553	0.810476				2.77977	0.630336	2.8625	0.998768	2.88526	0.994544
2.78318	0.820331	2.86513	0.950324	2.88867	0.852235				2.7825	0.0261604	2.86513	0.91479	2.88799	0.800047				2.78223	0.650182	2.86513	0.999842	2.88772	0.992473
2.78564	0.838699	2.86777	0.942366	2.89113	0.84244				2.78495	0.026056	2.86777	0.905482	2.89045	0.789566				2.78468	0.669877	2.86776	1	2.89018	0.990115
2.78809	0.855998	2.8704	0.934201	2.89359	0.832568				2.78741	0.025955	2.8704	0.894875	2.8929	0.779048				2.78714	0.689419	2.8704	0.999976	2.89263	0.987483
2.79055	0.872225	2.87303	0.925611	2.89604	0.822636				2.78987	0.0258575	2.87303	0.883454	2.89536	0.768503				2.7896	0.708783	2.87303	0.999952	2.89509	0.984593
2.79301	0.887395	2.87566	0.916503	2.8985	0.81266				2.79232	0.0257637	2.87566	0.872929	2.89782	0.757944				2.79205	0.727916	2.87566	0.999862	2.89755	0.98146
2.79547	0.901526	2.87829	0.907114	2.90096	0.802655				2.79478	0.0256743	2.87829	0.863025	2.90027	0.747383				2.79451	0.746735	2.87829	0.99869	2.9	0.978097
2.79792	0.914638	2.88092	0.897638	2.90342	0.792636				2.79724	0.0255896	2.88092	0.853097	2.90273	0.736829				2.79697	0.765131	2.88092	0.997392	2.90246	0.974517
2.80038	0.92675	2.88356	0.887911	2.90587	0.782614				2.79969	0.0255101	2.88356	0.843049	2.90519	0.726292				2.79942	0.782989	2.88355	0.995639	2.90492	0.970735
2.80284	0.937879	2.88619	0.878022	2.90833	0.772603				2.80215	0.0254364	2.88619	0.833104	2.90764	0.715783				2.80188	0.800202	2.88619	0.993368	2.90737	0.966761
2.80529	0.948041	2.88882	0.868062	2.91079	0.762615				2.80461	0.0253696	2.88882	0.82329	2.9101	0.70531				2.80434	0.816687	2.88882	0.990792	2.90983	0.96261
2.80775	0.957249	2.89145	0.858173	2.91324	0.752659				2.80706	0.0253121	2.89145	0.813268	2.91256	0.694882				2.80679	0.832386	2.89145	0.987973	2.91229	0.958292
2.81021	0.965518	2.89408	0.848289	2.9157	0.742745				2.80952	0.0252682	2.89408	0.802701	2.91502	0.684506				2.80925	0.847272	2.89408	0.984677	2.91475	0.95382
2.81266	0.972857	2.89671	0.83828	2.91816	0.732882				2.81198	0.0252446	2.89671	0.791615	2.91747	0.674191				2.81171	0.861337	2.89671	0.981143	2.9172	0.949204
2.81512	0.979278	2.89934	0.82839	2.92061	0.723079				2.81444	0.0252493	2.89934	0.780178	2.91993	0.663944				2.81417	0.874591	2.89934	0.977478	2.91966	0.944456
2.81758	0.984793	2.90198	0.818553	2.92307	0.713343				2.81689	0.0252902	2.90198	0.768719	2.92239	0.65377				2.81662	0.887052	2.90198	0.97347	2.92212	0.939586
2.82003	0.989416	2.90461	0.808489	2.92553	0.70368				2.81935	0.0253721	2.90461	0.75735	2.92484	0.643678				2.81908	0.898744	2.90461	0.969061	2.92457	0.934606
2.82249	0.993169	2.90724	0.79784	2.92799	0.694097				2.82181	0.0254939	2.90724	0.7459	2.9273	0.633672				2.82154	0.909691	2.90724	0.964374	2.92703	0.929524
2.82495	0.996076	2.90987	0.786581	2.93044	0.684598				2.82426	0.0256466	2.90987	0.734163	2.92976	0.623758				2.82399	0.919917	2.90987	0.959643	2.92949	0.924351
2.82741	0.998163	2.9125	0.775263	2.9329	0.675189				2.82672	0.0258135	2.9125	0.722386	2.93221	0.613942				2.82645	0.929447	2.9125	0.954969	2.93194	0.919097
2.82986	0.999462	2.91513	0.764209	2.93536	0.665873				2.82918	0.025973	2.91513	0.710908	2.93467	0.604226				2.82891	0.938304	2.91513	0.9502	2.9344	0.91377
2.83232	1	2.91777	0.753093	2.93781	0.656654				2.83163	0.0261027	2.91777	0.6989	2.93713	0.594617				2.83136	0.946508	2.91777	0.945359	2.93686	0.90838
2.83478	0.999808	2.9204	0.741781	2.94027	0.647534				2.83409	0.0261845	2.9204	0.686771	2.93958	0.585118				2.83382	0.954078	2.9204	0.940327	2.93931	0.902934
2.83723	0.998916	2.92303	0.730399	2.94273	0.638516				2.83655	0.0262075	2.92303	0.675478	2.94204	0.575731				2.83628	0.961028	2.92303	0.935092	2.94177	0.897441
2.83969	0.997352	2.92566	0.719223	2.94518	0.629601				2.839	0.0261702	2.92566	0.664762	2.9445	0.566461				2.83873	0.967371	2.92566	0.929783	2.94423	0.891909
2.84215	0.995148	2.92829	0.708312	2.94764	0.620792				2.84146	0.0260787	2.92829	0.654341	2.94696	0.557309				2.84119	0.973114	2.92829	0.924412	2.94669	0.886343
2.8446	0.992332	2.93092	0.697466	2.9501	0.612087				2.84392	0.0259443	2.93092	0.644084	2.94941	0.548277				2.84365	0.978265	2.93092	0.918874	2.94914	0.88075
2.84706	0.988928	2.93356	0.686775	2.95255	0.603488				2.84638	0.0257799	2.93356	0.634108	2.95187	0.539368				2.84611	0.982832	2.93355	0.912967	2.9516	0.875137
2.84952	0.984956	2.93619	0.676472	2.95501	0.594994				2.84883	0.0255971	2.93619	0.62438	2.95433	0.530583				2.84856	0.986826	2.93619	0.906661	2.95406	0.869509
2.85197	0.98043	2.93882	0.666513	2.95747	0.586605				2.85129	0.0254043	2.93882	0.61453	2.95678	0.521922				2.85102	0.99026	2.93882	0.900423	2.95651	0.86387
2.85443	0.97536	2.94145	0.656715	2.95993	0.57832				2.85375	0.025207	2.94145	0.604112	2.95924	0.513387				2.85348	0.993148	2.94145	0.894397	2.95897	0.858224
2.85689	0.969752	2.94408	0.647085	2.96238	0.570138				2.8562	0.025008	2.94408	0.593385	2.9617	0.504977				2.85593	0.995507	2.94408	0.888161	2.96143	0.852575
2.85935	0.963616	2.94671	0.637712	2.96484	0.562057				2.85866	0.0248088	2.94671	0.582889	2.96415	0.496693				2.85839	0.997353	2.94671	0.881721	2.96388	0.846926
2.8618	0.956969	2.94935	0.628489	2.9673	0.554076				2.86112	0.0246109	2.94935	0.572584	2.96661	0.488535				2.86085	0.998704	2.94934	0.875405	2.96634	0.841279
2.86426	0.949843	2.95198	0.618921	2.96975	0.546192				2.86357	0.0244158	2.95198	0.562241	2.96907	0.480501				2.8633	0.99958	2.95198	0.869189	2.9688	0.835634
2.86672	0.942281	2.95461	0.608754	2.97221	0.538404				2.86603	0.0242252	2.95461	0.551862	2.97153	0.472591				2.86576	1	2.95461	0.862861	2.97126	0.829994
2.86917	0.934339	2.95724	0.598461	2.97467	0.530709				2.86849	0.0240401	2.95724	0.541519	2.97398	0.464804				2.86822	0.999985	2.95724	0.856483	2.97371	0.824358
2.87163	0.926079	2.95987	0.588479	2.97712	0.523105				2.87095	0.023861	2.95987	0.531414	2.97644	0.457139				2.87068	0.999553	2.95987	0.850552	2.97617	0.818727
2.87409	0.917562	2.9625	0.57863	2.97958	0.515589				2.8734	0.0236869	2.9625	0.521628	2.9789	0.449594				2.87313	0.998713	2.9625	0.844967	2.97863	0.813099
2.87654	0.908841	2.96513	0.568776	2.98204	0.50816				2.87586	0.0235163	2.96513	0.512161	2.98135	0.442168				2.87559	0.997472	2.96513	0.839117	2.98108	0.807473
2.879	0.899958	2.96777	0.55883	2.98449	0.500813				2.87832	0.0233468	2.96777	0.503002	2.98381	0.434858				2.87805	0.995827	2.96777	0.833135	2.98354	0.801848
2.88146	0.890939	2.9704	0.549039	2.98695	0.493548				2.88077	0.0231762	2.9704	0.494109	2.98627	0.427664				2.8805	0.993775	2.9704	0.827339	2.986	0.796221
2.88391	0.881801	2.97303	0.539589	2.98941	0.486362				2.88323	0.0230028	2.97303	0.485515	2.98872	0.420583				2.88296	0.991318	2.97303	0.821705	2.98845	0.79059
2.88637	0.872553	2.97566	0.53032	2.99187	0.479252				2.88569	0.0228259	2.97566	0.477264	2.99118	0.413614				2.88542	0.988467	2.97566	0.815841	2.99091	0.784953
2.88883	0.863195	2.97829	0.521247	2.99432	0.472217				2.88814	0.0226462	2.97829	0.469388	2.99364	0.406754				2.88787	0.98525	2.97829	0.809568	2.99337	0.779306
2.89129	0.853725	2.98092	0.512544	2.99678	0.465254				2.8906	0.0224653	2.98092	0.461626	2.99609	0.400001				2.89033	0.981709	2.98092	0.803137	2.99582	0.773646
2.89374	0.844136	2.98356	0.504137	2.99924	0.458361				2.89306	0.0222862	2.98356	0.453825	2.99855	0.393354				2.89279	0.977894	2.98356	0.79672	2.99828	0.76797
2.8962	0.834414	2.98619	0.495931	3.00169	0.451537				2.89551	0.0221118	2.98619	0.445932	3.00101	0.386811				2.89524	0.973857	2.98619	0.790216	3.00074	0.762276
2.89866	0.824539	2.98882	0.487942	3.00415	0.44478				2.89797	0.0219447	2.98882	0.437719	3.00347	0.380369				2.8977	0.969645	2.98882	0.783522	3.0032	0.756559
2.90111	0.814494	2.99145	0.480205	3.00661	0.438088				2.90043	0.0217863	2.99145	0.429251	3.00592	0.374027				2.90016	0.965291	2.99145	0.776852	3.00565	0.750817
2.90357	0.804268	2.99408	0.472735	3.00906	0.431461				2.90289	0.0216367	2.99408	0.420951	3.00838	0.367784				2.90262	0.960816	2.99408	0.769696	3.00811	0.745048
2.90603	0.793865	2.99671	0.465109	3.01152	0.424898				2.90534	0.0214946	2.99671	0.412988	3.01084	0.361637				2.90507	0.956231	2.99671	0.761498	3.01057	0.739249
2.90848	0.783305	2.99935	0.45703	3.01398	0.418397				2.9078	0.0213582	2.99935	0.405009	3.01329	0.355585				2.90753	0.951538	2.99934	0.753825	3.01302	0.733416
2.91094	0.772628	3.00198	0.448632	3.01643	0.411959				2.91026	0.0212255	3.00198	0.396847	3.01575	0.349626				2.90999	0.946735	3.00198	0.74716	3.01548	0.727549
2.9134	0.761882	3.00461	0.440336	3.01889	0.405582				2.91271	0.0210945	3.00461	0.388833	3.01821	0.343759				2.91244	0.941816	3.00461	0.740745	3.01794	0.721646
2.91585	0.751116	3.00724	0.432273	3.02135	0.399267				2.91517	0.0209638	3.00724	0.381195	3.02066	0.337982				2.9149	0.93677	3.00724	0.734532	3.02039	0.715705
2.91831	0.740372	3.00987	0.424223	3.02381	0.393013				2.91763	0.0208321	3.00987	0.3739	3.02312	0.332295				2.91736	0.931581	3.00987	0.728241	3.02285	0.709726
2.92077	0.729685	3.0125	0.416067	3.02626	0.386821				2.92008	0.0206983	3.0125	0.366778	3.02558	0.326696				2.91981	0.92623	3.0125	0.722062	3.02531	0.703709
2.92323	0.719077	3.01514	0.407939	3.02872	0.380691				2.92254	0.0205615	3.01514	0.359964	3.02803	0.321184				2.92227	0.920699	3.01513	0.71594	3.02776	0.697652
2.92568	0.708566	3.01777	0.400104	3.03118	0.374623				2.925	0.0204212	3.01777	0.353501	3.03049	0.315759				2.92473	0.914973	3.01777	0.709701	3.03022	0.691558
2.92814	0.698164	3.0204	0.392563	3.03363	0.368618				2.92745	0.0202769	3.0204	0.347215	3.03295	0.310419				2.92718	0.909053	3.0204	0.70341	3.03268	0.685427
2.9306	0.687882	3.02303	0.3852	3.03609	0.362677				2.92991	0.020129	3.02303	0.341119	3.03541	0.305164				2.92964	0.902949	3.02303	0.696976	3.03514	0.67926
2.93305	0.677727	3.02566	0.378146	3.03855	0.3568				2.93237	0.019978	3.02566	0.335376	3.03786	0.299992				2.9321	0.896689	3.02566	0.690076	3.03759	0.67306
2.93551	0.6677	3.02829	0.371449	3.041	0.350988				2.93483	0.0198246	3.02829	0.32978	3.04032	0.294904				2.93456	0.890308	3.02829	0.6827	3.04005	0.666829
2.93797	0.657796	3.03092	0.364944	3.04346	0.345243				2.93728	0.01967	3.03092	0.323896	3.04278	0.289899				2.93701	0.883848	3.03092	0.675406	3.04251	0.660569
2.94042	0.647999	3.03356	0.358572	3.04592	0.339566				2.93974	0.0195153	3.03356	0.317747	3.04523	0.284976				2.93947	0.87735	3.03356	0.668264	3.04496	0.654285
2.94288	0.638289	3.03619	0.352482	3.04838	0.333956				2.9422	0.0193622	3.03619	0.311485	3.04769	0.280136				2.94193	0.87085	3.03619	0.660956	3.04742	0.64798
2.94534	0.628639	3.03882	0.346704	3.05083	0.328416				2.94465	0.0192122	3.03882	0.305209	3.05015	0.275377				2.94438	0.864375	3.03882	0.65345	3.04988	0.641658
2.9478	0.619027	3.04145	0.340898	3.05329	0.322947				2.94711	0.0190672	3.04145	0.299009	3.0526	0.270699				2.94684	0.857944	3.04145	0.645846	3.05233	0.635323
2.95025	0.609434	3.04408	0.334748	3.05575	0.31755				2.94957	0.0189289	3.04408	0.292946	3.05506	0.266103				2.9493	0.851566	3.04408	0.638453	3.05479	0.628981
2.95271	0.599855	3.04671	0.328257	3.0582	0.312226				2.95202	0.0187985	3.04671	0.287003	3.05752	0.261587				2.95175	0.84524	3.04671	0.631251	3.05725	0.622635
2.95517	0.590296	3.04935	0.321631	3.06066	0.306976				2.95448	0.0186767	3.04935	0.281038	3.05997	0.257152				2.95421	0.838961	3.04935	0.623971	3.0597	0.616292
2.95762	0.580776	3.05198	0.315147	3.06312	0.301802				2.95694	0.0185636	3.05198	0.275037	3.06243	0.252797				2.95667	0.832721	3.05198	0.617033	3.06216	0.609955
2.96008	0.571321	3.05461	0.308887	3.06557	0.296703				2.95939	0.0184587	3.05461	0.269404	3.06489	0.248523				2.95912	0.826507	3.05461	0.610492	3.06462	0.603632
2.96254	0.561959	3.05724	0.302569	3.06803	0.291682				2.96185	0.0183608	3.05724	0.264153	3.06735	0.244329				2.96158	0.820304	3.05724	0.603931	3.06708	0.597327
2.96499	0.552715	3.05987	0.296224	3.07049	0.28674				2.96431	0.0182685	3.05987	0.259057	3.0698	0.240214				2.96404	0.8141	3.05987	0.597268	3.06953	0.591045
2.96745	0.543613	3.0625	0.289964	3.07294	0.281876				2.96677	0.01818	3.0625	0.254191	3.07226	0.236179				2.9665	0.807877	3.0625	0.590779	3.07199	0.584793
2.96991	0.534671	3.06514	0.283926	3.0754	0.277092				2.96922	0.0180937	3.06514	0.249585	3.07472	0.232223				2.96895	0.801623	3.06513	0.584567	3.07445	0.578575
2.97236	0.525902	3.06777	0.278094	3.07786	0.27239				2.97168	0.0180077	3.06777	0.245172	3.07717	0.228346				2.97141	0.795326	3.06777	0.57811	3.0769	0.572396
2.97482	0.517311	3.0704	0.272512	3.08032	0.267768				2.97414	0.0179204	3.0704	0.240898	3.07963	0.224548				2.97387	0.788979	3.0704	0.571203	3.07936	0.566262
2.97728	0.508897	3.07303	0.267294	3.08277	0.263228				2.97659	0.0178309	3.07303	0.236744	3.08209	0.220828				2.97632	0.782582	3.07303	0.564163	3.08182	0.560177
2.97974	0.500652	3.07566	0.262311	3.08523	0.258771				2.97905	0.0177386	3.07566	0.232653	3.08454	0.217185				2.97878	0.776143	3.07566	0.557066	3.08427	0.554146
2.98219	0.492562	3.07829	0.257465	3.08769	0.254396				2.98151	0.0176438	3.07829	0.228466	3.087	0.213621				2.98124	0.769676	3.07829	0.549971	3.08673	0.548173
2.98465	0.484606	3.08093	0.252694	3.09014	0.250104				2.98396	0.0175469	3.08093	0.223914	3.08946	0.210133				2.98369	0.763199	3.08092	0.542929	3.08919	0.542262
2.98711	0.476765	3.08356	0.248234	3.0926	0.245895				2.98642	0.0174487	3.08356	0.219135	3.09191	0.206722				2.98615	0.756731	3.08356	0.535991	3.09164	0.536416
2.98956	0.469015	3.08619	0.243973	3.09506	0.241769				2.98888	0.01735	3.08619	0.214566	3.09437	0.203386				2.98861	0.750284	3.08619	0.529067	3.0941	0.530639
2.99202	0.461332	3.08882	0.239554	3.09751	0.237726				2.99133	0.0172511	3.08882	0.210146	3.09683	0.200127				2.99106	0.743869	3.08882	0.522247	3.09656	0.524934
2.99448	0.453694	3.09145	0.234737	3.09997	0.233766				2.99379	0.0171527	3.09145	0.205775	3.09929	0.196942				2.99352	0.737486	3.09145	0.515608	3.09902	0.519302
2.99693	0.446078	3.09408	0.229764	3.10243	0.229888				2.99625	0.0170549	3.09408	0.201398	3.10174	0.193831				2.99598	0.731133	3.09408	0.509154	3.10147	0.513746
2.99939	0.438469	3.09671	0.224873	3.10488	0.226093				2.99871	0.0169581	3.09671	0.197037	3.1042	0.190794				2.99844	0.724803	3.09671	0.502995	3.10393	0.508268
3.00185	0.43086	3.09935	0.220039	3.10734	0.22238				3.00116	0.0168618	3.09935	0.192897	3.10666	0.187829				3.00089	0.71849	3.09935	0.497111	3.10639	0.502869
3.0043	0.423252	3.10198	0.215231	3.1098	0.218748				3.00362	0.0167651	3.10198	0.188942	3.10911	0.184937				3.00335	0.712186	3.10198	0.491417	3.10884	0.49755
3.00676	0.415663	3.10461	0.210475	3.11226	0.215197				3.00608	0.0166665	3.10461	0.185217	3.11157	0.182116				3.00581	0.705877	3.10461	0.485994	3.1113	0.492312
3.00922	0.408115	3.10724	0.205869	3.11471	0.211727				3.00853	0.0165643	3.10724	0.181751	3.11403	0.179366				3.00826	0.699547	3.10724	0.480803	3.11376	0.487155
3.01168	0.400635	3.10987	0.201275	3.11717	0.208337				3.01099	0.0164573	3.10987	0.178539	3.11648	0.176685				3.01072	0.693173	3.10987	0.475547	3.11621	0.48208
3.01413	0.39325	3.1125	0.196746	3.11963	0.205025				3.01345	0.0163454	3.1125	0.175351	3.11894	0.174074				3.01318	0.686728	3.1125	0.470196	3.11867	0.477086
3.01659	0.385982	3.11514	0.192428	3.12208	0.201792				3.0159	0.0162294	3.11514	0.172243	3.1214	0.171531				3.01563	0.680186	3.11514	0.464802	3.12113	0.472173
3.01905	0.378847	3.11777	0.188484	3.12454	0.198636				3.01836	0.016111	3.11777	0.169495	3.12385	0.169054				3.01809	0.673528	3.11777	0.459232	3.12358	0.467341
3.0215	0.371853	3.1204	0.184859	3.127	0.195557				3.02082	0.0159927	3.1204	0.166722	3.12631	0.166644				3.02055	0.666742	3.1204	0.45336	3.12604	0.46259
3.02396	0.365005	3.12303	0.181351	3.12945	0.192554				3.02328	0.0158764	3.12303	0.16372	3.12877	0.1643				3.02301	0.659828	3.12303	0.447359	3.1285	0.457918
3.02642	0.358299	3.12566	0.177862	3.13191	0.189626				3.02573	0.0157637	3.12566	0.160661	3.13123	0.162019				3.02546	0.652803	3.12566	0.441654	3.13096	0.453326
3.02887	0.351725	3.12829	0.174546	3.13437	0.186772				3.02819	0.0156552	3.12829	0.157453	3.13368	0.159802				3.02792	0.645692	3.12829	0.436113	3.13341	0.448813
3.03133	0.345267	3.13093	0.171554	3.13682	0.183991				3.03065	0.0155512	3.13093	0.154055	3.13614	0.157647				3.03038	0.638532	3.13092	0.430394	3.13587	0.444377
3.03379	0.338903	3.13356	0.168575	3.13928	0.181282				3.0331	0.015451	3.13356	0.150756	3.1386	0.155554				3.03283	0.63136	3.13356	0.424579	3.13833	0.440019
3.03624	0.332609	3.13619	0.165246	3.14174	0.178644				3.03556	0.0153539	3.13619	0.147683	3.14105	0.153521				3.03529	0.624209	3.13619	0.419009	3.14078	0.435738
3.0387	0.326363	3.13882	0.161675	3.1442	0.176076				3.03802	0.0152594	3.13882	0.144672	3.14351	0.151547				3.03775	0.617105	3.13882	0.41382	3.14324	0.431534
3.04116	0.320146	3.14145	0.158082	3.14665	0.173578				3.04047	0.0151674	3.14145	0.14152	3.14597	0.149631				3.0402	0.610059	3.14145	0.408715	3.1457	0.427405
3.04362	0.313947	3.14408	0.154539	3.14911	0.171147				3.04293	0.015078	3.14408	0.13836	3.14842	0.147772				3.04266	0.603075	3.14408	0.403813	3.14815	0.423352
3.04607	0.307767	3.14672	0.151059	3.15157	0.168782				3.04539	0.014992	3.14672	0.135506	3.15088	0.145969				3.04512	0.596147	3.14671	0.399394	3.15061	0.419374
3.04853	0.301616	3.14935	0.147637	3.15402	0.166484				3.04784	0.0149104	3.14935	0.132894	3.15334	0.144221				3.04757	0.589268	3.14935	0.395231	3.15307	0.41547
3.05099	0.295511	3.15198	0.144256	3.15648	0.164251				3.0503	0.0148341	3.15198	0.130292	3.1558	0.142527				3.05003	0.582434	3.15198	0.391049	3.15553	0.411641
3.05344	0.28948	3.15461	0.140901	3.15894	0.162081				3.05276	0.014764	3.15461	0.1279	3.15825	0.140886				3.05249	0.575641	3.15461	0.38693	3.15798	0.407885
3.0559	0.283549	3.15724	0.137681	3.16139	0.159973				3.05522	0.0147008	3.15724	0.125779	3.16071	0.139296				3.05495	0.568887	3.15724	0.382945	3.16044	0.404202
3.05836	0.277743	3.15987	0.134572	3.16385	0.157927				3.05767	0.014645	3.15987	0.123681	3.16317	0.137756				3.0574	0.562167	3.15987	0.379008	3.1629	0.400591
3.06081	0.272082	3.1625	0.131686	3.16631	0.155942				3.06013	0.0145971	3.1625	0.121636	3.16562	0.136266				3.05986	0.555469	3.1625	0.3747	3.16535	0.397052
3.06327	0.266576	3.16514	0.129079	3.16876	0.154015				3.06259	0.0145571	3.16514	0.119748	3.16808	0.134825				3.06232	0.548776	3.16514	0.37016	3.16781	0.393584
3.06573	0.261225	3.16777	0.126659	3.17122	0.152147				3.06504	0.0145248	3.16777	0.117888	3.17054	0.13343				3.06477	0.542068	3.16777	0.365706	3.17027	0.390185
3.06818	0.256024	3.1704	0.12434	3.17368	0.150335				3.0675	0.0144987	3.1704	0.115822	3.17299	0.132082				3.06723	0.535325	3.1704	0.361333	3.17272	0.386855
3.07064	0.250965	3.17303	0.12208	3.17614	0.148579				3.06996	0.0144764	3.17303	0.113545	3.17545	0.130779				3.06969	0.528539	3.17303	0.356942	3.17518	0.383592
3.0731	0.246035	3.17566	0.119934	3.17859	0.146878				3.07241	0.0144547	3.17566	0.111196	3.17791	0.12952				3.07214	0.521714	3.17566	0.352718	3.17764	0.380395
3.07556	0.241226	3.17829	0.117881	3.18105	0.145231				3.07487	0.0144297	3.17829	0.108906	3.18036	0.128305				3.0746	0.51487	3.17829	0.348597	3.18009	0.377262
3.07801	0.236527	3.18093	0.115717	3.18351	0.143635				3.07733	0.014398	3.18093	0.106601	3.18282	0.127131				3.07706	0.50804	3.18092	0.344454	3.18255	0.374191
3.08047	0.23193	3.18356	0.113297	3.18596	0.142092				3.07978	0.0143573	3.18356	0.104351	3.18528	0.125998				3.07951	0.501266	3.18356	0.340479	3.18501	0.371181
3.08293	0.227422	3.18619	0.110861	3.18842	0.140598				3.08224	0.0143071	3.18619	0.102203	3.18774	0.124906				3.08197	0.494583	3.18619	0.336698	3.18747	0.368229
3.08538	0.222989	3.18882	0.108461	3.19088	0.139153				3.0847	0.0142485	3.18882	0.100043	3.19019	0.123853				3.08443	0.48802	3.18882	0.333138	3.18992	0.365332
3.08784	0.218617	3.19145	0.10601	3.19333	0.137757				3.08716	0.0141844	3.19145	0.0978563	3.19265	0.122838				3.08689	0.481593	3.19145	0.329752	3.19238	0.36249
3.0903	0.214289	3.19408	0.103564	3.19579	0.136407				3.08961	0.0141181	3.19408	0.0958418	3.19511	0.12186				3.08934	0.475306	3.19408	0.326561	3.19484	0.359698
3.09275	0.209994	3.19672	0.101218	3.19825	0.135103				3.09207	0.0140532	3.19672	0.0940869	3.19756	0.120919				3.0918	0.469154	3.19671	0.323613	3.19729	0.356954
3.09521	0.205725	3.19935	0.0989415	3.20071	0.133844				3.09453	0.0139928	3.19935	0.0923673	3.20002	0.120013				3.09426	0.463129	3.19935	0.320865	3.19975	0.354257
3.09767	0.201481	3.20198	0.0966807	3.20316	0.132628				3.09698	0.0139389	3.20198	0.0907098	3.20248	0.119142				3.09671	0.45722	3.20198	0.317957	3.20221	0.351602
3.10013	0.197265	3.20461	0.0944331	3.20562	0.131455				3.09944	0.0138924	3.20461	0.0892777	3.20493	0.118305				3.09917	0.451416	3.20461	0.314877	3.20466	0.348988
3.10258	0.193085	3.20724	0.0923223	3.20808	0.130324				3.1019	0.013853	3.20724	0.0879635	3.20739	0.117501				3.10163	0.445705	3.20724	0.311779	3.20712	0.346412
3.10504	0.188951	3.20987	0.0904656	3.21053	0.129233				3.10435	0.0138195	3.20987	0.0866384	3.20985	0.116728				3.10408	0.44007	3.20987	0.308608	3.20958	0.343872
3.1075	0.184871	3.21251	0.0887998	3.21299	0.128181				3.10681	0.0137895	3.21251	0.085323	3.2123	0.115987				3.10654	0.434493	3.2125	0.305182	3.21203	0.341365
3.10995	0.180858	3.21514	0.0872779	3.21545	0.127168				3.10927	0.0137603	3.21514	0.0839778	3.21476	0.115277				3.109	0.428953	3.21514	0.301551	3.21449	0.33889
3.11241	0.176921	3.21777	0.0857759	3.2179	0.126192				3.11172	0.0137294	3.21777	0.0825445	3.21722	0.114596				3.11145	0.423428	3.21777	0.298171	3.21695	0.336443
3.11487	0.173074	3.2204	0.0843748	3.22036	0.125253				3.11418	0.0136945	3.2204	0.0809248	3.21968	0.113944				3.11391	0.417906	3.2204	0.29498	3.21941	0.334024
3.11732	0.169325	3.22303	0.0831171	3.22282	0.124349				3.11664	0.0136543	3.22303	0.0792324	3.22213	0.113319				3.11637	0.412383	3.22303	0.291642	3.22186	0.331631
3.11978	0.165683	3.22566	0.0817924	3.22527	0.123479				3.1191	0.0136081	3.22566	0.0776708	3.22459	0.112723				3.11883	0.406865	3.22566	0.288118	3.22432	0.329262
3.12224	0.162152	3.22829	0.0802529	3.22773	0.122643				3.12155	0.0135566	3.22829	0.0761534	3.22705	0.112152				3.12128	0.401371	3.22829	0.2847	3.22678	0.326916
3.12469	0.158732	3.23093	0.078602	3.23019	0.121838				3.12401	0.0135014	3.23093	0.0745536	3.2295	0.111607				3.12374	0.39592	3.23093	0.281678	3.22923	0.324593
3.12715	0.155418	3.23356	0.0769791	3.23265	0.121066				3.12647	0.0134449	3.23356	0.0729564	3.23196	0.111088				3.1262	0.390537	3.23356	0.278658	3.23169	0.322291
3.12961	0.152202	3.23619	0.0753266	3.2351	0.120323				3.12892	0.0133899	3.23619	0.0714902	3.23442	0.110592				3.12865	0.385238	3.23619	0.275607	3.23415	0.320011
3.13207	0.149073	3.23882	0.0736425	3.23756	0.11961				3.13138	0.0133391	3.23882	0.0700872	3.23687	0.110119				3.13111	0.380038	3.23882	0.273062	3.2366	0.317751
3.13452	0.146019	3.24145	0.071963	3.24002	0.118925				3.13384	0.0132943	3.24145	0.0686637	3.23933	0.109669				3.13357	0.374946	3.24145	0.270779	3.23906	0.315511
3.13698	0.143029	3.24408	0.0704187	3.24247	0.118268				3.13629	0.013256	3.24408	0.0673997	3.24179	0.109241				3.13602	0.369968	3.24408	0.268446	3.24152	0.313292
3.13944	0.140096	3.24672	0.0689563	3.24493	0.117637				3.13875	0.013223	3.24672	0.0663642	3.24424	0.108834				3.13848	0.365108	3.24671	0.266074	3.24397	0.311093
3.14189	0.137213	3.24935	0.0673913	3.24739	0.117031				3.14121	0.0131935	3.24935	0.0654665	3.2467	0.108447				3.14094	0.360367	3.24935	0.263736	3.24643	0.308914
3.14435	0.134378	3.25198	0.0658803	3.24984	0.11645				3.14366	0.0131651	3.25198	0.0645727	3.24916	0.108079				3.14339	0.355743	3.25198	0.261411	3.24889	0.306757
3.14681	0.131586	3.25461	0.0645786	3.2523	0.115892				3.14612	0.0131358	3.25461	0.0636914	3.25162	0.107729				3.14585	0.351229	3.25461	0.258886	3.25135	0.304619
3.14926	0.128833	3.25724	0.0634546	3.25476	0.115357				3.14858	0.0131044	3.25724	0.0628599	3.25407	0.107397				3.14831	0.346811	3.25724	0.256103	3.2538	0.302503
3.15172	0.126116	3.25987	0.0624889	3.25721	0.114843				3.15104	0.0130706	3.25987	0.0619938	3.25653	0.107082				3.15077	0.342475	3.25987	0.253241	3.25626	0.300407
3.15418	0.123435	3.26251	0.0615739	3.25967	0.11435				3.15349	0.0130347	3.26251	0.0610322	3.25899	0.106783				3.15322	0.338202	3.2625	0.250489	3.25872	0.298333
3.15663	0.120792	3.26514	0.060702	3.26213	0.113877				3.15595	0.0129969	3.26514	0.0599632	3.26144	0.106498				3.15568	0.333976	3.26514	0.247752	3.26117	0.296279
3.15909	0.118195	3.26777	0.0599178	3.26459	0.113422				3.15841	0.0129573	3.26777	0.0588704	3.2639	0.106228				3.15814	0.329785	3.26777	0.244984	3.26363	0.294246
3.16155	0.115655	3.2704	0.0590979	3.26704	0.112985				3.16086	0.0129161	3.2704	0.0577026	3.26636	0.105971				3.16059	0.325625	3.2704	0.242382	3.26609	0.292233
3.16401	0.11318	3.27303	0.0581729	3.2695	0.112565				3.16332	0.0128734	3.27303	0.0565652	3.26881	0.105727				3.16305	0.321499	3.27303	0.23977	3.26854	0.29024
3.16646	0.110777	3.27566	0.0571005	3.27196	0.11216				3.16578	0.0128297	3.27566	0.0555803	3.27127	0.105494				3.16551	0.317418	3.27566	0.237078	3.271	0.288267
3.16892	0.108446	3.2783	0.0559907	3.27441	0.11177				3.16823	0.0127865	3.2783	0.0545906	3.27373	0.105272				3.16796	0.313398	3.27829	0.234611	3.27346	0.286313
3.17138	0.106186	3.28093	0.0548887	3.27687	0.111395				3.17069	0.0127457	3.28093	0.0534818	3.27618	0.10506				3.17042	0.309458	3.28093	0.232212	3.27591	0.284377
3.17383	0.103991	3.28356	0.0537319	3.27933	0.111032				3.17315	0.0127107	3.28356	0.0523804	3.27864	0.104856				3.17288	0.305612	3.28356	0.229961	3.27837	0.282459
3.17629	0.101852	3.28619	0.0525531	3.28178	0.110681				3.17561	0.0126856	3.28619	0.0513926	3.2811	0.10466				3.17534	0.301873	3.28619	0.227986	3.28083	0.280556
3.17875	0.0997596	3.28882	0.0514801	3.28424	0.110342				3.17806	0.0126754	3.28882	0.0505092	3.28356	0.104472				3.17779	0.298248	3.28882	0.22608	3.28329	0.27867
3.1812	0.0977042	3.29145	0.0505123	3.2867	0.110013				3.18052	0.0126851	3.29145	0.0496202	3.28601	0.104289				3.18025	0.294735	3.29145	0.224253	3.28574	0.276797
3.18366	0.0956756	3.29408	0.0494539	3.28915	0.109693				3.18298	0.0127195	3.29408	0.0488616	3.28847	0.104112				3.18271	0.291327	3.29408	0.22248	3.2882	0.274938
3.18612	0.093666	3.29672	0.0483165	3.29161	0.109381				3.18543	0.0127817	3.29672	0.0483747	3.29093	0.103939				3.18516	0.288011	3.29672	0.22058	3.29066	0.273092
3.18857	0.0916707	3.29935	0.0473412	3.29407	0.109077				3.18789	0.0128724	3.29935	0.0478686	3.29338	0.10377				3.18762	0.284772	3.29935	0.218474	3.29311	0.271257
3.19103	0.0896895	3.30198	0.0465674	3.29653	0.108779				3.19035	0.0129887	3.30198	0.0472563	3.29584	0.103603				3.19008	0.281591	3.30198	0.216303	3.29557	0.269432
3.19349	0.0877266	3.30461	0.0458335	3.29898	0.108488				3.1928	0.0131238	3.30461	0.0466927	3.2983	0.103439				3.19253	0.278452	3.30461	0.213979	3.29803	0.267616
3.19595	0.08579	3.30724	0.0451841	3.30144	0.108201				3.19526	0.0132677	3.30724	0.0460891	3.30075	0.103275				3.19499	0.275341	3.30724	0.211412	3.30048	0.265809
3.1984	0.0838899	3.30987	0.044587	3.3039	0.107918				3.19772	0.0134082	3.30987	0.0453527	3.30321	0.103111				3.19745	0.272246	3.30987	0.208926	3.30294	0.26401
3.20086	0.082037	3.31251	0.0440667	3.30635	0.107638				3.20017	0.013533	3.31251	0.0445207	3.30567	0.102946				3.1999	0.269159	3.3125	0.206674	3.3054	0.262217
3.20332	0.0802404	3.31514	0.0435804	3.30881	0.107361				3.20263	0.0136321	3.31514	0.0437271	3.30813	0.10278				3.20236	0.266076	3.31514	0.204448	3.30786	0.260431
3.20577	0.0785056	3.31777	0.0429575	3.31127	0.107085				3.20509	0.0136988	3.31777	0.0429449	3.31058	0.102612				3.20482	0.262994	3.31777	0.201966	3.31031	0.258652
3.20823	0.0768338	3.3204	0.0421799	3.31372	0.10681				3.20755	0.0137312	3.3204	0.0420809	3.31304	0.102441				3.20728	0.259918	3.3204	0.19953	3.31277	0.256878
3.21069	0.0752209	3.32303	0.0413542	3.31618	0.106535				3.21	0.0137312	3.32303	0.0412699	3.3155	0.102266				3.20973	0.256855	3.32303	0.197418	3.31523	0.255109
3.21314	0.0736599	3.32566	0.0405751	3.31864	0.106259				3.21246	0.0137038	3.32566	0.0405227	3.31795	0.102087				3.21219	0.253814	3.32566	0.195317	3.31768	0.253347
3.2156	0.0721414	3.3283	0.0397381	3.32109	0.105982				3.21492	0.0136551	3.3283	0.039746	3.32041	0.101903				3.21465	0.250803	3.32829	0.193131	3.32014	0.25159
3.21806	0.0706554	3.33093	0.0388507	3.32355	0.105703				3.21737	0.0135919	3.33093	0.0389152	3.32287	0.101713				3.2171	0.247827	3.33093	0.191255	3.3226	0.249839
3.22051	0.0691919	3.33356	0.0379312	3.32601	0.105421				3.21983	0.0135203	3.33356	0.0381932	3.32532	0.101517				3.21956	0.244889	3.33356	0.189825	3.32505	0.248095
3.22297	0.0677426	3.33619	0.0371007	3.32847	0.105136				3.22229	0.0134455	3.33619	0.0376457	3.32778	0.101315				3.22202	0.241988	3.33619	0.18842	3.32751	0.246357
3.22543	0.0663016	3.33882	0.03635	3.33092	0.104846				3.22474	0.0133716	3.33882	0.0370623	3.33024	0.101105				3.22447	0.239122	3.33882	0.186776	3.32997	0.244627
3.22789	0.0648663	3.34145	0.0355601	3.33338	0.104552				3.2272	0.0133007	3.34145	0.0364859	3.33269	0.100887				3.22693	0.236293	3.34145	0.185175	3.33242	0.242904
3.23034	0.0634382	3.34409	0.0347258	3.33584	0.104253				3.22966	0.0132331	3.34409	0.0361589	3.33515	0.100661				3.22939	0.233504	3.34408	0.183626	3.33488	0.24119
3.2328	0.0620235	3.34672	0.0340063	3.33829	0.103948				3.23211	0.0131673	3.34672	0.0358772	3.33761	0.100427				3.23184	0.230764	3.34672	0.181844	3.33734	0.239484
3.23526	0.0606331	3.34935	0.0334404	3.34075	0.103638				3.23457	0.0131007	3.34935	0.0354511	3.34007	0.100183				3.2343	0.228078	3.34935	0.17992	3.3398	0.237788
3.23771	0.0592815	3.35198	0.0328908	3.34321	0.10332				3.23703	0.0130306	3.35198	0.0349459	3.34252	0.0999308				3.23676	0.225451	3.35198	0.177886	3.34225	0.236102
3.24017	0.0579837	3.35461	0.0324205	3.34566	0.102996				3.23949	0.0129554	3.35461	0.0344743	3.34498	0.0996686				3.23922	0.222885	3.35461	0.175889	3.34471	0.234427
3.24263	0.0567533	3.35724	0.0320856	3.34812	0.102665				3.24194	0.0128753	3.35724	0.0339967	3.34744	0.0993965				3.24167	0.220375	3.35724	0.173983	3.34717	0.232763
3.24508	0.0555989	3.35987	0.0318196	3.35058	0.102326				3.2444	0.0127922	3.35987	0.033376	3.34989	0.0991145				3.24413	0.217914	3.35987	0.17199	3.34962	0.23111
3.24754	0.0545217	3.36251	0.0314888	3.35304	0.101979				3.24686	0.012709	3.36251	0.0326643	3.35235	0.0988222				3.24659	0.215493	3.36251	0.170099	3.35208	0.229469
3.25	0.0535154	3.36514	0.0310218	3.35549	0.101624				3.24931	0.0126289	3.36514	0.0320517	3.35481	0.0985196				3.24904	0.213103	3.36514	0.168322	3.35454	0.22784
3.25246	0.0525667	3.36777	0.0304272	3.35795	0.101261				3.25177	0.0125544	3.36777	0.0314622	3.35726	0.0982065				3.2515	0.210739	3.36777	0.166442	3.35699	0.226223
3.25491	0.0516579	3.3704	0.0298354	3.36041	0.100889				3.25423	0.0124869	3.3704	0.03073	3.35972	0.0978829				3.25396	0.208399	3.3704	0.164595	3.35945	0.224619
3.25737	0.0507715	3.37303	0.0292854	3.36286	0.100508				3.25668	0.0124265	3.37303	0.0300949	3.36218	0.0975488				3.25641	0.206084	3.37303	0.162904	3.36191	0.223027
3.25983	0.0498939	3.37566	0.0287153	3.36532	0.100119				3.25914	0.0123727	3.37566	0.0295299	3.36463	0.0972042				3.25887	0.203796	3.37566	0.161346	3.36436	0.221447
3.26228	0.0490183	3.3783	0.0280363	3.36778	0.0997209				3.2616	0.0123242	3.3783	0.0289486	3.36709	0.096849				3.26133	0.201541	3.37829	0.160014	3.36682	0.219879
3.26474	0.0481442	3.38093	0.027441	3.37023	0.0993138				3.26405	0.0122799	3.38093	0.0283382	3.36955	0.0964834				3.26378	0.199325	3.38093	0.158842	3.36928	0.218322
3.2672	0.0472762	3.38356	0.0269312	3.37269	0.0988978				3.26651	0.0122395	3.38356	0.0277713	3.37201	0.0961074				3.26624	0.197152	3.38356	0.157857	3.37174	0.216777
3.26965	0.0464197	3.38619	0.0263894	3.37515	0.0984728				3.26897	0.0122029	3.38619	0.0273879	3.37446	0.0957212				3.2687	0.195025	3.38619	0.156847	3.37419	0.215243
3.27211	0.0455789	3.38882	0.0257677	3.3776	0.0980389				3.27143	0.0121708	3.38882	0.0271234	3.37692	0.0953249				3.27116	0.192944	3.38882	0.155539	3.37665	0.21372
3.27457	0.0447551	3.39145	0.0251294	3.38006	0.0975963				3.27388	0.0121439	3.39145	0.0268429	3.37938	0.0949186				3.27361	0.190908	3.39145	0.154054	3.37911	0.212207
3.27702	0.0439469	3.39409	0.0246622	3.38252	0.097145				3.27634	0.0121227	3.39409	0.0265622	3.38183	0.0945025				3.27607	0.188912	3.39408	0.152691	3.38156	0.210703
3.27948	0.0431512	3.39672	0.0241991	3.38498	0.0966851				3.2788	0.0121066	3.39672	0.0262815	3.38429	0.0940768				3.27853	0.186952	3.39672	0.151323	3.38402	0.209209
3.28194	0.0423658	3.39935	0.0238048	3.38743	0.0962167				3.28125	0.0120943	3.39935	0.0258905	3.38675	0.0936418				3.28098	0.185021	3.39935	0.149535	3.38648	0.207724
3.2844	0.0415908	3.40198	0.0236196	3.38989	0.0957401				3.28371	0.0120833	3.40198	0.0254119	3.3892	0.0931977				3.28344	0.183112	3.40198	0.14774	3.38893	0.206247
3.28685	0.0408287	3.40461	0.0235239	3.39235	0.0952554				3.28617	0.0120701	3.40461	0.0249348	3.39166	0.0927447				3.2859	0.181219	3.40461	0.146197	3.39139	0.204778
3.28931	0.040084	3.40724	0.0233649	3.3948	0.0947629				3.28862	0.0120511	3.40724	0.024442	3.39412	0.0922831				3.28835	0.179333	3.40724	0.144778	3.39385	0.203317
3.29177	0.0393614	3.40988	0.0230394	3.39726	0.0942627				3.29108	0.012023	3.40988	0.0238615	3.39657	0.0918132				3.29081	0.177447	3.40987	0.143228	3.3963	0.201863
3.29422	0.0386648	3.41251	0.0225187	3.39972	0.093755				3.29354	0.0119837	3.41251	0.0233272	3.39903	0.0913352				3.29327	0.175552	3.41251	0.141638	3.39876	0.200417
3.29668	0.0379963	3.41514	0.0220562	3.40217	0.0932402				3.29599	0.0119326	3.41514	0.0228738	3.40149	0.0908495				3.29572	0.173644	3.41514	0.140236	3.40122	0.198977
3.29914	0.0373562	3.41777	0.0216263	3.40463	0.0927185				3.29845	0.0118711	3.41777	0.0223884	3.40395	0.0903563				3.29818	0.171717	3.41777	0.138882	3.40368	0.197543
3.30159	0.036743	3.4204	0.0211079	3.40709	0.0921901				3.30091	0.0118024	3.4204	0.0218628	3.4064	0.089856				3.30064	0.169771	3.4204	0.137486	3.40613	0.196117
3.30405	0.0361535	3.42303	0.0205422	3.40954	0.0916554				3.30337	0.0117306	3.42303	0.0213437	3.40886	0.0893489				3.3031	0.167811	3.42303	0.13616	3.40859	0.194696
3.30651	0.0355827	3.42566	0.0199512	3.412	0.0911146				3.30582	0.0116602	3.42566	0.0209143	3.41132	0.0888354				3.30555	0.165846	3.42566	0.135306	3.41105	0.193282
3.30896	0.0350246	3.4283	0.0195188	3.41446	0.090568				3.30828	0.0115954	3.4283	0.0205086	3.41377	0.0883156				3.30801	0.163888	3.4283	0.134632	3.4135	0.191875
3.31142	0.0344728	3.43093	0.0190901	3.41692	0.0900159				3.31074	0.0115389	3.43093	0.019996	3.41623	0.0877901				3.31047	0.161953	3.43093	0.13377	3.41596	0.190474
3.31388	0.0339209	3.43356	0.0185463	3.41937	0.0894587				3.31319	0.0114926	3.43356	0.0196153	3.41869	0.0872591				3.31292	0.160057	3.43356	0.132866	3.41842	0.18908
3.31634	0.033364	3.43619	0.0180185	3.42183	0.0888966				3.31565	0.0114565	3.43619	0.0194491	3.42114	0.086723				3.31538	0.158209	3.43619	0.131938	3.42087	0.187692
3.31879	0.0327997	3.43882	0.0176132	3.42429	0.0883301				3.31811	0.01143	3.43882	0.0192214	3.4236	0.0861821				3.31784	0.156417	3.43882	0.130889	3.42333	0.186311
3.32125	0.0322283	3.44145	0.017279	3.42674	0.0877592				3.32056	0.0114121	3.44145	0.0189937	3.42606	0.0856367				3.32029	0.154681	3.44145	0.129609	3.42579	0.184937
3.32371	0.0316533	3.44409	0.0168629	3.4292	0.0871845				3.32302	0.0114015	3.44409	0.018765	3.42851	0.0850873				3.32275	0.152998	3.44408	0.128331	3.42824	0.183571
3.32616	0.0310808	3.44672	0.0165689	3.43166	0.0866062				3.32548	0.011397	3.44672	0.0184627	3.43097	0.084534				3.32521	0.151361	3.44672	0.127147	3.4307	0.182211
3.32862	0.0305191	3.44935	0.0165632	3.43411	0.0860246				3.32794	0.0113975	3.44935	0.0180573	3.43343	0.0839773				3.32767	0.149766	3.44935	0.125981	3.43316	0.180859
3.33108	0.0299781	3.45198	0.0165019	3.43657	0.0854401				3.33039	0.0114015	3.45198	0.0175756	3.43589	0.0834175				3.33012	0.148207	3.45198	0.124714	3.43562	0.179515
3.33353	0.0294674	3.45461	0.0164407	3.43903	0.0848529				3.33285	0.0114072	3.45461	0.0170802	3.43834	0.082855				3.33258	0.146681	3.45461	0.123516	3.43807	0.178178
3.33599	0.0289949	3.45724	0.0160948	3.44148	0.0842634				3.33531	0.0114124	3.45724	0.0166721	3.4408	0.08229				3.33504	0.145183	3.45724	0.122474	3.44053	0.176849
3.33845	0.028565	3.45988	0.0156579	3.44394	0.0836718				3.33776	0.0114148	3.45988	0.016248	3.44326	0.0817229				3.33749	0.143707	3.45987	0.121254	3.44299	0.175528
3.3409	0.0281777	3.46251	0.0152974	3.4464	0.0830786				3.34022	0.0114126	3.46251	0.0158055	3.44571	0.0811541				3.33995	0.142244	3.46251	0.119987	3.44544	0.174214
3.34336	0.027829	3.46514	0.0149203	3.44886	0.0824839				3.34268	0.0114044	3.46514	0.0154177	3.44817	0.0805838				3.34241	0.140781	3.46514	0.11891	3.4479	0.172909
3.34582	0.0275115	3.46777	0.0144719	3.45131	0.0818881				3.34513	0.0113898	3.46777	0.015047	3.45063	0.0800125				3.34486	0.139307	3.46777	0.117943	3.45036	0.171611
3.34828	0.0272168	3.4704	0.0139523	3.45377	0.0812915				3.34759	0.0113688	3.4704	0.0145842	3.45308	0.0794404				3.34732	0.137813	3.4704	0.117047	3.45281	0.170321
3.35073	0.0269365	3.47303	0.0135503	3.45623	0.0806943				3.35005	0.0113422	3.47303	0.0141472	3.45554	0.0788678				3.34978	0.136293	3.47303	0.116368	3.45527	0.169038
3.35319	0.0266634	3.47567	0.0131766	3.45868	0.080097				3.3525	0.0113109	3.47567	0.0138634	3.458	0.0782951				3.35223	0.134749	3.47566	0.115944	3.45773	0.167764
3.35565	0.0263918	3.4783	0.0126852	3.46114	0.0794997				3.35496	0.0112756	3.4783	0.0135742	3.46046	0.0777226				3.35469	0.133189	3.4783	0.115495	3.46019	0.166496
3.3581	0.0261167	3.48093	0.0121882	3.4636	0.0789028				3.35742	0.0112372	3.48093	0.0132796	3.46291	0.0771507				3.35715	0.131625	3.48093	0.114817	3.46264	0.165236
3.36056	0.0258333	3.48356	0.0117488	3.46605	0.0783065				3.35988	0.0111962	3.48356	0.0131315	3.46537	0.0765795				3.35961	0.130073	3.48356	0.113885	3.4651	0.163984
3.36302	0.0255366	3.48619	0.0114133	3.46851	0.0777111				3.36233	0.0111531	3.48619	0.012941	3.46783	0.0760095				3.36206	0.128546	3.48619	0.112933	3.46756	0.162739
3.36547	0.0252221	3.48882	0.0110797	3.47097	0.0771169				3.36479	0.0111081	3.48882	0.0127214	3.47028	0.075441				3.36452	0.127057	3.48882	0.112029	3.47001	0.1615
3.36793	0.0248862	3.49145	0.010712	3.47342	0.0765242				3.36725	0.0110618	3.49145	0.0124965	3.47274	0.0748742				3.36698	0.125616	3.49145	0.111018	3.47247	0.160269
3.37039	0.0245274	3.49409	0.0105366	3.47588	0.0759333				3.3697	0.0110144	3.49409	0.0122306	3.4752	0.0743095				3.36943	0.124225	3.49409	0.109915	3.47493	0.159045
3.37284	0.0241466	3.49672	0.0105369	3.47834	0.0753444				3.37216	0.0109665	3.49672	0.0119646	3.47765	0.0737471				3.37189	0.122885	3.49672	0.108882	3.47738	0.157829
3.3753	0.0237466	3.49935	0.0105372	3.4808	0.0747577				3.37462	0.0109184	3.49935	0.011582	3.48011	0.0731874				3.37435	0.121592	3.49935	0.107992	3.47984	0.156619
3.37776	0.0233324	3.50198	0.0103085	3.48325	0.0741736				3.37707	0.0108708	3.50198	0.0111393	3.48257	0.0726306				3.3768	0.12034	3.50198	0.107063	3.4823	0.155416
3.38022	0.0229101	3.50461	0.00996983	3.48571	0.0735923				3.37953	0.0108241	3.50461	0.0107834	3.48502	0.072077				3.37926	0.119119	3.50461	0.105987	3.48475	0.15422
3.38267	0.0224858	3.50724	0.00968021	3.48817	0.0730139				3.38199	0.010779	3.50724	0.0104666	3.48748	0.0715269				3.38172	0.117923	3.50724	0.105164	3.48721	0.153031
3.38513	0.0220651	3.50988	0.00941784	3.49062	0.0724389				3.38444	0.0107357	3.50988	0.0100824	3.48994	0.0709806				3.38417	0.116743	3.50987	0.104411	3.48967	0.15185
3.38759	0.0216528	3.51251	0.00906496	3.49308	0.0718674				3.3869	0.0106947	3.51251	0.00968579	3.4924	0.0704383				3.38663	0.115572	3.51251	0.103439	3.49213	0.150676
3.39004	0.0212519	3.51514	0.00865741	3.49554	0.0712996				3.38936	0.0106559	3.51514	0.00940728	3.49485	0.0699004				3.38909	0.114401	3.51514	0.102535	3.49458	0.14951
3.3925	0.0208632	3.51777	0.00838526	3.49799	0.0707357				3.39182	0.0106195	3.51777	0.00915762	3.49731	0.069367				3.39155	0.113225	3.51777	0.101933	3.49704	0.148351
3.39496	0.0204859	3.5204	0.00814144	3.50045	0.0701761				3.39427	0.010585	3.5204	0.00877271	3.49977	0.0688384				3.394	0.112041	3.5204	0.101645	3.4995	0.147201
3.39741	0.0201177	3.52303	0.00785051	3.50291	0.0696208				3.39673	0.0105523	3.52303	0.00844015	3.50222	0.0683148				3.39646	0.110849	3.52303	0.101251	3.50195	0.146059
3.39987	0.0197555	3.52567	0.00749388	3.50536	0.0690702				3.39919	0.010521	3.52567	0.00823909	3.50468	0.0677965				3.39892	0.109653	3.52566	0.100653	3.50441	0.144925
3.40233	0.0193965	3.5283	0.00715897	3.50782	0.0685243				3.40164	0.0104911	3.5283	0.00817418	3.50714	0.0672838				3.40137	0.108463	3.5283	0.100045	3.50687	0.1438
3.40479	0.019039	3.53093	0.00694852	3.51028	0.0679834				3.4041	0.0104625	3.53093	0.0080715	3.50959	0.0667767				3.40383	0.107289	3.53093	0.0994549	3.50932	0.142684
3.40724	0.0186828	3.53356	0.00671844	3.51274	0.0674477				3.40656	0.0104362	3.53356	0.00788302	3.51205	0.0662756				3.40629	0.106141	3.53356	0.098615	3.51178	0.141577
3.4097	0.0183291	3.53619	0.0064148	3.51519	0.0669174				3.40901	0.0104133	3.53619	0.00767466	3.51451	0.0657807				3.40874	0.105026	3.53619	0.0977099	3.51424	0.14048
3.41216	0.0179801	3.53882	0.00617264	3.51765	0.0663926				3.41147	0.010395	3.53882	0.00745094	3.51696	0.0652921				3.4112	0.103944	3.53882	0.0969502	3.51669	0.139393
3.41461	0.017638	3.54146	0.00617038	3.52011	0.0658735				3.41393	0.0103825	3.54146	0.00719115	3.51942	0.06481				3.41366	0.102891	3.54145	0.0960723	3.51915	0.138316
3.41707	0.0173045	3.54409	0.00616812	3.52256	0.0653603				3.41638	0.0103759	3.54409	0.00693136	3.52188	0.0643346				3.41611	0.101857	3.54409	0.0950664	3.52161	0.137249
3.41953	0.0169804	3.54672	0.00611863	3.52502	0.0648531				3.41884	0.0103742	3.54672	0.0066703	3.52434	0.0638661				3.41857	0.100831	3.54672	0.0942658	3.52407	0.136192
3.42198	0.0166666	3.54935	0.00599698	3.52748	0.0643521				3.4213	0.0103749	3.54935	0.00637951	3.52679	0.0634046				3.42103	0.0998052	3.54935	0.0936599	3.52652	0.135146
3.42444	0.0163638	3.55198	0.00574951	3.52993	0.0638575				3.42376	0.0103747	3.55198	0.00596145	3.52925	0.0629503				3.42349	0.0987768	3.55198	0.0930138	3.52898	0.134112
3.4269	0.0160734	3.55461	0.00548879	3.53239	0.0633694				3.42621	0.0103701	3.55461	0.00569417	3.53171	0.0625033				3.42594	0.0977485	3.55461	0.0921427	3.53144	0.133088
3.42935	0.0157968	3.55724	0.00520949	3.53485	0.0628878				3.42867	0.0103583	3.55724	0.00545079	3.53416	0.0620638				3.4284	0.0967283	3.55724	0.0913321	3.53389	0.132076
3.43181	0.0155358	3.55988	0.00483417	3.53731	0.0624131				3.43113	0.0103379	3.55988	0.00520741	3.53662	0.0616318				3.43086	0.0957277	3.55988	0.0908139	3.53635	0.131075
3.43427	0.0152909	3.56251	0.00446251	3.53976	0.0619452				3.43358	0.0103095	3.56251	0.00488873	3.53908	0.0612075				3.43331	0.0947582	3.56251	0.090302	3.53881	0.130085
3.43673	0.015062	3.56514	0.00428013	3.54222	0.0614844				3.43604	0.0102755	3.56514	0.00463158	3.54153	0.0607911				3.43577	0.0938291	3.56514	0.08985	3.54126	0.129108
3.43918	0.0148475	3.56777	0.00409447	3.54468	0.0610307				3.4385	0.0102391	3.56777	0.00435977	3.54399	0.0603825				3.43823	0.0929453	3.56777	0.0896837	3.54372	0.128142
3.44164	0.0146444	3.5704	0.00383309	3.54713	0.0605843				3.44095	0.0102042	3.5704	0.00408795	3.54645	0.0599819				3.44068	0.0921068	3.5704	0.0895736	3.54618	0.127187
3.4441	0.0144494	3.57303	0.00353894	3.54959	0.0601452				3.44341	0.0101744	3.57303	0.00388847	3.5489	0.0595893				3.44314	0.0913084	3.57303	0.0892954	3.54863	0.126245
3.44655	0.0142591	3.57567	0.00335271	3.55205	0.0597137				3.44587	0.0101523	3.57567	0.0039453	3.55136	0.0592049				3.4456	0.0905412	3.57566	0.0887444	3.55109	0.125314
3.44901	0.0140708	3.5783	0.00318962	3.5545	0.0592897				3.44832	0.0101395	3.5783	0.00396313	3.55382	0.0588286				3.44805	0.0897936	3.5783	0.0881454	3.55355	0.124396
3.45147	0.0138825	3.58093	0.00297514	3.55696	0.0588734				3.45078	0.0101364	3.58093	0.00383457	3.55628	0.0584606				3.45051	0.0890535	3.58093	0.0876807	3.55601	0.123489
3.45392	0.0136927	3.58356	0.00273475	3.55942	0.0584649				3.45324	0.0101426	3.58356	0.00364667	3.55873	0.0581009				3.45297	0.0883103	3.58356	0.0870625	3.55846	0.122595
3.45638	0.0135004	3.58619	0.0026825	3.56187	0.0580643				3.4557	0.0101566	3.58619	0.00341995	3.56119	0.0577495				3.45543	0.0875563	3.58619	0.08634	3.56092	0.121712
3.45884	0.0133042	3.58882	0.00277195	3.56433	0.0576715				3.45815	0.0101762	3.58882	0.00318517	3.56365	0.0574065				3.45788	0.0867879	3.58882	0.085654	3.56338	0.120842
3.46129	0.0131027	3.59146	0.00278344	3.56679	0.0572868				3.46061	0.0101991	3.59146	0.00295039	3.5661	0.0570718				3.46034	0.0860054	3.59145	0.0850755	3.56583	0.119983
3.46375	0.0128939	3.59409	0.00277817	3.56925	0.05691				3.46307	0.0102231	3.59409	0.00268978	3.56856	0.0567455				3.4628	0.0852124	3.59409	0.0845916	3.56829	0.119137
3.46621	0.0126765	3.59672	0.00277291	3.5717	0.0565414				3.46552	0.0102466	3.59672	0.00245408	3.57102	0.0564276				3.46525	0.0844142	3.59672	0.0839934	3.57075	0.118303
3.46867	0.0124507	3.59935	0.00270922	3.57416	0.0561809				3.46798	0.0102688	3.59935	0.00221838	3.57347	0.056118				3.46771	0.083617	3.59935	0.083431	3.5732	0.117481
3.47112	0.0122187	3.60198	0.00245886	3.57662	0.0558285				3.47044	0.0102894	3.60198	0.00191564	3.57593	0.0558168				3.47017	0.0828268	3.60198	0.082987	3.57566	0.116671
3.47358	0.0119853	3.60461	0.00215221	3.57907	0.0554842				3.47289	0.0103088	3.60461	0.00164469	3.57839	0.0555239				3.47262	0.0820488	3.60461	0.0823849	3.57812	0.115874
3.47604	0.0117574	3.60725	0.00184145	3.58153	0.0551481				3.47535	0.0103272	3.60725	0.00141626	3.58085	0.0552392				3.47508	0.0812871	3.60724	0.0816857	3.58058	0.11509
3.47849	0.0115426	3.60988	0.00167486	3.58399	0.0548202				3.47781	0.0103446	3.60988	0.00118782	3.5833	0.0549629				3.47754	0.080544	3.60988	0.0813871	3.58303	0.114317
3.48095	0.0113483	3.61251	0.00151039	3.58644	0.0545004				3.48027	0.0103606	3.61251	0.000930292	3.58576	0.0546946				3.48	0.0798203	3.61251	0.0813819	3.58549	0.113558
3.48341	0.0111802	3.61514	0.00128251	3.5889	0.0541886				3.48272	0.0103744	3.61514	0.000660123	3.58822	0.0544345				3.48245	0.0791143	3.61514	0.0813767	3.58795	0.112811
3.48586	0.0110413	3.61777	0.00102119	3.59136	0.0538849				3.48518	0.0103853	3.61777	0.000463264	3.59067	0.0541825				3.48491	0.0784232	3.61777	0.0813509	3.5904	0.112078
3.48832	0.010932	3.6204	0.000800274	3.59381	0.0535893				3.48764	0.0103931	3.6204	0.000316923	3.59313	0.0539385				3.48737	0.0777436	3.6204	0.0811161	3.59286	0.111357
3.49078	0.0108505	3.62303	0.000691186	3.59627	0.0533015				3.49009	0.0103986	3.62303	0.000277914	3.59559	0.0537023				3.48982	0.0770723	3.62303	0.0807718	3.59532	0.11065
3.49323	0.0107929	3.62567	0.000556981	3.59873	0.0530217				3.49255	0.0104031	3.62567	0.000326527	3.59804	0.053474				3.49228	0.0764073	3.62567	0.0802616	3.59777	0.109955
3.49569	0.0107533	3.6283	0.000291029	3.60119	0.0527497				3.49501	0.0104084	3.6283	0.00018292	3.6005	0.0532534				3.49474	0.0757475	3.6283	0.0798263	3.60023	0.109274
3.49815	0.0107246	3.63093	0.000108272	3.60364	0.0524854				3.49746	0.0104159	3.63093	-7.4e-06	3.60296	0.0530404				3.49719	0.0750928	3.63093	0.0793931	3.60269	0.108607
3.50061	0.0106988	3.63356	0.000180242	3.6061	0.0522288				3.49992	0.0104262	3.63356	-0.000228167	3.60541	0.0528349				3.49965	0.0744439	3.63356	0.0789135	3.60514	0.107953
3.50306	0.0106677	3.63619	0.000214552	3.60856	0.0519797				3.50238	0.0104381	3.63619	-0.000456708	3.60787	0.0526368				3.50211	0.0738017	3.63619	0.0784789	3.6076	0.107313
3.50552	0.0106244	3.63882	0.000214778	3.61101	0.0517381				3.50483	0.010449	3.63882	-0.000685249	3.61033	0.052446				3.50456	0.0731676	3.63882	0.0780743	3.61006	0.106687
3.50798	0.0105637	3.64146	0.000215004	3.61347	0.0515039				3.50729	0.0104555	3.64146	-0.000916935	3.61279	0.0522624				3.50702	0.0725424	3.64145	0.0777346	3.61252	0.106075
3.51043	0.0104839	3.64409	0.00021265	3.61593	0.0512769				3.50975	0.010454	3.64409	-0.0012172	3.61524	0.0520859				3.50948	0.0719269	3.64409	0.0773386	3.61497	0.105477
3.51289	0.0103853	3.64672	0.000123841	3.61838	0.051057				3.51221	0.0104415	3.64672	-0.00143528	3.6177	0.0519163				3.51194	0.0713214	3.64672	0.0767711	3.61743	0.104893
3.51535	0.0102702	3.64935	-4.83446e-05	3.62084	0.0508442				3.51466	0.0104169	3.64935	-0.00165845	3.62016	0.0517535				3.51439	0.0707261	3.64935	0.076423	3.61989	0.104323
3.5178	0.0101413	3.65198	-0.000289157	3.6233	0.0506382				3.51712	0.0103816	3.65198	-0.00188162	3.62261	0.0515973				3.51685	0.0701409	3.65198	0.0762476	3.62234	0.103768
3.52026	0.00999975	3.65461	-0.000471569	3.62575	0.050439				3.51958	0.010339	3.65461	-0.00210663	3.62507	0.0514477				3.51931	0.0695666	3.65461	0.0759153	3.6248	0.103227
3.52272	0.00984554	3.65725	-0.000548397	3.62821	0.0502465				3.52203	0.0102943	3.65725	-0.00223442	3.62753	0.0513045				3.52176	0.0690044	3.65724	0.0756473	3.62726	0.1027
3.52517	0.0096771	3.65988	-0.000695623	3.63067	0.0500604				3.52449	0.0102538	3.65988	-0.00246162	3.62998	0.0511676				3.52422	0.0684565	3.65988	0.0756379	3.62971	0.102187
3.52763	0.00949243	3.66251	-0.000976437	3.63313	0.0498806				3.52695	0.0102237	3.66251	-0.0026828	3.63244	0.0510368				3.52668	0.0679251	3.66251	0.0756285	3.63217	0.101688
3.53009	0.00929059	3.66514	-0.00115085	3.63558	0.0497071				3.5294	0.0102085	3.66514	-0.00283124	3.6349	0.050912				3.52913	0.0674125	3.66514	0.0755974	3.63463	0.101204
3.53255	0.0090727	3.66777	-0.00118792	3.63804	0.0495396				3.53186	0.0102104	3.66777	-0.00284143	3.63735	0.050793				3.53159	0.06692	3.66777	0.0755126	3.63708	0.100734
3.535	0.0088425	3.6704	-0.00132395	3.6405	0.049378				3.53432	0.0102292	3.6704	-0.00278478	3.63981	0.0506798				3.53405	0.0664478	3.6704	0.0753406	3.63954	0.100277
3.53746	0.00860624	3.67304	-0.00161791	3.64295	0.0492222				3.53677	0.0102619	3.67304	-0.00277224	3.64227	0.0505721				3.5365	0.0659944	3.67303	0.0750571	3.642	0.0998348
3.53992	0.008372	3.67567	-0.00190908	3.64541	0.0490719				3.53923	0.0103037	3.67567	-0.00278639	3.64473	0.0504699				3.53896	0.0655575	3.67567	0.0746575	3.64446	0.0994061
3.54237	0.00814889	3.6783	-0.00196588	3.64787	0.048927				3.54169	0.0103488	3.6783	-0.00285072	3.64718	0.0503729				3.54142	0.0651338	3.6783	0.0742132	3.64691	0.0989908
3.54483	0.00794599	3.68093	-0.001863	3.65032	0.0487874				3.54415	0.0103914	3.68093	-0.00307637	3.64964	0.0502811				3.54388	0.0647201	3.68093	0.0738129	3.64937	0.098589
3.54729	0.00777155	3.68356	-0.00186161	3.65278	0.0486528				3.5466	0.0104262	3.68356	-0.00330202	3.6521	0.0501942				3.54633	0.0643132	3.68356	0.0735127	3.65183	0.0982003
3.54974	0.00763142	3.68619	-0.00186139	3.65524	0.0485232				3.54906	0.0104499	3.68619	-0.0034161	3.65455	0.0501122				3.54879	0.0639114	3.68619	0.0732168	3.65428	0.0978245
3.5522	0.00752859	3.68882	-0.00186116	3.65769	0.0483982				3.55152	0.0104605	3.68882	-0.00362981	3.65701	0.0500349				3.55125	0.0635143	3.68882	0.0727986	3.65674	0.0974614
3.55466	0.00746236	3.69146	-0.00187721	3.66015	0.0482778				3.55397	0.0104579	3.69146	-0.00384352	3.65947	0.0499621				3.5537	0.0631227	3.69146	0.0724903	3.6592	0.0971108
3.55712	0.00742833	3.69409	-0.00208835	3.66261	0.0481618				3.55643	0.0104435	3.69409	-0.00402645	3.66192	0.0498937				3.55616	0.0627382	3.69409	0.0724372	3.66165	0.0967723
3.55957	0.00741913	3.69672	-0.00231268	3.66507	0.0480499				3.55889	0.010419	3.69672	-0.00414101	3.66438	0.0498295				3.55862	0.0623622	3.69672	0.0722748	3.66411	0.0964457
3.56203	0.0074257	3.69935	-0.00250145	3.66752	0.047942				3.56134	0.0103867	3.69935	-0.00428325	3.66684	0.0497693				3.56107	0.0619947	3.69935	0.0719167	3.66657	0.0961306
3.56449	0.00743867	3.70198	-0.00262797	3.66998	0.0478379				3.5638	0.0103485	3.70198	-0.00446842	3.66929	0.0497131				3.56353	0.0616352	3.70198	0.0716914	3.66902	0.0958268
3.56694	0.00744959	3.70461	-0.0027757	3.67244	0.0477375				3.56626	0.0103059	3.70461	-0.00464794	3.67175	0.0496606				3.56599	0.0612825	3.70461	0.0718746	3.67148	0.095534
3.5694	0.00745148	3.70725	-0.00307192	3.67489	0.0476404				3.56871	0.01026	3.70725	-0.00475767	3.67421	0.0496117				3.56844	0.0609353	3.70724	0.0721709	3.67394	0.0952516
3.57186	0.00743921	3.70988	-0.0033114	3.67735	0.0475466				3.57117	0.0102121	3.70988	-0.00496133	3.67667	0.0495661				3.5709	0.0605928	3.70988	0.0722278	3.6764	0.0949795
3.57431	0.00740953	3.71251	-0.00334303	3.67981	0.0474558				3.57363	0.0101635	3.71251	-0.00518568	3.67912	0.0495238				3.57336	0.0602547	3.71251	0.0722287	3.67885	0.0947172
3.57677	0.00736083	3.71514	-0.00339015	3.68226	0.0473679				3.57609	0.010116	3.71514	-0.00513019	3.68158	0.0494846				3.57582	0.0599208	3.71514	0.0722277	3.68131	0.0944643
3.57923	0.00729274	3.71777	-0.00356397	3.68472	0.0472826				3.57854	0.0100717	3.71777	-0.00492714	3.68404	0.0494483				3.57827	0.0595908	3.71777	0.0719786	3.68377	0.0942205
3.58168	0.00720583	3.7204	-0.00380029	3.68718	0.0471997				3.581	0.010033	3.7204	-0.00490051	3.68649	0.0494147				3.58073	0.0592636	3.7204	0.0717294	3.68622	0.0939853
3.58414	0.00710119	3.72304	-0.00390336	3.68964	0.0471192				3.58346	0.0100021	3.72304	-0.00498359	3.68895	0.0493837				3.58319	0.0589379	3.72303	0.0714669	3.68868	0.0937585
3.5866	0.00698018	3.72567	-0.00380902	3.69209	0.0470407				3.58591	0.00998107	3.72567	-0.00515322	3.69141	0.0493551				3.58564	0.0586127	3.72567	0.0712572	3.69114	0.0935395
3.58906	0.00684444	3.7283	-0.00368124	3.69455	0.0469641				3.58837	0.00997052	3.7283	-0.00535186	3.69386	0.0493287				3.5881	0.0582877	3.7283	0.070947	3.69359	0.093328
3.59151	0.00669584	3.73093	-0.00364057	3.69701	0.0468892				3.59083	0.00996986	3.73093	-0.00556814	3.69632	0.0493044				3.59056	0.0579631	3.73093	0.0706079	3.69605	0.0931235
3.59397	0.00653664	3.73356	-0.00362516	3.69946	0.0468158				3.59328	0.00997683	3.73356	-0.00578441	3.69878	0.049282				3.59301	0.0576406	3.73356	0.0703271	3.69851	0.0929258
3.59643	0.00636933	3.73619	-0.00363775	3.70192	0.0467438				3.59574	0.00998791	3.73619	-0.00594448	3.70123	0.0492614				3.59547	0.0573228	3.73619	0.070208	3.70096	0.0927344
3.59888	0.00619636	3.73883	-0.00365034	3.70438	0.0466729				3.5982	0.009999	3.73883	-0.00612779	3.70369	0.0492423				3.59793	0.0570134	3.73882	0.0700133	3.70342	0.0925489
3.60134	0.00601994	3.74146	-0.00374213	3.70683	0.046603				3.60065	0.0100063	3.74146	-0.00634811	3.70615	0.0492247				3.60038	0.0567168	3.74146	0.0697714	3.70588	0.092369
3.6038	0.00584171	3.74409	-0.00387189	3.70929	0.046534				3.60311	0.0100072	3.74409	-0.00655529	3.70861	0.0492083				3.60284	0.0564383	3.74409	0.0696345	3.70834	0.0921943
3.60625	0.00566296	3.74672	-0.00390033	3.71175	0.0464657				3.60557	0.0100008	3.74672	-0.00659272	3.71106	0.0491929				3.6053	0.0561832	3.74672	0.0694742	3.71079	0.0920244
3.60871	0.00548493	3.74935	-0.00392877	3.7142	0.0463978				3.60803	0.00998786	3.74935	-0.00671145	3.71352	0.0491786				3.60776	0.0559564	3.74935	0.0692525	3.71325	0.0918591
3.61117	0.00530902	3.75198	-0.00409932	3.71666	0.0463304				3.61048	0.00997046	3.75198	-0.00693304	3.71598	0.049165				3.61021	0.0557616	3.75198	0.069332	3.71571	0.0916981
3.61362	0.00513672	3.75461	-0.00420696	3.71912	0.0462632				3.61294	0.009951	3.75461	-0.0070616	3.71843	0.0491521				3.61267	0.0555997	3.75461	0.069668	3.71816	0.0915409
3.61608	0.00496934	3.75725	-0.00420341	3.72158	0.0461961				3.6154	0.00993152	3.75725	-0.00712919	3.72089	0.0491397				3.61513	0.0554687	3.75725	0.0696537	3.72062	0.0913875
3.61854	0.00480814	3.75988	-0.00420832	3.72403	0.046129				3.61785	0.00991314	3.75988	-0.00718577	3.72335	0.0491276				3.61758	0.0553626	3.75988	0.0696394	3.72308	0.0912374
3.621	0.0046545	3.76251	-0.00421322	3.72649	0.0460618				3.62031	0.00989579	3.76251	-0.00711064	3.7258	0.0491156				3.62004	0.0552723	3.76251	0.0696095	3.72553	0.0910906
3.62345	0.00451044	3.76514	-0.00422467	3.72895	0.0459943				3.62277	0.00987838	3.76514	-0.00689387	3.72826	0.0491038				3.6225	0.0551864	3.76514	0.0695522	3.72799	0.0909467
3.62591	0.00437911	3.76777	-0.00419874	3.7314	0.0459265				3.62522	0.0098593	3.76777	-0.00671346	3.73072	0.0490919				3.62495	0.0550925	3.76777	0.0694767	3.73045	0.0908055
3.62837	0.00426483	3.7704	-0.00412291	3.73386	0.0458582				3.62768	0.00983722	3.7704	-0.00669451	3.73318	0.0490797				3.62741	0.054979	3.7704	0.0691616	3.73291	0.090667
3.63082	0.00417203	3.77304	-0.00397075	3.73632	0.0457893				3.63014	0.00981167	3.77304	-0.00673658	3.73563	0.0490672				3.62987	0.0548372	3.77303	0.0689166	3.73536	0.090531
3.63328	0.00410385	3.77567	-0.00370191	3.73877	0.0457199				3.6326	0.00978362	3.77567	-0.00673166	3.73809	0.0490543				3.63233	0.0546622	3.77567	0.0688216	3.73782	0.0903974
3.63574	0.00406052	3.7783	-0.0033579	3.74123	0.0456497				3.63505	0.00975543	3.7783	-0.00673583	3.74055	0.0490407				3.63478	0.0544534	3.7783	0.0687324	3.74028	0.090266
3.63819	0.00403841	3.78093	-0.00316776	3.74369	0.0455787				3.63751	0.00973036	3.78093	-0.00684384	3.743	0.0490264				3.63724	0.0542146	3.78093	0.0684672	3.74273	0.0901369
3.64065	0.00402987	3.78356	-0.00316556	3.74614	0.0455069				3.63997	0.00971175	3.78356	-0.00695558	3.74546	0.0490112				3.6397	0.0539527	3.78356	0.0682864	3.74519	0.09001
3.64311	0.00402453	3.78619	-0.00316451	3.7486	0.0454341				3.64242	0.0097022	3.78619	-0.00690173	3.74792	0.0489952				3.64215	0.0536762	3.78619	0.0682757	3.74765	0.0898852
3.64556	0.00401142	3.78883	-0.00316347	3.75106	0.0453604				3.64488	0.00970299	3.78883	-0.00678501	3.75037	0.048978				3.64461	0.0533938	3.78882	0.0682651	3.7501	0.0897627
3.64802	0.00398125	3.79146	-0.00315241	3.75352	0.0452856				3.64734	0.009714	3.79146	-0.00682261	3.75283	0.0489597				3.64707	0.0531132	3.79146	0.0681036	3.75256	0.0896424
3.65048	0.00392836	3.79409	-0.00315059	3.75597	0.0452097				3.64979	0.00973398	3.79409	-0.00681868	3.75529	0.0489401				3.64952	0.0528404	3.79409	0.068032	3.75502	0.0895245
3.65294	0.0038518	3.79672	-0.00314878	3.75843	0.0451327				3.65225	0.00976102	3.79672	-0.00666085	3.75774	0.0489192				3.65198	0.0525799	3.79672	0.0681615	3.75747	0.0894089
3.65539	0.0037547	3.79935	-0.00310396	3.76089	0.0450545				3.65471	0.00979296	3.79935	-0.00658744	3.7602	0.0488968				3.65444	0.0523346	3.79935	0.0685442	3.75993	0.0892959
3.65785	0.00364307	3.80198	-0.00298142	3.76334	0.0449751				3.65716	0.00982766	3.80198	-0.00657254	3.76266	0.0488729				3.65689	0.0521061	3.80198	0.0689384	3.76239	0.0891854
3.66031	0.00352366	3.80462	-0.00287157	3.7658	0.0448944				3.65962	0.00986307	3.80462	-0.00644234	3.76512	0.0488473				3.65935	0.0518952	3.80461	0.069274	3.76485	0.0890776
3.66276	0.00340222	3.80725	-0.0027998	3.76826	0.0448125				3.66208	0.00989729	3.80725	-0.00615998	3.76757	0.0488201				3.66181	0.0517026	3.80725	0.0695633	3.7673	0.0889728
3.66522	0.00328245	3.80988	-0.00272255	3.77071	0.0447292				3.66454	0.00992863	3.80988	-0.00584351	3.77003	0.0487911				3.66427	0.0515284	3.80988	0.0695731	3.76976	0.0888708
3.66768	0.00316632	3.81251	-0.00258908	3.77317	0.0446445				3.66699	0.0099558	3.81251	-0.00553299	3.77249	0.0487602				3.66672	0.0513726	3.81251	0.069583	3.77222	0.088772
3.67013	0.00305477	3.81514	-0.00243851	3.77563	0.0445585				3.66945	0.00997806	3.81514	-0.00520869	3.77494	0.0487275				3.66918	0.0512347	3.81514	0.0696452	3.77467	0.0886765
3.67259	0.00294872	3.81777	-0.00228913	3.77808	0.0444711				3.67191	0.00999537	3.81777	-0.00493438	3.7774	0.0486928				3.67164	0.0511128	3.81777	0.0697799	3.77713	0.0885843
3.67505	0.00284963	3.8204	-0.0019565	3.78054	0.0443823				3.67436	0.0100083	3.8204	-0.00480321	3.77986	0.048656				3.67409	0.0510037	3.8204	0.0699525	3.77959	0.0884956
3.6775	0.00275932	3.82304	-0.00138573	3.783	0.044292				3.67682	0.0100176	3.82304	-0.00467342	3.78231	0.0486172				3.67655	0.0509025	3.82304	0.0700573	3.78204	0.0884105
3.67996	0.00267942	3.82567	-0.000895913	3.78546	0.0442003				3.67928	0.0100242	3.82567	-0.00442332	3.78477	0.0485763				3.67901	0.0508033	3.82567	0.0703146	3.7845	0.0883291
3.68242	0.00261041	3.8283	-0.000644046	3.78791	0.0441071				3.68173	0.0100282	3.8283	-0.0042029	3.78723	0.0485332				3.68146	0.0506995	3.8283	0.0707681	3.78696	0.0882515
3.68488	0.00255093	3.83093	-0.00049832	3.79037	0.0440125				3.68419	0.0100293	3.83093	-0.00407976	3.78968	0.048488				3.68392	0.0505854	3.83093	0.071076	3.78941	0.0881777
3.68733	0.00249757	3.83356	-0.000250718	3.79283	0.0439164				3.68665	0.0100263	3.83356	-0.00383397	3.79214	0.0484404				3.68638	0.0504562	3.83356	0.0714456	3.79187	0.0881078
3.68979	0.0024452	3.83619	5.19486e-06	3.79528	0.0438188				3.6891	0.0100178	3.83619	-0.00344716	3.7946	0.0483907				3.68883	0.0503093	3.83619	0.0719745	3.79433	0.0880418
3.69225	0.00238821	3.83883	0.000234024	3.79774	0.0437198				3.69156	0.0100025	3.83883	-0.00308185	3.79706	0.0483386				3.69129	0.0501444	3.83882	0.07255	3.79679	0.0879797
3.6947	0.00232223	3.84146	0.000457519	3.8002	0.0436192				3.69402	0.00997976	3.84146	-0.00279284	3.79951	0.0482841				3.69375	0.0499627	3.84146	0.073138	3.79924	0.0879213
3.69716	0.00224567	3.84409	0.000775748	3.80265	0.0435172				3.69648	0.00995026	3.84409	-0.00248897	3.80197	0.0482273				3.69621	0.0497673	3.84409	0.0738241	3.8017	0.0878668
3.69962	0.00216065	3.84672	0.00116963	3.80511	0.0434138				3.69893	0.00991587	3.84672	-0.00209439	3.80443	0.0481682				3.69866	0.0495619	3.84672	0.0749339	3.80416	0.0878159
3.70207	0.00207295	3.84935	0.00145491	3.80757	0.0433088				3.70139	0.00987948	3.84935	-0.00174924	3.80688	0.0481066				3.70112	0.0493511	3.84935	0.0762614	3.80661	0.0877685
3.70453	0.00199021	3.85198	0.00171027	3.81002	0.0432025				3.70385	0.00984444	3.85198	-0.00146679	3.80934	0.0480426				3.70358	0.0491404	3.85198	0.0774115	3.80907	0.0877245
3.70699	0.00191972	3.85462	0.00203869	3.81248	0.0430947				3.7063	0.00981388	3.85462	-0.000939683	3.8118	0.0479762				3.70603	0.0489361	3.85461	0.0782788	3.81153	0.0876837
3.70945	0.00186612	3.85725	0.00254686	3.81494	0.0429855				3.70876	0.00979006	3.85725	-0.000269839	3.81425	0.0479074				3.70849	0.0487444	3.85725	0.079109	3.81398	0.0876459
3.7119	0.00183041	3.85988	0.00302345	3.8174	0.042875				3.71122	0.00977392	3.85988	0.000229045	3.81671	0.0478362				3.71095	0.0485712	3.85988	0.0801124	3.81644	0.0876107
3.71436	0.00181025	3.86251	0.00329194	3.81985	0.0427631				3.71367	0.00976491	3.86251	0.000564391	3.81917	0.0477625				3.7134	0.0484209	3.86251	0.081123	3.8189	0.0875778
3.71682	0.00180166	3.86514	0.0036554	3.82231	0.04265				3.71613	0.00976117	3.86514	0.000914975	3.82162	0.0476864				3.71586	0.0482953	3.86514	0.0821631	3.82135	0.0875471
3.71927	0.00180094	3.86777	0.00431557	3.82477	0.0425355				3.71859	0.00975972	3.86777	0.00127556	3.82408	0.047608				3.71832	0.0481931	3.86777	0.0834911	3.82381	0.087518
3.72173	0.00180621	3.87041	0.00499401	3.82722	0.0424199				3.72104	0.00975715	3.87041	0.00141002	3.82654	0.0475271				3.72077	0.0481105	3.8704	0.0848778	3.82627	0.0874903
3.72419	0.00181785	3.87304	0.00549263	3.82968	0.0423032				3.7235	0.00975028	3.87304	0.00146596	3.829	0.0474438				3.72323	0.0480417	3.87304	0.086174	3.82873	0.0874636
3.72664	0.00183762	3.87567	0.00586079	3.83214	0.0421853				3.72596	0.00973684	3.87567	0.00165069	3.83145	0.0473582				3.72569	0.04798	3.87567	0.0876733	3.83118	0.0874374
3.7291	0.00186709	3.8783	0.00613343	3.83459	0.0420664				3.72842	0.00971607	3.8783	0.00177031	3.83391	0.0472703				3.72815	0.04792	3.8783	0.089262	3.83364	0.0874113
3.73156	0.00190592	3.88093	0.00640312	3.83705	0.0419466				3.73087	0.00968877	3.88093	0.00171138	3.83637	0.0471801				3.7306	0.047858	3.88093	0.0909204	3.8361	0.0873849
3.73401	0.00195086	3.88356	0.006611	3.83951	0.0418258				3.73333	0.00965701	3.88356	0.00165882	3.83882	0.0470876				3.73306	0.0477929	3.88356	0.0924997	3.83855	0.0873577
3.73647	0.00199579	3.88619	0.00663618	3.84197	0.0417043				3.73579	0.00962351	3.88619	0.00154099	3.84128	0.0469928				3.73552	0.0477252	3.88619	0.0941693	3.84101	0.0873292
3.73893	0.00203271	3.88883	0.00664818	3.84442	0.041582				3.73824	0.00959086	3.88883	0.00136721	3.84374	0.0468959				3.73797	0.0476563	3.88883	0.0960775	3.84347	0.0872991
3.74139	0.0020533	3.89146	0.00665213	3.84688	0.041459				3.7407	0.00956099	3.89146	0.00114897	3.84619	0.0467968				3.74043	0.0475866	3.89146	0.0980716	3.84592	0.0872667
3.74384	0.0020504	3.89409	0.00660821	3.84934	0.0413354				3.74316	0.00953475	3.89409	0.000894268	3.84865	0.0466956				3.74289	0.0475151	3.89409	0.100196	3.84838	0.0872318
3.7463	0.00201922	3.89672	0.00656429	3.85179	0.0412114				3.74561	0.00951189	3.89672	0.000639564	3.85111	0.0465924				3.74534	0.047439	3.89672	0.102272	3.85084	0.0871938
3.74876	0.00195772	3.89935	0.0063089	3.85425	0.0410869				3.74807	0.00949141	3.89935	0.000355169	3.85356	0.0464871				3.7478	0.0473551	3.89935	0.104264	3.85329	0.0871524
3.75121	0.00186629	3.90198	0.00606082	3.85671	0.040962				3.75053	0.00947198	3.90198	-9.09e-05	3.85602	0.0463798				3.75026	0.0472611	3.90198	0.10596	3.85575	0.087107
3.75367	0.00174702	3.90462	0.00560463	3.85916	0.0408368				3.75298	0.00945253	3.90462	-0.000491595	3.85848	0.0462705				3.75271	0.0471566	3.90461	0.107259	3.85821	0.0870572
3.75613	0.00160287	3.90725	0.00489026	3.86162	0.0407114				3.75544	0.00943251	3.90725	-0.000976425	3.86094	0.0461594				3.75517	0.0470431	3.90725	0.108518	3.86067	0.0870028
3.75858	0.0014373	3.90988	0.00400485	3.86408	0.0405859				3.7579	0.00941194	3.90988	-0.0018216	3.86339	0.0460464				3.75763	0.0469238	3.90988	0.109869	3.86312	0.0869432
3.76104	0.00125415	3.91251	0.00318029	3.86653	0.0404602				3.76036	0.00939105	3.91251	-0.0029399	3.86585	0.0459316				3.76009	0.046802	3.91251	0.111007	3.86558	0.0868782
3.7635	0.0010582	3.91514	0.00236518	3.86899	0.0403345				3.76281	0.00936994	3.91514	-0.00415311	3.86831	0.0458149				3.76254	0.0466802	3.91514	0.111705	3.86804	0.0868075
3.76595	0.000855384	3.91777	0.00124159	3.87145	0.0402088				3.76527	0.00934828	3.91777	-0.00549993	3.87076	0.0456965				3.765	0.0465595	3.91777	0.111781	3.87049	0.0867306
3.76841	0.000652787	3.92041	-0.000302312	3.87391	0.0400832				3.76773	0.00932535	3.92041	-0.00712412	3.87322	0.0455764				3.76746	0.0464395	3.9204	0.111758	3.87295	0.0866474
3.77087	0.00045827	3.92304	-0.00214365	3.87636	0.0399576				3.77018	0.00930047	3.92304	-0.00897478	3.87568	0.0454546				3.76991	0.0463184	3.92304	0.111735	3.87541	0.0865576
3.77333	0.000279792	3.92567	-0.0043366	3.87882	0.0398321				3.77264	0.00927352	3.92567	-0.0108842	3.87813	0.0453311				3.77237	0.0461946	3.92567	0.111674	3.87786	0.0864609
3.77578	0.00012449	3.9283	-0.00688091	3.88128	0.0397067				3.7751	0.00924531	3.9283	-0.0129744	3.88059	0.0452059				3.77483	0.0460664	3.9283	0.11043	3.88032	0.0863573
3.77824	-2.08179e-06	3.93093	-0.00981164	3.88373	0.0395815				3.77755	0.00921764	3.93093	-0.0154314	3.88305	0.0450792				3.77728	0.0459332	3.93093	0.108532	3.88278	0.0862464
3.7807	-9.65658e-05	3.93356	-0.013083	3.88619	0.0394564				3.78001	0.00919288	3.93356	-0.0180922	3.88551	0.0449508				3.77974	0.0457947	3.93356	0.105778	3.88524	0.0861283
3.78315	-0.000158266	3.9362	-0.0166156	3.88865	0.0393315				3.78247	0.00917326	3.9362	-0.0209988	3.88796	0.0448208				3.7822	0.045651	3.93619	0.102244	3.88769	0.0860027
3.78561	-0.000189329	3.93883	-0.0207047	3.8911	0.0392067				3.78493	0.00916039	3.93883	-0.0242092	3.89042	0.0446892				3.78466	0.0455022	3.93883	0.0981928	3.89015	0.0858696
3.78807	-0.000194758	3.94146	-0.0254037	3.89356	0.039082				3.78738	0.00915462	3.94146	-0.027739	3.89288	0.0445561				3.78711	0.0453484	3.94146	0.0933239	3.89261	0.085729
3.79052	-0.000181907	3.94409	-0.0305183	3.89602	0.0389574				3.78984	0.00915493	3.94409	-0.0315794	3.89533	0.0444213				3.78957	0.0451896	3.94409	0.0869577	3.89506	0.0855807
3.79298	-0.000159479	3.94672	-0.0360476	3.89847	0.0388329				3.7923	0.00915914	3.94672	-0.0355996	3.89779	0.044285				3.79203	0.0450267	3.94672	0.0789517	3.89752	0.0854249
3.79544	-0.000136391	3.94935	-0.0422574	3.90093	0.0387084				3.79475	0.00916442	3.94935	-0.0398631	3.90025	0.0441472				3.79448	0.0448617	3.94935	0.0694024	3.89998	0.0852614
3.79789	-0.000120512	3.95198	-0.0492889	3.90339	0.0385839				3.79721	0.00916793	3.95198	-0.0445663	3.9027	0.0440078				3.79694	0.0446976	3.95198	0.0582185	3.90243	0.0850903
3.80035	-0.000117764	3.95462	-0.0570725	3.90585	0.0384593				3.79967	0.00916742	3.95462	-0.0496456	3.90516	0.0438668				3.7994	0.0445381	3.95462	0.0450312	3.90489	0.0849116
3.80281	-0.000131558	3.95725	-0.0654579	3.9083	0.0383346				3.80212	0.00916176	3.95725	-0.0552217	3.90762	0.0437242				3.80185	0.0443861	3.95725	0.0299388	3.90735	0.0847255
3.80527	-0.00016285	3.95988	-0.0743578	3.91076	0.0382097				3.80458	0.00915109	3.95988	-0.0615007	3.91007	0.0435801				3.80431	0.0442434	3.95988	0.0129546	3.9098	0.0845318
3.80772	-0.000210473	3.96251	-0.0839781	3.91322	0.0380845				3.80704	0.00913685	3.96251	-0.0683452	3.91253	0.0434344				3.80677	0.0441099	3.96251	-0.00640214	3.91226	0.0843307
3.81018	-0.000271662	3.96514	-0.094636	3.91567	0.0379591				3.80949	0.00912141	3.96514	-0.0755798	3.91499	0.0432871				3.80922	0.0439834	3.96514	-0.0284361	3.91472	0.0841223
3.81264	-0.000342629	3.96777	-0.106331	3.91813	0.0378332				3.81195	0.00910754	3.96777	-0.0833449	3.91745	0.0431383				3.81168	0.0438598	3.96777	-0.0531009	3.91718	0.0839066
3.81509	-0.000419068	3.97041	-0.119172	3.92059	0.0377069				3.81441	0.00909793	3.97041	-0.0918514	3.9199	0.0429878				3.81414	0.0437341	3.9704	-0.08049	3.91963	0.0836837
3.81755	-0.00049675	3.97304	-0.133295	3.92304	0.03758				3.81687	0.00909477	3.97304	-0.100966	3.92236	0.0428357				3.8166	0.0436013	3.97304	-0.110864	3.92209	0.0834536
3.82001	-0.000571988	3.97567	-0.14877	3.9255	0.0374525				3.81932	0.00909954	3.97567	-0.110628	3.92482	0.042682				3.81905	0.0434577	3.97567	-0.144618	3.92455	0.0832165
3.82246	-0.000642192	3.9783	-0.165506	3.92796	0.0373244				3.82178	0.00911285	3.9783	-0.120995	3.92727	0.0425268				3.82151	0.0433017	3.9783	-0.182189	3.927	0.0829724
3.82492	-0.000706448	3.98093	-0.183402	3.93041	0.0371954				3.82424	0.00913463	3.98093	-0.132219	3.92973	0.0423699				3.82397	0.0431345	3.98093	-0.223288	3.92946	0.0827214
3.82738	-0.000766006	3.98356	-0.202844	3.93287	0.0370656				3.82669	0.00916431	3.98356	-0.144147	3.93219	0.0422113				3.82642	0.04296	3.98356	-0.267634	3.93192	0.0824636
3.82983	-0.000824351	3.9862	-0.223967	3.93533	0.0369349				3.82915	0.00920101	3.9862	-0.156825	3.93464	0.0420512				3.82888	0.0427839	3.98619	-0.315535	3.93437	0.082199
3.83229	-0.00088665	3.98883	-0.246615	3.93779	0.0368032				3.83161	0.00924382	3.98883	-0.170506	3.9371	0.0418895				3.83134	0.0426122	3.98883	-0.367102	3.93683	0.0819277
3.83475	-0.000958598	3.99146	-0.270868	3.94024	0.0366704				3.83406	0.0092919	3.99146	-0.185093	3.93956	0.0417261				3.83379	0.0424493	3.99146	-0.423225	3.93929	0.0816499
3.83721	-0.00104495	3.99409	-0.296933	3.9427	0.0365366				3.83652	0.00934449	3.99409	-0.200406	3.94201	0.0415612				3.83625	0.0422973	3.99409	-0.484663	3.94174	0.0813655
3.83966	-0.00114825	3.99672	-0.324986	3.94516	0.0364016				3.83898	0.0094006	3.99672	-0.216347	3.94447	0.0413948				3.83871	0.0421549	3.99672	-0.551721	3.9442	0.0810748
3.84212	-0.00126796	3.99935	-0.35522	3.94761	0.0362654				3.84143	0.00945889	3.99935	-0.233195	3.94693	0.0412269				3.84116	0.0420179	3.99935	-0.624074	3.94666	0.0807778
3.84458	-0.00140075	4.00199	-0.38742	3.95007	0.0361279				3.84389	0.00951742	4.00199	-0.251511	3.94939	0.0410574				3.84362	0.0418798	4.00198	-0.70165	3.94912	0.0804745
3.84703	-0.00154127	4.00462	-0.42142	3.95253	0.0359892				3.84635	0.00957351	4.00462	-0.271151	3.95184	0.0408866				3.84608	0.0417336	4.00462	-0.785252	3.95157	0.0801652
3.84949	-0.00168315	4.00725	-0.457346	3.95498	0.0358492				3.84881	0.00962397	4.00725	-0.291871	3.9543	0.0407145				3.84854	0.0415727	4.00725	-0.875125	3.95403	0.0798499
3.85195	-0.00182014	4.00988	-0.495262	3.95744	0.0357079				3.85126	0.00966537	4.00988	-0.313965	3.95676	0.0405411				3.85099	0.0413923	4.00988	-0.971125	3.95649	0.0795287
3.8544	-0.00194681	4.01251	-0.535567	3.9599	0.0355653				3.85372	0.00969465	4.01251	-0.337372	3.95921	0.0403665				3.85345	0.0411905	4.01251	-1.07376	3.95894	0.0792017
3.85686	-0.00205894	4.01514	-0.579005	3.96236	0.0354214				3.85618	0.00970971	4.01514	-0.361913	3.96167	0.0401908				3.85591	0.0409685	4.01514	-1.18316	3.9614	0.0788692
3.85932	-0.00215366	4.01777	-0.625357	3.96481	0.0352763				3.85863	0.00970993	4.01777	-0.387798	3.96413	0.0400143				3.85836	0.0407299	4.01777	-1.29951	3.96386	0.0785311
3.86178	-0.0022292	4.02041	-0.674589	3.96727	0.0351299				3.86109	0.00969633	4.02041	-0.415092	3.96658	0.0398369				3.86082	0.0404801	4.02041	-1.42337	3.96631	0.0781878
3.86423	-0.00228485	4.02304	-0.726964	3.96973	0.0349823				3.86355	0.00967137	4.02304	-0.443591	3.96904	0.0396589				3.86328	0.0402255	4.02304	-1.55469	3.96877	0.0778392
3.86669	-0.002321	4.02567	-0.780565	3.97218	0.0348337				3.866	0.00963847	4.02567	-0.473116	3.9715	0.0394804				3.86573	0.039972	4.02567	-1.69369	3.97123	0.0774857
3.86915	-0.00233926	4.0283	-0.838305	3.97464	0.034684				3.86846	0.00960133	4.0283	-0.503957	3.97395	0.0393016				3.86819	0.0397245	4.0283	-1.84039	3.97368	0.0771274
3.8716	-0.00234258	4.03093	-0.901186	3.9771	0.0345333				3.87092	0.00956338	4.03093	-0.536042	3.97641	0.0391228				3.87065	0.0394863	4.03093	-1.99374	3.97614	0.0767645
3.87406	-0.00233514	4.03356	-0.96617	3.97955	0.0343818				3.87337	0.00952747	4.03356	-0.569078	3.97887	0.0389441				3.8731	0.0392591	4.03356	-2.15273	3.9786	0.0763971
3.87652	-0.00232195	4.0362	-1.03405	3.98201	0.0342295				3.87583	0.00949591	4.0362	-0.60308	3.98133	0.0387658				3.87556	0.0390429	4.03619	-2.31735	3.98106	0.0760256
3.87897	-0.00230821	4.03883	-1.10521	3.98447	0.0340765				3.87829	0.00947061	4.03883	-0.637742	3.98378	0.0385881				3.87802	0.0388369	4.03883	-2.49195	3.98351	0.0756501
3.88143	-0.0022987	4.04146	-1.17945	3.98692	0.0339231				3.88075	0.00945326	4.04146	-0.672636	3.98624	0.0384113				3.88048	0.0386397	4.04146	-2.67747	3.98597	0.0752709
3.88389	-0.00229711	4.04409	-1.25682	3.98938	0.0337694				3.8832	0.00944559	4.04409	-0.707661	3.9887	0.0382356				3.88293	0.0384497	4.04409	-2.87124	3.98843	0.0748882
3.88634	-0.00230561	4.04672	-1.33709	3.99184	0.0336154				3.88566	0.00944906	4.04672	-0.743005	3.99115	0.0380614				3.88539	0.038266	4.04672	-3.07309	3.99088	0.0745023
3.8888	-0.00232474	4.04935	-1.41996	3.9943	0.0334615				3.88812	0.00946456	4.04935	-0.779014	3.99361	0.0378889				3.88785	0.0380879	4.04935	-3.28287	3.99334	0.0741134
3.89126	-0.00235366	4.05199	-1.50459	3.99675	0.0333077				3.89057	0.00949197	4.05199	-0.815569	3.99607	0.0377185				3.8903	0.0379155	4.05198	-3.50101	3.9958	0.0737219
3.89372	-0.00239064	4.05462	-1.59047	3.99921	0.0331543				3.89303	0.00952976	4.05462	-0.852069	3.99852	0.0375504				3.89276	0.0377491	4.05462	-3.72673	3.99825	0.073328
3.89617	-0.00243382	4.05725	-1.67806	4.00167	0.0330015				3.89549	0.00957504	4.05725	-0.888158	4.00098	0.037385				3.89522	0.0375895	4.05725	-3.96402	4.00071	0.0729319
3.89863	-0.00248178	4.05988	-1.76923	4.00412	0.0328494				3.89794	0.00962382	4.05988	-0.923917	4.00344	0.0372226				3.89767	0.0374369	4.05988	-4.20997	4.00317	0.0725341
3.90109	-0.00253408	4.06251	-1.8646	4.00658	0.0326984				3.9004	0.00967163	4.06251	-0.959019	4.00589	0.0370634				3.90013	0.0372911	4.06251	-4.46016	4.00562	0.0721347
3.90354	-0.00259136	4.06514	-1.96113	4.00904	0.0325486				3.90286	0.00971419	4.06514	-0.992978	4.00835	0.0369079				3.90259	0.0371509	4.06514	-4.71427	4.00808	0.0717341
3.906	-0.0026553	4.06778	-2.0585	4.01149	0.0324002				3.90531	0.00974804	4.06778	-1.0258	4.01081	0.0367562				3.90504	0.0370138	4.06777	-4.96978	4.01054	0.0713325
3.90846	-0.00272825	4.07041	-2.15629	4.01395	0.0322536				3.90777	0.00977095	4.07041	-1.05731	4.01327	0.0366088				3.9075	0.0368761	4.07041	-5.2279	4.013	0.0709302
3.91091	-0.00281248	4.07304	-2.25361	4.01641	0.0321088				3.91023	0.00978193	4.07304	-1.08698	4.01572	0.0364659				3.90996	0.0367331	4.07304	-5.48856	4.01545	0.0705277
3.91337	-0.00290959	4.07567	-2.35074	4.01886	0.0319662				3.91269	0.00978105	4.07567	-1.11457	4.01818	0.0363277				3.91242	0.0365802	4.07567	-5.74829	4.01791	0.070125
3.91583	-0.00301954	4.0783	-2.44658	4.02132	0.0318261				3.91514	0.00976896	4.0783	-1.14003	4.02064	0.0361946				3.91487	0.0364136	4.0783	-6.0064	4.02037	0.0697226
3.91828	-0.00314028	4.08093	-2.5413	4.02378	0.0316885				3.9176	0.00974642	4.08093	-1.16311	4.02309	0.0360668				3.91733	0.036231	4.08093	-6.2616	4.02282	0.0693208
3.92074	-0.00326761	4.08356	-2.63442	4.02624	0.0315538				3.92006	0.00971389	4.08356	-1.18337	4.02555	0.0359446				3.91979	0.0360328	4.08356	-6.51403	4.02528	0.0689197
3.9232	-0.00339565	4.0862	-2.72533	4.02869	0.0314222				3.92251	0.00967145	4.0862	-1.19903	4.02801	0.0358281				3.92224	0.0358219	4.0862	-6.76693	4.02774	0.0685198
3.92566	-0.00351756	4.08883	-2.81412	4.03115	0.0312939				3.92497	0.00961877	4.08883	-1.21105	4.03046	0.0357176				3.9247	0.0356031	4.08883	-7.01897	4.03019	0.0681212
3.92811	-0.00362665	4.09146	-2.90011	4.03361	0.0311691				3.92743	0.00955538	4.09146	-1.22106	4.03292	0.0356132				3.92716	0.0353826	4.09146	-7.26751	4.03265	0.0677243
3.93057	-0.00371726	4.09409	-2.98255	4.03606	0.031048				3.92988	0.00948097	4.09409	-1.22811	4.03538	0.0355151				3.92961	0.0351659	4.09409	-7.51223	4.03511	0.0673293
3.93303	-0.00378549	4.09672	-3.06083	4.03852	0.0309308				3.93234	0.00939553	4.09672	-1.23183	4.03784	0.0354235				3.93207	0.0349576	4.09672	-7.7517	4.03756	0.0669364
3.93548	-0.00382968	4.09935	-3.13423	4.04098	0.0308176				3.9348	0.00929957	4.09935	-1.23203	4.04029	0.0353385				3.93453	0.03476	4.09935	-7.98402	4.04002	0.066546
3.93794	-0.00385066	4.10199	-3.20225	4.04343	0.0307086				3.93726	0.00919411	4.10199	-1.22842	4.04275	0.0352601				3.93699	0.0345734	4.10198	-8.21047	4.04248	0.0661582
3.9404	-0.00385152	4.10462	-3.2652	4.04589	0.030604				3.93971	0.00908061	4.10462	-1.22082	4.04521	0.0351885				3.93944	0.0343959	4.10462	-8.43055	4.04494	0.0657733
3.94285	-0.00383699	4.10725	-3.32368	4.04835	0.0305039				3.94217	0.00896073	4.10725	-1.21026	4.04766	0.0351236				3.9419	0.0342247	4.10725	-8.64177	4.04739	0.0653915
3.94531	-0.00381253	4.10988	-3.37761	4.0508	0.0304083				3.94463	0.00883612	4.10988	-1.19637	4.05012	0.0350655				3.94436	0.0340562	4.10988	-8.84406	4.04985	0.065013
3.94777	-0.00378328	4.11251	-3.42628	4.05326	0.0303175				3.94708	0.0087081	4.11251	-1.17724	4.05258	0.0350142				3.94681	0.0338866	4.11251	-9.03666	4.05231	0.0646378
3.95022	-0.00375344	4.11514	-3.46928	4.05572	0.0302314				3.94954	0.00857746	4.11514	-1.15329	4.05503	0.0349696				3.94927	0.0337128	4.11514	-9.21915	4.05476	0.0642663
3.95268	-0.00372587	4.11778	-3.50625	4.05818	0.0301501				3.952	0.00844437	4.11778	-1.12533	4.05749	0.0349317				3.95173	0.0335318	4.11777	-9.39392	4.05722	0.0638985
3.95514	-0.00370201	4.12041	-3.53719	4.06063	0.0300736				3.95445	0.00830827	4.12041	-1.0934	4.05995	0.0349004				3.95418	0.033342	4.12041	-9.55972	4.05968	0.0635346
3.9576	-0.00368212	4.12304	-3.56221	4.06309	0.0300021				3.95691	0.00816785	4.12304	-1.05763	4.0624	0.0348756				3.95664	0.033143	4.12304	-9.71057	4.06213	0.0631747
3.96005	-0.00366562	4.12567	-3.58112	4.06555	0.0299354				3.95937	0.00802126	4.12567	-1.01799	4.06486	0.0348571				3.9591	0.0329364	4.12567	-9.84764	4.06459	0.0628189
3.96251	-0.00365148	4.1283	-3.59377	4.068	0.0298735				3.96182	0.00786639	4.1283	-0.974816	4.06732	0.0348448				3.96155	0.0327265	4.1283	-9.97124	4.06705	0.0624673
3.96497	-0.00363832	4.13093	-3.60029	4.07046	0.0298165				3.96428	0.00770154	4.13093	-0.92861	4.06978	0.0348385				3.96401	0.0325192	4.13093	-10.0805	4.06951	0.0621199
3.96742	-0.00362466	4.13357	-3.60078	4.07292	0.0297641				3.96674	0.00752599	4.13357	-0.879468	4.07223	0.0348379				3.96647	0.0323211	4.13356	-10.1801	4.07196	0.0617768
3.96988	-0.00360908	4.1362	-3.59542	4.07537	0.0297165				3.9692	0.00734038	4.1362	-0.827719	4.07469	0.0348428				3.96893	0.0321388	4.1362	-10.2686	4.07442	0.061438
3.97234	-0.00359048	4.13883	-3.58418	4.07783	0.0296734				3.97165	0.0071468	4.13883	-0.773871	4.07715	0.0348529				3.97138	0.0319763	4.13883	-10.3442	4.07688	0.0611036
3.97479	-0.00356837	4.14146	-3.56719	4.08029	0.0296348				3.97411	0.00694842	4.14146	-0.717435	4.0796	0.034868				3.97384	0.031835	4.14146	-10.4081	4.07933	0.0607736
3.97725	-0.00354348	4.14409	-3.54499	4.08274	0.0296006				3.97657	0.00674885	4.14409	-0.65844	4.08206	0.0348878				3.9763	0.031713	4.14409	-10.4607	4.08179	0.0604479
3.97971	-0.00351809	4.14672	-3.51788	4.0852	0.0295704				3.97902	0.0065512	4.14672	-0.597554	4.08452	0.0349119				3.97875	0.0316052	4.14672	-10.5022	4.08425	0.0601266
3.98216	-0.00349622	4.14935	-3.48617	4.08766	0.0295443				3.98148	0.00635731	4.14935	-0.534919	4.08697	0.03494				3.98121	0.0315055	4.14935	-10.5331	4.0867	0.0598097
3.98462	-0.0034834	4.15199	-3.45007	4.09012	0.0295221				3.98394	0.00616715	4.15199	-0.470818	4.08943	0.0349717				3.98367	0.0314072	4.15199	-10.5536	4.08916	0.0594972
3.98708	-0.00348624	4.15462	-3.40955	4.09257	0.0295034				3.98639	0.00597878	4.15462	-0.405423	4.09189	0.0350067				3.98612	0.0313051	4.15462	-10.5644	4.09162	0.0591889
3.98954	-0.00351136	4.15725	-3.36508	4.09503	0.0294882				3.98885	0.00578856	4.15725	-0.33926	4.09434	0.0350446				3.98858	0.0311958	4.15725	-10.5659	4.09407	0.0588848
3.99199	-0.00356419	4.15988	-3.31707	4.09749	0.0294762				3.99131	0.00559199	4.15988	-0.272382	4.0968	0.0350851				3.99104	0.0310782	4.15988	-10.5587	4.09653	0.058585
3.99445	-0.0036477	4.16251	-3.26543	4.09994	0.0294672				3.99376	0.00538462	4.16251	-0.20522	4.09926	0.0351277				3.99349	0.0309525	4.16251	-10.5434	4.09899	0.0582892
3.99691	-0.0037617	4.16514	-3.21063	4.1024	0.0294608				3.99622	0.00516288	4.16514	-0.138254	4.10172	0.0351721				3.99595	0.0308189	4.16514	-10.5209	4.10145	0.0579975
3.99936	-0.00390261	4.16778	-3.15315	4.10486	0.029457				3.99868	0.0049247	4.16778	-0.0715595	4.10417	0.035218				3.99841	0.0306771	4.16777	-10.4919	4.1039	0.0577098
4.00182	-0.00406397	4.17041	-3.09311	4.10731	0.0294554				4.00114	0.00466976	4.17041	-0.00559195	4.10663	0.035265				4.00087	0.0305248	4.17041	-10.4569	4.10636	0.057426
4.00428	-0.00423737	4.17304	-3.03076	4.10977	0.0294557				4.00359	0.00439931	4.17304	0.0593416	4.10909	0.0353127				4.00332	0.0303582	4.17304	-10.4169	4.10882	0.0571461
4.00673	-0.00441366	4.17567	-2.96652	4.11223	0.0294578				4.00605	0.00411571	4.17567	0.123025	4.11154	0.035361				4.00578	0.030173	4.17567	-10.3731	4.11127	0.0568699
4.00919	-0.00458403	4.1783	-2.90108	4.11468	0.0294614				4.00851	0.0038216	4.1783	0.184656	4.114	0.0354093				4.00824	0.0299653	4.1783	-10.3255	4.11373	0.0565974
4.01165	-0.00474111	4.18093	-2.83438	4.11714	0.0294662				4.01096	0.00351914	4.18093	0.244004	4.11646	0.0354577				4.01069	0.0297332	4.18093	-10.2746	4.11619	0.0563285
4.01411	-0.00487977	4.18357	-2.76669	4.1196	0.0294719				4.01342	0.00320941	4.18357	0.301114	4.11891	0.0355058				4.01315	0.0294772	4.18356	-10.221	4.11864	0.0560631
4.01656	-0.00499783	4.1862	-2.69855	4.12206	0.0294785				4.01588	0.00289189	4.1862	0.355853	4.12137	0.0355534				4.01561	0.0292004	4.1862	-10.1641	4.1211	0.0558012
4.01902	-0.00509649	4.18883	-2.63034	4.12451	0.0294856				4.01833	0.00256456	4.18883	0.408378	4.12383	0.0356004				4.01806	0.0289075	4.18883	-10.1056	4.12356	0.0555427
4.02148	-0.00518008	4.19146	-2.56274	4.12697	0.029493				4.02079	0.00222429	4.19146	0.458901	4.12628	0.0356467				4.02052	0.0286044	4.19146	-10.0475	4.12601	0.0552875
4.02393	-0.005255	4.19409	-2.49612	4.12943	0.0295007				4.02325	0.00186752	4.19409	0.507076	4.12874	0.0356923				4.02298	0.0282963	4.19409	-9.98878	4.12847	0.0550356
4.02639	-0.005328	4.19672	-2.43027	4.13188	0.0295084				4.0257	0.00149107	4.19672	0.552618	4.1312	0.0357372				4.02543	0.0279874	4.19672	-9.93016	4.13093	0.054787
4.02885	-0.00540439	4.19936	-2.36511	4.13434	0.0295161				4.02816	0.00109287	4.19936	0.596226	4.13366	0.0357814				4.02789	0.0276801	4.19935	-9.87105	4.13339	0.0545416
4.0313	-0.00548677	4.20199	-2.29981	4.1368	0.0295236				4.03062	0.0006724	4.20199	0.637094	4.13611	0.035825				4.03035	0.0273746	4.20199	-9.81026	4.13584	0.0542993
4.03376	-0.00557462	4.20462	-2.23498	4.13925	0.0295309				4.03308	0.00023077	4.20462	0.674502	4.13857	0.0358683				4.03281	0.0270688	4.20462	-9.7516	4.1383	0.0540602
4.03622	-0.00566526	4.20725	-2.17194	4.14171	0.029538				4.03553	-0.0002296	4.20725	0.709021	4.14103	0.0359113				4.03526	0.0267592	4.20725	-9.6967	4.14076	0.0538242
4.03867	-0.00575528	4.20988	-2.10972	4.14417	0.0295449				4.03799	-0.0007053	4.20988	0.740746	4.14348	0.0359544				4.03772	0.0264409	4.20988	-9.64334	4.14321	0.0535913
4.04113	-0.00584241	4.21251	-2.04771	4.14663	0.0295517				4.04045	-0.0011928	4.21251	0.771201	4.14594	0.0359979				4.04018	0.0261085	4.21251	-9.59062	4.14567	0.0533615
4.04359	-0.005927	4.21514	-1.98791	4.14908	0.0295585				4.0429	-0.0016884	4.21514	0.799073	4.1484	0.0360422				4.04263	0.0257573	4.21514	-9.53885	4.14813	0.0531348
4.04605	-0.00601248	4.21778	-1.92997	4.15154	0.0295654				4.04536	-0.0021891	4.21778	0.822543	4.15085	0.0360877				4.04509	0.0253845	4.21778	-9.49093	4.15058	0.0529112
4.0485	-0.00610459	4.22041	-1.87247	4.154	0.0295726				4.04782	-0.0026921	4.22041	0.843145	4.15331	0.0361348				4.04755	0.0249907	4.22041	-9.44703	4.15304	0.0526907
4.05096	-0.0062099	4.22304	-1.81661	4.15645	0.0295804				4.05027	-0.0031953	4.22304	0.861091	4.15577	0.0361841				4.05	0.0245798	4.22304	-9.40426	4.1555	0.0524733
4.05342	-0.00633415	4.22567	-1.76297	4.15891	0.029589				4.05273	-0.003697	4.22567	0.876423	4.15822	0.0362362				4.05246	0.0241589	4.22567	-9.36239	4.15795	0.0522592
4.05587	-0.006481	4.2283	-1.71176	4.16137	0.0295987				4.05519	-0.0041963	4.2283	0.889334	4.16068	0.0362915				4.05492	0.0237369	4.2283	-9.32336	4.16041	0.0520482
4.05833	-0.00665138	4.23093	-1.66306	4.16382	0.0296099				4.05764	-0.0046921	4.23093	0.899977	4.16314	0.0363508				4.05737	0.0233219	4.23093	-9.28782	4.16287	0.0518405
4.06079	-0.00684388	4.23357	-1.61652	4.16628	0.0296231				4.0601	-0.0051839	4.23357	0.908953	4.1656	0.0364146				4.05983	0.0229193	4.23356	-9.25466	4.16533	0.051636
4.06324	-0.00705543	4.2362	-1.57206	4.16874	0.0296385				4.06256	-0.0056717	4.2362	0.916069	4.16805	0.0364837				4.06229	0.0225306	4.2362	-9.22334	4.16778	0.051435
4.0657	-0.00728254	4.23883	-1.52946	4.17119	0.0296568				4.06502	-0.0061553	4.23883	0.920734	4.17051	0.0365587				4.06475	0.0221533	4.23883	-9.19382	4.17024	0.0512374
4.06816	-0.00752229	4.24146	-1.48876	4.17365	0.0296783				4.06747	-0.0066347	4.24146	0.921885	4.17297	0.0366404				4.0672	0.0217811	4.24146	-9.16562	4.1727	0.0510434
4.07061	-0.007773	4.24409	-1.45009	4.17611	0.0297037				4.06993	-0.0071099	4.24409	0.921455	4.17542	0.0367294				4.06966	0.0214058	4.24409	-9.13878	4.17515	0.0508529
4.07307	-0.00803421	4.24672	-1.41288	4.17857	0.0297334				4.07239	-0.0075798	4.24672	0.921026	4.17788	0.0368264				4.07212	0.0210177	4.24672	-9.11339	4.17761	0.0506662
4.07553	-0.00830622	4.24936	-1.3771	4.18102	0.0297679				4.07484	-0.0080424	4.24936	0.920108	4.18034	0.0369321				4.07457	0.0206075	4.24935	-9.08898	4.18007	0.0504832
4.07799	-0.00858914	4.25199	-1.34283	4.18348	0.029808				4.0773	-0.0084935	4.25199	0.918379	4.18279	0.0370473				4.07703	0.0201666	4.25199	-9.0651	4.18252	0.0503041
4.08044	-0.00888197	4.25462	-1.30984	4.18594	0.029854				4.07976	-0.008927	4.25462	0.913193	4.18525	0.0371725				4.07949	0.0196892	4.25462	-9.04185	4.18498	0.050129
4.0829	-0.00918202	4.25725	-1.27829	4.18839	0.0299067				4.08221	-0.0093351	4.25725	0.906654	4.18771	0.0373085				4.08194	0.019173	4.25725	-9.01936	4.18744	0.049958
4.08536	-0.00948494	4.25988	-1.24813	4.19085	0.0299665				4.08467	-0.0097097	4.25988	0.899735	4.19017	0.0374558				4.0844	0.0186199	4.25988	-8.99714	4.18989	0.0497911
4.08781	-0.00978554	4.26251	-1.21907	4.19331	0.030034				4.08713	-0.0100444	4.26251	0.892227	4.19262	0.037615				4.08686	0.0180367	4.26251	-8.97497	4.19235	0.0496285
4.09027	-0.0100786	4.26515	-1.1912	4.19576	0.0301098				4.08959	-0.0103368	4.26515	0.883846	4.19508	0.0377866				4.08932	0.0174326	4.26514	-8.95277	4.19481	0.0494702
4.09273	-0.0103596	4.26778	-1.16455	4.19822	0.0301944				4.09204	-0.0105895	4.26778	0.87462	4.19754	0.0379711				4.09177	0.0168181	4.26778	-8.93052	4.19727	0.0493163
4.09518	-0.0106252	4.27041	-1.13907	4.20068	0.0302883				4.0945	-0.010811	4.27041	0.864937	4.19999	0.038169				4.09423	0.0162021	4.27041	-8.90794	4.19972	0.0491669
4.09764	-0.0108734	4.27304	-1.11459	4.20313	0.0303919				4.09696	-0.0110136	4.27304	0.855088	4.20245	0.0383805				4.09669	0.0155913	4.27304	-8.88468	4.20218	0.049022
4.1001	-0.0111027	4.27567	-1.09103	4.20559	0.0305058				4.09941	-0.0112111	4.27567	0.845052	4.20491	0.0386061				4.09914	0.0149901	4.27567	-8.86064	4.20464	0.0488818
4.10255	-0.0113129	4.2783	-1.06844	4.20805	0.0306302				4.10187	-0.0114156	4.2783	0.834611	4.20736	0.0388459				4.1016	0.0144011	4.2783	-8.83599	4.20709	0.0487463
4.10501	-0.0115046	4.28093	-1.04688	4.21051	0.0307655				4.10433	-0.0116343	4.28093	0.823771	4.20982	0.0391				4.10406	0.013827	4.28093	-8.81049	4.20955	0.0486154
4.10747	-0.0116792	4.28357	-1.02632	4.21296	0.0309121				4.10678	-0.0118684	4.28357	0.812592	4.21228	0.0393687				4.10651	0.0132703	4.28356	-8.78362	4.21201	0.0484893
4.10993	-0.011839	4.2862	-1.00639	4.21542	0.0310702				4.10924	-0.0121129	4.2862	0.801066	4.21473	0.0396517				4.10897	0.0127336	4.2862	-8.75543	4.21446	0.048368
4.11238	-0.0119867	4.28883	-0.987265	4.21788	0.03124				4.1117	-0.0123581	4.28883	0.789373	4.21719	0.0399492				4.11143	0.0122187	4.28883	-8.72613	4.21692	0.0482515
4.11484	-0.0121246	4.29146	-0.96921	4.22033	0.0314216				4.11415	-0.0125922	4.29146	0.777376	4.21965	0.0402608				4.11388	0.0117252	4.29146	-8.69542	4.21938	0.0481398
4.1173	-0.0122543	4.29409	-0.951785	4.22279	0.0316151				4.11661	-0.0128034	4.29409	0.763906	4.22211	0.0405863				4.11634	0.0112507	4.29409	-8.66304	4.22184	0.0480328
4.11975	-0.0123768	4.29672	-0.934851	4.22525	0.0318205				4.11907	-0.0129809	4.29672	0.75041	4.22456	0.0409252				4.1188	0.0107915	4.29672	-8.62923	4.22429	0.0479307
4.12221	-0.0124928	4.29936	-0.918566	4.2277	0.0320378				4.12153	-0.0131161	4.29936	0.738284	4.22702	0.0412772				4.12126	0.010344	4.29935	-8.5941	4.22675	0.0478333
4.12467	-0.0126038	4.30199	-0.90292	4.23016	0.0322668				4.12398	-0.0132025	4.30199	0.726344	4.22948	0.0416416				4.12371	0.00990605	4.30199	-8.55744	4.22921	0.0477406
4.12712	-0.0127127	4.30462	-0.887869	4.23262	0.0325073				4.12644	-0.0132357	4.30462	0.714491	4.23193	0.0420177				4.12617	0.00947728	4.30462	-8.51912	4.23166	0.0476525
4.12958	-0.0128237	4.30725	-0.873178	4.23507	0.0327591				4.1289	-0.0132141	4.30725	0.70256	4.23439	0.0424048				4.12863	0.00905896	4.30725	-8.47936	4.23412	0.047569
4.13204	-0.0129414	4.30988	-0.858945	4.23753	0.0330218				4.13135	-0.0131388	4.30988	0.690735	4.23685	0.042802				4.13108	0.00865241	4.30988	-8.43838	4.23658	0.04749
4.13449	-0.0130695	4.31251	-0.845256	4.23999	0.0332949				4.13381	-0.0130137	4.31251	0.679162	4.2393	0.0432083				4.13354	0.00825765	4.31251	-8.39618	4.23903	0.0474154
4.13695	-0.0132094	4.31515	-0.83119	4.24245	0.033578				4.13627	-0.012844	4.31515	0.667612	4.24176	0.0436226				4.136	0.00787255	4.31514	-8.35268	4.24149	0.0473451
4.13941	-0.0133602	4.31778	-0.816933	4.2449	0.0338705				4.13872	-0.0126354	4.31778	0.65622	4.24422	0.0440438				4.13845	0.00749322	4.31778	-8.30795	4.24395	0.0472789
4.14187	-0.0135186	4.32041	-0.803822	4.24736	0.0341717				4.14118	-0.0123924	4.32041	0.645323	4.24667	0.0444706				4.14091	0.0071153	4.32041	-8.2618	4.2464	0.0472167
4.14432	-0.0136802	4.32304	-0.791666	4.24982	0.0344809				4.14364	-0.0121182	4.32304	0.634907	4.24913	0.0449017				4.14337	0.00673538	4.32304	-8.21427	4.24886	0.0471584
4.14678	-0.0138404	4.32567	-0.779996	4.25227	0.0347972				4.14609	-0.0118144	4.32567	0.624608	4.25159	0.0453358				4.14582	0.00635234	4.32567	-8.16525	4.25132	0.0471038
4.14924	-0.0139949	4.3283	-0.768635	4.25473	0.0351199				4.14855	-0.0114824	4.3283	0.614259	4.25405	0.0457713				4.14828	0.00596762	4.3283	-8.11498	4.25378	0.0470527
4.15169	-0.01414	4.33094	-0.759377	4.25719	0.0354478				4.15101	-0.0111238	4.33094	0.603921	4.2565	0.0462067				4.15074	0.00558454	4.33093	-8.06368	4.25623	0.0470049
4.15415	-0.0142727	4.33357	-0.750399	4.25964	0.0357801				4.15347	-0.0107411	4.33357	0.593766	4.25896	0.0466405				4.1532	0.00520699	4.33357	-8.01104	4.25869	0.0469603
4.15661	-0.0143901	4.3362	-0.739868	4.2621	0.0361156				4.15592	-0.0103376	4.3362	0.58357	4.26142	0.047071				4.15565	0.00483797	4.3362	-7.95699	4.26115	0.0469186
4.15906	-0.0144903	4.33883	-0.72964	4.26456	0.0364532				4.15838	-0.009917	4.33883	0.572745	4.26387	0.0474967				4.15811	0.00447906	4.33883	-7.90071	4.2636	0.0468796
4.16152	-0.0145723	4.34146	-0.71957	4.26701	0.0367918				4.16084	-0.0094826	4.34146	0.56229	4.26633	0.0479159				4.16057	0.00413028	4.34146	-7.84269	4.26606	0.0468431
4.16398	-0.014636	4.34409	-0.709737	4.26947	0.03713				4.16329	-0.0090377	4.34409	0.55277	4.26879	0.0483268				4.16302	0.00379095	4.34409	-7.78798	4.26852	0.0468089
4.16644	-0.0146825	4.34672	-0.700179	4.27193	0.0374666				4.16575	-0.0085846	4.34672	0.543338	4.27124	0.048728				4.16548	0.00346081	4.34672	-7.73323	4.27097	0.0467767
4.16889	-0.0147135	4.34936	-0.690898	4.27439	0.0378004				4.16821	-0.0081253	4.34936	0.534048	4.2737	0.0491177				4.16794	0.00314109	4.34935	-7.67469	4.27343	0.0467462
4.17135	-0.0147311	4.35199	-0.681669	4.27684	0.03813				4.17066	-0.0076611	4.35199	0.52503	4.27616	0.0494943				4.17039	0.00283506	4.35199	-7.61556	4.27589	0.0467173
4.17381	-0.0147373	4.35462	-0.672472	4.2793	0.0384541				4.17312	-0.0071926	4.35462	0.516163	4.27861	0.0498562				4.17285	0.00254756	4.35462	-7.55596	4.27834	0.0466897
4.17626	-0.0147336	4.35725	-0.663475	4.28176	0.0387713				4.17558	-0.0067196	4.35725	0.50735	4.28107	0.050202				4.17531	0.00228417	4.35725	-7.49577	4.2808	0.0466631
4.17872	-0.014721	4.35988	-0.654713	4.28421	0.0390803				4.17803	-0.0062411	4.35988	0.498722	4.28353	0.05053				4.17776	0.00204965	4.35988	-7.43556	4.28326	0.0466371
4.18118	-0.0146999	4.36251	-0.646102	4.28667	0.0393798				4.18049	-0.0057561	4.36251	0.490369	4.28599	0.050839				4.18022	0.0018466	4.36251	-7.37551	4.28572	0.0466117
4.18363	-0.0146701	4.36515	-0.637493	4.28913	0.0396685				4.18295	-0.0052641	4.36515	0.482249	4.28844	0.0511275				4.18268	0.00167473	4.36514	-7.31481	4.28817	0.0465864
4.18609	-0.0146313	4.36778	-0.62899	4.29158	0.0399451				4.18541	-0.004765	4.36778	0.474405	4.2909	0.0513943				4.18514	0.00153082	4.36778	-7.25336	4.29063	0.0465611
4.18855	-0.0145836	4.37041	-0.620659	4.29404	0.0402084				4.18786	-0.0042588	4.37041	0.466978	4.29336	0.0516383				4.18759	0.00140966	4.37041	-7.1917	4.29309	0.0465354
4.191	-0.0145271	4.37304	-0.612403	4.2965	0.0404572				4.19032	-0.0037454	4.37304	0.45969	4.29581	0.0518583				4.19005	0.00130534	4.37304	-7.12978	4.29554	0.0465092
4.19346	-0.0144632	4.37567	-0.604201	4.29896	0.0406904				4.19278	-0.0032239	4.37567	0.452318	4.29827	0.0520534				4.19251	0.00121255	4.37567	-7.06744	4.298	0.0464821
4.19592	-0.0143938	4.3783	-0.595987	4.30141	0.0409069				4.19523	-0.0026924	4.3783	0.444947	4.30073	0.0522227				4.19496	0.00112774	4.3783	-7.00484	4.30046	0.0464539
4.19838	-0.0143218	4.38094	-0.587786	4.30387	0.0411057				4.19769	-0.0021482	4.38094	0.437662	4.30318	0.0523655				4.19742	0.00104966	4.38093	-6.942	4.30291	0.0464244
4.20083	-0.0142509	4.38357	-0.579849	4.30633	0.0412859				4.20015	-0.0015886	4.38357	0.430532	4.30564	0.0524812				4.19988	0.000979521	4.38357	-6.87915	4.30537	0.0463933
4.20329	-0.0141848	4.3862	-0.571993	4.30878	0.0414466				4.2026	-0.0010112	4.3862	0.423509	4.3081	0.0525692				4.20233	0.000920643	4.3862	-6.81606	4.30783	0.0463604
4.20575	-0.0141275	4.38883	-0.564081	4.31124	0.0415871				4.20506	-0.0004148	4.38883	0.416538	4.31055	0.0526292				4.20479	0.000877872	4.38883	-6.75301	4.31028	0.0463256
4.2082	-0.0140818	4.39146	-0.556347	4.3137	0.0417067				4.20752	0.00020038	4.39146	0.409747	4.31301	0.0526609				4.20725	0.00085632	4.39146	-6.69005	4.31274	0.0462886
4.21066	-0.0140488	4.39409	-0.548851	4.31615	0.0418049				4.20997	0.00083242	4.39409	0.403155	4.31547	0.0526642				4.2097	0.000860521	4.39409	-6.62731	4.3152	0.0462493
4.21312	-0.0140277	4.39673	-0.541356	4.31861	0.0418812				4.21243	0.00147785	4.39673	0.396574	4.31793	0.0526389				4.21216	0.000893026	4.39672	-6.56465	4.31766	0.0462075
4.21557	-0.0140149	4.39936	-0.533716	4.32107	0.0419352				4.21489	0.00213186	4.39936	0.390086	4.32038	0.0525854				4.21462	0.000953322	4.39936	-6.50208	4.32011	0.046163
4.21803	-0.0140055	4.40199	-0.526047	4.32352	0.0419667				4.21735	0.00278876	4.40199	0.383828	4.32284	0.0525037				4.21708	0.00103719	4.40199	-6.44038	4.32257	0.0461158
4.22049	-0.0139931	4.40462	-0.518467	4.32598	0.0419754				4.2198	0.00344263	4.40462	0.377691	4.3253	0.0523941				4.21953	0.00113723	4.40462	-6.37936	4.32503	0.0460658
4.22294	-0.013972	4.40725	-0.511024	4.32844	0.0419614				4.22226	0.00408795	4.40725	0.371569	4.32775	0.0522572				4.22199	0.0012442	4.40725	-6.31867	4.32748	0.0460128
4.2254	-0.0139374	4.40988	-0.503468	4.3309	0.0419245				4.22472	0.0047198	4.40988	0.36559	4.33021	0.0520934				4.22445	0.00134904	4.40988	-6.25879	4.32994	0.0459568
4.22786	-0.0138866	4.41251	-0.495778	4.33335	0.0418651				4.22717	0.00533386	4.41251	0.359952	4.33267	0.0519034				4.2269	0.00144501	4.41251	-6.1993	4.3324	0.0458977
4.23032	-0.013819	4.41515	-0.488156	4.33581	0.0417833				4.22963	0.00592634	4.41515	0.354625	4.33512	0.0516879				4.22936	0.00152889	4.41514	-6.13962	4.33485	0.0458355
4.23277	-0.0137365	4.41778	-0.480586	4.33827	0.0416793				4.23209	0.00649388	4.41778	0.34935	4.33758	0.0514476				4.23182	0.00160108	4.41778	-6.08011	4.33731	0.0457701
4.23523	-0.013643	4.42041	-0.472921	4.34072	0.0415537				4.23454	0.00703371	4.42041	0.344134	4.34004	0.0511836				4.23427	0.00166457	4.42041	-6.02096	4.33977	0.0457017
4.23769	-0.0135439	4.42304	-0.465198	4.34318	0.0414068				4.237	0.00754398	4.42304	0.338933	4.3425	0.0508968				4.23673	0.00172312	4.42304	-5.96196	4.34223	0.0456301
4.24014	-0.0134452	4.42567	-0.457308	4.34564	0.0412394				4.23946	0.00802406	4.42567	0.333749	4.34495	0.0505881				4.23919	0.00177972	4.42567	-5.90306	4.34468	0.0455555
4.2426	-0.0133525	4.4283	-0.449419	4.34809	0.0410519				4.24192	0.00847452	4.4283	0.328506	4.34741	0.0502587				4.24165	0.00183554	4.4283	-5.8443	4.34714	0.0454778
4.24506	-0.0132697	4.43094	-0.441675	4.35055	0.0408451				4.24437	0.0088968	4.43094	0.323345	4.34987	0.0499096				4.2441	0.00188975	4.43093	-5.78545	4.3496	0.0453972
4.24751	-0.0131987	4.43357	-0.43379	4.35301	0.0406198				4.24683	0.00929258	4.43357	0.318435	4.35232	0.0495421				4.24656	0.00194009	4.43357	-5.72673	4.35205	0.0453138
4.24997	-0.0131384	4.4362	-0.425855	4.35546	0.0403768				4.24929	0.00966331	4.4362	0.313487	4.35478	0.0491574				4.24902	0.00198352	4.4362	-5.66847	4.35451	0.0452277
4.25243	-0.0130856	4.43883	-0.417998	4.35792	0.0401169				4.25174	0.0100099	4.43883	0.308524	4.35724	0.0487566				4.25147	0.00201724	4.43883	-5.61006	4.35697	0.045139
4.25488	-0.0130358	4.44146	-0.410199	4.36038	0.0398411				4.2542	0.0103331	4.44146	0.303783	4.35969	0.048341				4.25393	0.00203916	4.44146	-5.55154	4.35942	0.0450478
4.25734	-0.0129843	4.44409	-0.402166	4.36284	0.0395503				4.25666	0.0106336	4.44409	0.299189	4.36215	0.0479119				4.25639	0.00204816	4.44409	-5.49339	4.36188	0.0449544
4.2598	-0.0129273	4.44673	-0.393927	4.36529	0.0392455				4.25911	0.010913	4.44673	0.294546	4.36461	0.0474705				4.25884	0.00204398	4.44672	-5.43551	4.36434	0.0448589
4.26226	-0.0128621	4.44936	-0.385708	4.36775	0.0389277				4.26157	0.0111737	4.44936	0.289934	4.36706	0.0470181				4.2613	0.00202727	4.44936	-5.37781	4.36679	0.0447615
4.26471	-0.0127877	4.45199	-0.377452	4.37021	0.0385979				4.26403	0.0114189	4.45199	0.28554	4.36952	0.0465561				4.26376	0.00199895	4.45199	-5.32032	4.36925	0.0446624
4.26717	-0.0127039	4.45462	-0.369044	4.37266	0.0382572				4.26648	0.0116519	4.45462	0.281203	4.37198	0.0460855				4.26621	0.00196015	4.45462	-5.26373	4.37171	0.0445619
4.26963	-0.0126112	4.45725	-0.360408	4.37512	0.0379066				4.26894	0.0118756	4.45725	0.276804	4.37444	0.0456077				4.26867	0.00191224	4.45725	-5.20751	4.37417	0.04446
4.27208	-0.0125096	4.45988	-0.351737	4.37758	0.0375472				4.2714	0.0120917	4.45988	0.27267	4.37689	0.0451239				4.27113	0.00185697	4.45988	-5.15102	4.37662	0.0443571
4.27454	-0.0123996	4.46252	-0.343107	4.38003	0.0371799				4.27386	0.0123005	4.46252	0.268908	4.37935	0.0446354				4.27359	0.00179675	4.46251	-5.09465	4.37908	0.0442533
4.277	-0.0122811	4.46515	-0.334374	4.38249	0.0368059				4.27631	0.012501	4.46515	0.265172	4.38181	0.0441432				4.27604	0.00173462	4.46515	-5.03865	4.38154	0.0441489
4.27945	-0.0121547	4.46778	-0.325481	4.38495	0.0364262				4.27877	0.0126913	4.46778	0.261261	4.38426	0.0436485				4.2785	0.00167404	4.46778	-4.98305	4.38399	0.044044
4.28191	-0.0120213	4.47041	-0.316443	4.3874	0.0360418				4.28123	0.012869	4.47041	0.257359	4.38672	0.0431525				4.28096	0.00161827	4.47041	-4.92757	4.38645	0.043939
4.28437	-0.0118819	4.47304	-0.307264	4.38986	0.0356538				4.28368	0.0130317	4.47304	0.253505	4.38918	0.0426563				4.28341	0.00157022	4.47304	-4.8722	4.38891	0.043834
4.28682	-0.0117384	4.47567	-0.298144	4.39232	0.035263				4.28614	0.013177	4.47567	0.249651	4.39163	0.0421608				4.28587	0.00153184	4.47567	-4.81732	4.39136	0.0437292
4.28928	-0.0115928	4.4783	-0.289086	4.39478	0.0348706				4.2886	0.0133027	4.4783	0.245775	4.39409	0.0416672				4.28833	0.00150409	4.4783	-4.76293	4.39382	0.0436249
4.29174	-0.0114482	4.48094	-0.279921	4.39723	0.0344774				4.29105	0.013407	4.48094	0.241981	4.39655	0.0411764				4.29078	0.00148694	4.48093	-4.70758	4.39628	0.0435212
4.2942	-0.0113081	4.48357	-0.270691	4.39969	0.0340844				4.29351	0.013489	4.48357	0.238309	4.399	0.0406894				4.29324	0.00147957	4.48357	-4.65241	4.39873	0.0434184
4.29665	-0.0111771	4.4862	-0.261563	4.40215	0.0336924				4.29597	0.0135484	4.4862	0.234669	4.40146	0.0402071				4.2957	0.00148062	4.4862	-4.59927	4.40119	0.0433166
4.29911	-0.0110598	4.48883	-0.252448	4.4046	0.0333025				4.29842	0.0135865	4.48883	0.230987	4.40392	0.0397303				4.29815	0.00148854	4.48883	-4.54688	4.40365	0.0432161
4.30157	-0.0109603	4.49146	-0.243142	4.40706	0.0329154				4.30088	0.0136055	4.49146	0.227411	4.40638	0.0392599				4.30061	0.00150173	4.49146	-4.49494	4.40611	0.0431169
4.30402	-0.0108808	4.49409	-0.233825	4.40952	0.0325319				4.30334	0.0136089	4.49409	0.224023	4.40883	0.0387966				4.30307	0.00151881	4.49409	-4.44396	4.40856	0.0430193
4.30648	-0.0108214	4.49673	-0.224561	4.41197	0.0321529				4.3058	0.0136004	4.49673	0.220643	4.41129	0.0383414				4.30553	0.00153856	4.49672	-4.3919	4.41102	0.0429235
4.30894	-0.0107794	4.49936	-0.215296	4.41443	0.0317792				4.30825	0.0135838	4.49936	0.21728	4.41375	0.0378948				4.30798	0.00155982	4.49936	-4.33981	4.41348	0.0428296
4.31139	-0.0107499	4.50199	-0.205908	4.41689	0.0314115				4.31071	0.0135621	4.50199	0.213966	4.4162	0.0374576				4.31044	0.00158104	4.50199	-4.29074	4.41593	0.0427378
4.31385	-0.0107266	4.50462	-0.196458	4.41934	0.0310505				4.31317	0.013538	4.50462	0.210802	4.41866	0.0370304				4.3129	0.00160001	4.50462	-4.24341	4.41839	0.0426481
4.31631	-0.010703	4.50725	-0.187092	4.4218	0.030697				4.31562	0.0135128	4.50725	0.20785	4.42112	0.0366138				4.31535	0.00161383	4.50725	-4.19661	4.42085	0.0425608
4.31877	-0.0106735	4.50988	-0.17778	4.42426	0.0303517				4.31808	0.0134874	4.50988	0.204997	4.42357	0.0362084				4.31781	0.00161944	4.50988	-4.14976	4.4233	0.0424759
4.32122	-0.0106351	4.51252	-0.168446	4.42672	0.0300151				4.32054	0.0134623	4.51252	0.202229	4.42603	0.0358147				4.32027	0.00161469	4.51251	-4.10184	4.42576	0.0423936
4.32368	-0.0105874	4.51515	-0.159137	4.42917	0.029688				4.32299	0.0134371	4.51515	0.199391	4.42849	0.0354332				4.32272	0.00159947	4.51515	-4.0545	4.42822	0.042314
4.32614	-0.0105323	4.51778	-0.149874	4.43163	0.0293709				4.32545	0.0134114	4.51778	0.196376	4.43094	0.0350645				4.32518	0.00157676	4.51778	-4.00886	4.43067	0.0422371
4.32859	-0.0104734	4.52041	-0.140705	4.43409	0.0290644				4.32791	0.013384	4.52041	0.193391	4.4334	0.0347088				4.32764	0.00155273	4.52041	-3.96337	4.43313	0.0421631
4.33105	-0.0104143	4.52304	-0.131667	4.43654	0.0287692				4.33036	0.0133533	4.52304	0.190501	4.43586	0.0343666				4.33009	0.00153592	4.52304	-3.91789	4.43559	0.0420921
4.33351	-0.0103577	4.52567	-0.122607	4.439	0.0284856				4.33282	0.0133172	4.52567	0.187642	4.43832	0.0340382				4.33255	0.00153539	4.52567	-3.87301	4.43805	0.0420241
4.33596	-0.0103051	4.52831	-0.113706	4.44146	0.0282142				4.33528	0.0132738	4.52831	0.184738	4.44077	0.0337239				4.33501	0.00155865	4.5283	-3.82954	4.4405	0.0419592
4.33842	-0.0102566	4.53094	-0.105039	4.44391	0.0279556				4.33774	0.0132213	4.53094	0.181915	4.44323	0.033424				4.33747	0.00160944	4.53094	-3.78721	4.44296	0.0418976
4.34088	-0.0102113	4.53357	-0.0965441	4.44637	0.0277101				4.34019	0.0131592	4.53357	0.179234	4.44569	0.0331386				4.33992	0.00168692	4.53357	-3.74522	4.44542	0.0418391
4.34333	-0.0101679	4.5362	-0.0880784	4.44883	0.0274782				4.34265	0.0130882	4.5362	0.176518	4.44814	0.032868				4.34238	0.00178571	4.5362	-3.70385	4.44787	0.041784
4.34579	-0.0101252	4.53883	-0.0796288	4.45129	0.0272602				4.34511	0.0130104	4.53883	0.173751	4.4506	0.0326122				4.34484	0.00189744	4.53883	-3.66281	4.45033	0.0417323
4.34825	-0.0100818	4.54146	-0.0712852	4.45374	0.0270567				4.34756	0.0129288	4.54146	0.171075	4.45306	0.0323713				4.34729	0.00201272	4.54146	-3.62225	4.45279	0.0416839
4.35071	-0.0100372	4.54409	-0.0631609	4.4562	0.0268678				4.35002	0.0128465	4.54409	0.168501	4.45551	0.0321454				4.34975	0.0021229	4.54409	-3.58208	4.45524	0.0416391
4.35316	-0.00999157	4.54673	-0.0551737	4.45866	0.0266939				4.35248	0.0127666	4.54673	0.165911	4.45797	0.0319345				4.35221	0.00222142	4.54672	-3.54264	4.4577	0.0415977
4.35562	-0.00994615	4.54936	-0.0471396	4.46111	0.0265352				4.35493	0.0126912	4.54936	0.16329	4.46043	0.0317384				4.35466	0.00230439	4.54936	-3.50403	4.46016	0.0415598
4.35808	-0.00990288	4.55199	-0.0392221	4.46357	0.0263921				4.35739	0.0126222	4.55199	0.160806	4.46288	0.0315571				4.35712	0.00237039	4.55199	-3.46561	4.46261	0.0415255
4.36053	-0.00986391	4.55462	-0.0315947	4.46603	0.0262646				4.35985	0.0125611	4.55462	0.158575	4.46534	0.0313905				4.35958	0.00242023	4.55462	-3.42728	4.46507	0.0414947
4.36299	-0.00983077	4.55725	-0.0242036	4.46848	0.026153				4.3623	0.0125089	4.55725	0.15643	4.4678	0.0312382				4.36203	0.0024566	4.55725	-3.38956	4.46753	0.0414675
4.36545	-0.00980388	4.55988	-0.0168942	4.47094	0.0260574				4.36476	0.0124664	4.55988	0.154157	4.47026	0.0311001				4.36449	0.00248367	4.55988	-3.35239	4.46999	0.0414439
4.3679	-0.00978246	4.56252	-0.00971487	4.4734	0.0259778				4.36722	0.0124341	4.56252	0.15183	4.47271	0.0309758				4.36695	0.00250681	4.56251	-3.31539	4.47244	0.0414238
4.37036	-0.00976495	4.56515	-0.00272686	4.47585	0.0259144				4.36968	0.0124115	4.56515	0.149474	4.47517	0.0308651				4.36941	0.00253205	4.56515	-3.27874	4.4749	0.0414072
4.37282	-0.00974984	4.56778	0.00408556	4.47831	0.025867				4.37213	0.0123978	4.56778	0.146973	4.47763	0.0307674				4.37186	0.00256492	4.56778	-3.24264	4.47736	0.0413942
4.37527	-0.00973602			4.48077	0.0258356				4.37459	0.0123911			4.48008	0.0306824				4.37432	0.00260972	4.57041	-3.20694	4.47981	0.0413846
4.37773	-0.00972342			4.48323	0.0258202				4.37705	0.0123892			4.48254	0.0306096				4.37678	0.002669			4.48227	0.0413785
4.38019	-0.00971323			4.48568	0.0258205				4.3795	0.0123892			4.485	0.0305484				4.37923	0.00274313			4.48473	0.0413757
4.38265	-0.00970787			4.48814	0.0258363				4.38196	0.012388			4.48745	0.0304983				4.38169	0.00283056			4.48718	0.0413763
4.3851	-0.00971069			4.4906	0.0258675				4.38442	0.0123818			4.48991	0.0304586				4.38415	0.0029285			4.48964	0.04138
4.38756	-0.00972528			4.49305	0.0259136				4.38687	0.0123672			4.49237	0.0304287				4.3866	0.00303388			4.4921	0.041387
4.39002	-0.00975454			4.49551	0.0259743				4.38933	0.0123415			4.49482	0.0304079				4.38906	0.00314417			4.49456	0.0413969
4.39247	-0.00979963			4.49797	0.026049				4.39179	0.0123033			4.49728	0.0303955				4.39152	0.00325788			4.49701	0.0414099
4.39493	-0.0098593			4.50042	0.0261374				4.39425	0.0122531			4.49974	0.0303906				4.39398	0.0033746			4.49947	0.0414256
4.39739	-0.00992974			4.50288	0.0262389				4.3967	0.0121928			4.5022	0.0303925				4.39643	0.00349477			4.50193	0.041444
4.39984	-0.0100053			4.50534	0.0263527				4.39916	0.0121256			4.50465	0.0304004				4.39889	0.00361923			4.50438	0.041465
4.4023	-0.0100798			4.50779	0.0264783				4.40162	0.0120543			4.50711	0.0304134				4.40135	0.00374856			4.50684	0.0414882
4.40476	-0.0101479			4.51025	0.0266148				4.40407	0.0119808			4.50957	0.0304306				4.4038	0.00388274			4.5093	0.0415136
4.40721	-0.0102057			4.51271	0.0267614				4.40653	0.0119053			4.51202	0.0304511				4.40626	0.00402128			4.51175	0.041541
4.40967	-0.0102522			4.51517	0.0269172				4.40899	0.0118262			4.51448	0.0304739				4.40872	0.00416372			4.51421	0.04157
4.41213	-0.0102883			4.51762	0.0270813				4.41144	0.0117415			4.51694	0.0304982				4.41117	0.00431051			4.51667	0.0416004
4.41459	-0.0103168			4.52008	0.0272527				4.4139	0.0116493			4.51939	0.030523				4.41363	0.00446323			4.51912	0.0416319
4.41704	-0.0103419			4.52254	0.0274302				4.41636	0.011549			4.52185	0.0305474				4.41609	0.00462482			4.52158	0.0416642
4.4195	-0.0103678			4.52499	0.0276129				4.41881	0.0114414			4.52431	0.0305703				4.41854	0.00479892			4.52404	0.041697
4.42196	-0.0103976			4.52745	0.0277994				4.42127	0.0113286			4.52677	0.0305909				4.421	0.00498835			4.5265	0.04173
4.42441	-0.0104328			4.52991	0.0279886				4.42373	0.0112132			4.52922	0.0306082				4.42346	0.00519383			4.52895	0.0417626
4.42687	-0.0104725			4.53236	0.0281793				4.42619	0.0110977			4.53168	0.0306213				4.42592	0.00541313			4.53141	0.0417946
4.42933	-0.0105142			4.53482	0.0283702				4.42864	0.0109838			4.53414	0.0306292				4.42837	0.00564095			4.53387	0.0418255
4.43178	-0.0105545			4.53728	0.0285599				4.4311	0.0108726			4.53659	0.030631				4.43083	0.0058697			4.53632	0.0418549
4.43424	-0.0105899			4.53973	0.0287472				4.43356	0.0107644			4.53905	0.030626				4.43329	0.00609061			4.53878	0.0418823
4.4367	-0.0106179			4.54219	0.0289307				4.43601	0.0106595			4.54151	0.0306131				4.43574	0.0062951			4.54124	0.0419073
4.43915	-0.0106371			4.54465	0.0291091				4.43847	0.0105587			4.54396	0.0305917				4.4382	0.00647647			4.54369	0.0419295
4.44161	-0.0106472			4.54711	0.0292811				4.44093	0.0104631			4.54642	0.030561				4.44066	0.00663107			4.54615	0.0419482
4.44407	-0.0106488			4.54956	0.0294453				4.44338	0.0103744			4.54888	0.0305202				4.44311	0.00675915			4.54861	0.0419631
4.44653	-0.0106429			4.55202	0.0296004				4.44584	0.0102944			4.55133	0.0304687				4.44557	0.00686491			4.55106	0.0419736
4.44898	-0.0106307			4.55448	0.0297453				4.4483	0.0102244			4.55379	0.0304058				4.44803	0.00695557			4.55352	0.0419793
4.45144	-0.0106137			4.55693	0.0298786				4.45075	0.0101651			4.55625	0.030331				4.45048	0.00703967			4.55598	0.0419796
4.4539	-0.0105932			4.55939	0.0299992				4.45321	0.0101163			4.55871	0.0302438				4.45294	0.00712499			4.55844	0.0419741
4.45635	-0.0105703			4.56185	0.030106				4.45567	0.0100765			4.56116	0.0301437				4.4554	0.00721673			4.56089	0.0419622
4.45881	-0.0105457			4.5643	0.0301978				4.45813	0.0100437			4.56362	0.0300303				4.45786	0.00731681			4.56335	0.0419435
4.46127	-0.0105194			4.56676	0.0302739				4.46058	0.0100149			4.56608	0.0299033				4.46031	0.00742405			4.56581	0.0419175
4.46372	-0.0104914			4.56922	0.0303331				4.46304	0.0099874			4.56853	0.0297625				4.46277	0.00753515			4.56826	0.0418837
4.46618	-0.0104612			4.57167	0.0303747				4.4655	0.00995856			4.57099	0.0296076				4.46523	0.00764615			4.57072	0.0418417
4.46864	-0.0104278			4.57413	0.030398				4.46795	0.00992628			4.57345	0.0294385				4.46768	0.00775371			4.57318	0.0417909
4.4711	-0.0103901			4.57659	0.0304023				4.47041	0.00988941			4.5759	0.0292553				4.47014	0.00785581			4.57563	0.0417311
4.47355	-0.0103461			4.57905	0.030387				4.47287	0.00984751			4.57836	0.0290578				4.4726	0.00795185			4.57809	0.0416617
4.47601	-0.0102932			4.5815	0.0303517				4.47532	0.00980088			4.58082	0.0288461				4.47505	0.00804233			4.58055	0.0415824
4.47847	-0.0102282			4.58396	0.030296				4.47778	0.00975045			4.58327	0.0286205				4.47751	0.00812831			4.583	0.0414928
4.48092	-0.0101483			4.58642	0.0302198				4.48024	0.00969771			4.58573	0.028381				4.47997	0.00821088			4.58546	0.0413927
4.48338	-0.0100522			4.58887	0.0301228				4.48269	0.00964456			4.58819	0.0281281				4.48242	0.00829097			4.58792	0.0412816
4.48584	-0.00994128			4.59133	0.0300049				4.48515	0.00959306			4.59065	0.0278618				4.48488	0.00836941			4.59038	0.0411593
4.48829	-0.00982092			4.59379	0.0298663				4.48761	0.00954505			4.5931	0.0275827				4.48734	0.00844724			4.59283	0.0410256
4.49075	-0.00970009			4.59624	0.029707				4.49007	0.0095018			4.59556	0.0272911				4.4898	0.00852646			4.59529	0.0408803
4.49321	-0.00959038			4.5987	0.0295274				4.49252	0.00946352			4.59802	0.0269875				4.49225	0.00861012			4.59775	0.0407231
4.49566	-0.00950364			4.60116	0.0293277				4.49498	0.00942934			4.60047	0.0266725				4.49471	0.00870223			4.6002	0.0405539
4.49812	-0.00944936			4.60362	0.0291084				4.49744	0.00939755			4.60293	0.0263464				4.49717	0.00880702			4.60266	0.0403725
4.50058	-0.0094323			4.60607	0.0288699				4.49989	0.00936646			4.60539	0.0260099				4.49962	0.00892781			4.60512	0.040179
4.50304	-0.0094512			4.60853	0.0286128				4.50235	0.00933491			4.60784	0.0256636				4.50208	0.00906609			4.60757	0.0399731
4.50549	-0.00949903			4.61099	0.0283377				4.50481	0.0093027			4.6103	0.0253081				4.50454	0.00922055			4.61003	0.0397549
4.50795	-0.00956473			4.61344	0.0280454				4.50726	0.00927052			4.61276	0.024944				4.50699	0.00938695			4.61249	0.0395244
4.51041	-0.00963536			4.6159	0.0277365				4.50972	0.00923967			4.61521	0.024572				4.50945	0.00955858			4.61494	0.0392816
4.51286	-0.00969924			4.61836	0.027412				4.51218	0.00921155			4.61767	0.0241927				4.51191	0.00972739			4.6174	0.0390265
4.51532	-0.00974809			4.62081	0.0270725				4.51463	0.00918735			4.62013	0.0238069				4.51436	0.00988526			4.61986	0.0387592
4.51778	-0.00977839			4.62327	0.0267191				4.51709	0.00916787			4.62259	0.0234151				4.51682	0.0100255			4.62232	0.0384799
4.52023	-0.00979137			4.62573	0.0263525				4.51955	0.00915344			4.62504	0.0230181				4.51928	0.010143			4.62477	0.0381885
4.52269	-0.00979168			4.62818	0.0259738				4.52201	0.00914398			4.6275	0.0226165				4.52174	0.0102355			4.62723	0.0378854
4.52515	-0.0097859			4.63064	0.0255839				4.52446	0.00913899			4.62996	0.022211				4.52419	0.0103032			4.62969	0.0375707
4.5276	-0.0097807			4.6331	0.0251836				4.52692	0.00913747			4.63241	0.0218021				4.52665	0.0103482			4.63214	0.0372444
4.53006	-0.00978148			4.63556	0.024774				4.52938	0.00913788			4.63487	0.0213906				4.52911	0.0103743			4.6346	0.036907
4.53252	-0.00979156			4.63801	0.0243561				4.53183	0.00913834			4.63733	0.0209771				4.53156	0.0103868			4.63706	0.0365586
4.53498	-0.00981196			4.64047	0.0239306				4.53429	0.0091369			4.63978	0.0205621				4.53402	0.0103922			4.63951	0.0361994
4.53743	-0.00984146			4.64293	0.0234987				4.53675	0.00913199			4.64224	0.0201462				4.53648	0.0103977			4.64197	0.0358297
4.53989	-0.00987696			4.64538	0.0230611				4.5392	0.00912272			4.6447	0.01973				4.53893	0.0104104			4.64443	0.0354498
4.54235	-0.00991408			4.64784	0.0226187				4.54166	0.00910902			4.64715	0.019314				4.54139	0.0104358			4.64689	0.0350599
4.5448	-0.00994796			4.6503	0.0221725				4.54412	0.00909139			4.64961	0.0188987				4.54385	0.0104769			4.64934	0.0346604
4.54726	-0.00997382			4.65275	0.0217233				4.54658	0.00907048			4.65207	0.0184846				4.54631	0.0105335			4.6518	0.0342516
4.54972	-0.00998771			4.65521	0.0212718				4.54903	0.00904659			4.65453	0.0180721				4.54876	0.0106019			4.65426	0.0338337
4.55217	-0.00998693			4.65767	0.0208188				4.55149	0.0090194			4.65698	0.0176617				4.55122	0.0106764			4.65671	0.033407
4.55463	-0.00997018			4.66012	0.020365				4.55395	0.00898786			4.65944	0.0172538				4.55368	0.0107506			4.65917	0.0329719
4.55709	-0.00993734			4.66258	0.0199112				4.5564	0.00895042			4.6619	0.0168486				4.55613	0.0108194			4.66163	0.0325286
4.55954	-0.00988935			4.66504	0.0194579				4.55886	0.00890556			4.66435	0.0164466				4.55859	0.0108802			4.66408	0.0320775
4.562	-0.00982791			4.6675	0.0190058				4.56132	0.00885233			4.66681	0.0160481				4.56105	0.0109335			4.66654	0.0316188
4.56446	-0.00975554			4.66995	0.0185555				4.56377	0.00879087			4.66927	0.0156534				4.5635	0.010982			4.669	0.031153
4.56692	-0.00967558			4.67241	0.0181075				4.56623	0.00872266			4.67172	0.0152626				4.56596	0.0110287			4.67145	0.0306802
4.56937	-0.00959217			4.67487	0.0176622				4.56869	0.00865031			4.67418	0.0148761				4.56842	0.0110753			4.67391	0.0302007
4.57183	-0.00950984			4.67732	0.0172202				4.57114	0.00857697			4.67664	0.014494				4.57087	0.0111202			4.67637	0.0297149
4.57429	-0.00943268			4.67978	0.0167818				4.5736	0.00850561			4.6791	0.0141165				4.57333	0.0111594			4.67883	0.0292231
4.57674	-0.00936329			4.68224	0.0163474				4.57606	0.00843826			4.68155	0.0137439				4.57579	0.0111873			4.68128	0.0287255
4.5792	-0.00930184			4.68469	0.0159174				4.57852	0.00837564			4.68401	0.0133761				4.57825	0.0111991			4.68374	0.0282224
4.58166	-0.00924585			4.68715	0.015492				4.58097	0.0083172			4.68647	0.0130133				4.5807	0.0111922			4.6862	0.0277142
4.58411	-0.00919078			4.68961	0.0150715				4.58343	0.0082616			4.68892	0.0126557				4.58316	0.0111671			4.68865	0.0272011
4.58657	-0.00913153			4.69206	0.0146562				4.58589	0.00820743			4.69138	0.0123032				4.58562	0.0111264			4.69111	0.0266835
4.58903	-0.00906428			4.69452	0.0142462				4.58834	0.00815381			4.69384	0.011956				4.58807	0.0110741			4.69357	0.0261615
4.59148	-0.00898808			4.69698	0.0138418				4.5908	0.00810071			4.69629	0.0116141				4.59053	0.011014			4.69602	0.0256355
4.59394	-0.00890524			4.69944	0.013443				4.59326	0.00804911			4.69875	0.0112775				4.59299	0.0109491			4.69848	0.0251058
4.5964	-0.00882047			4.70189	0.0130501				4.59571	0.00800066			4.70121	0.0109463				4.59544	0.0108816			4.70094	0.0245728
4.59886	-0.00873906			4.70435	0.0126631				4.59817	0.00795737			4.70366	0.0106204				4.5979	0.0108121			4.70339	0.0240366
4.60131	-0.00866461			4.70681	0.0122821				4.60063	0.00792108			4.70612	0.0102999				4.60036	0.0107408			4.70585	0.0234978
4.60377	-0.00859703			4.70926	0.0119072				4.60308	0.00789308			4.70858	0.00998477				4.60281	0.0106668			4.70831	0.0229565
4.60623	-0.00853179			4.71172	0.0115384				4.60554	0.00787385			4.71104	0.00967499				4.60527	0.0105891			4.71077	0.0224131
4.60868	-0.00846053			4.71418	0.0111759				4.608	0.0078629			4.71349	0.00937057				4.60773	0.0105069			4.71322	0.021868
4.61114	-0.00837301			4.71663	0.0108196				4.61046	0.0078588			4.71595	0.00907148				4.61019	0.0104194			4.71568	0.0213216
4.6136	-0.0082603			4.71909	0.0104696				4.61291	0.00785936			4.71841	0.00877772				4.61264	0.0103265			4.71814	0.0207742
4.61605	-0.00811792			4.72155	0.0101258				4.61537	0.00786192			4.72086	0.00848931				4.6151	0.0102281			4.72059	0.0202264
4.61851	-0.00794795			4.72401	0.00978845				4.61783	0.00786376			4.72332	0.00820622				4.61756	0.0101242			4.72305	0.0196786
4.62097	-0.00775951			4.72646	0.00945742				4.62028	0.00786243			4.72578	0.00792846				4.62001	0.0100143			4.72551	0.0191312
4.62343	-0.00756717			4.72892	0.00913276				4.62274	0.00785618			4.72823	0.00765603				4.62247	0.00989726			4.72796	0.0185848
4.62588	-0.00738756			4.73138	0.0088145				4.6252	0.00784433			4.73069	0.00738895				4.62493	0.00977169			4.73042	0.0180398
4.62834	-0.00723586			4.73383	0.00850268				4.62765	0.00782744			4.73315	0.00712724				4.62738	0.00963575			4.73288	0.0174969
4.6308	-0.00712291			4.73629	0.00819733				4.63011	0.00780728			4.7356	0.00687092				4.62984	0.00948759			4.73533	0.0169567
4.63325	-0.00705388			4.73875	0.00789845				4.63257	0.00778632			4.73806	0.00662001				4.6323	0.00932561			4.73779	0.0164197
4.63571	-0.00702859			4.7412	0.00760612				4.63502	0.00776733			4.74052	0.00637455				4.63475	0.00914871			4.74025	0.0158866
4.63817	-0.00704305			4.74366	0.00732036				4.63748	0.00775246			4.74298	0.00613458				4.63721	0.00895628			4.74271	0.0153581
4.64062	-0.00709096			4.74612	0.00704123				4.63994	0.00774265			4.74543	0.00590015				4.63967	0.00874773			4.74516	0.0148348
4.64308	-0.00716532			4.74857	0.00676875				4.6424	0.00773732			4.74789	0.00567129				4.64213	0.0085223			4.74762	0.0143174
4.64554	-0.0072593			4.75103	0.00650298				4.64485	0.00773445			4.75035	0.00544806				4.64458	0.00827875			4.75008	0.0138065
4.64799	-0.00736648			4.75349	0.00624398				4.64731	0.00773086			4.7528	0.0052305				4.64704	0.00801565			4.75253	0.0133029
4.65045	-0.00748066			4.75595	0.00599178				4.64977	0.00772266			4.75526	0.00501866				4.6495	0.00773213			4.75499	0.0128071
4.65291	-0.00759561			4.7584	0.00574644				4.65222	0.00770548			4.75772	0.00481258				4.65195	0.00742878			4.75745	0.0123199
4.65537	-0.0077039			4.76086	0.00550798				4.65468	0.00767461			4.76017	0.00461229				4.65441	0.00710835			4.7599	0.0118418
4.65782	-0.00779625			4.76332	0.00527645				4.65714	0.00762476			4.76263	0.00441784				4.65687	0.00677596			4.76236	0.0113734
4.66028	-0.00786112			4.76577	0.00505187				4.65959	0.00755005			4.76509	0.00422925				4.65932	0.00643819			4.76482	0.0109153
4.66274	-0.00788524			4.76823	0.00483425				4.66205	0.00744418			4.76754	0.00404652				4.66178	0.00610175			4.76727	0.010468
4.66519	-0.00785536			4.77069	0.00462359				4.66451	0.00730127			4.77	0.00386967				4.66424	0.00577207			4.76973	0.0100319
4.66765	-0.00776097			4.77314	0.0044199				4.66696	0.00711717			4.77246	0.0036987				4.66669	0.00545264			4.77219	0.00960746
4.67011	-0.00759716			4.7756	0.00422315				4.66942	0.00689084			4.77492	0.00353359				4.66915	0.00514489			4.77465	0.00919501
4.67256	-0.0073664			4.77806	0.00403331				4.67188	0.0066253			4.77737	0.0033743				4.67161	0.00484888			4.7771	0.00879485
4.67502	-0.00707845			4.78051	0.00385032				4.67434	0.00632761			4.77983	0.00322078				4.67407	0.00456423			4.77956	0.0084072
4.67748	-0.00674828			4.78297	0.00367412				4.67679	0.0060077			4.78229	0.003073				4.67652	0.00429078			4.78202	0.00803224
4.67993	-0.00639275			4.78543	0.00350464				4.67925	0.00567661			4.78474	0.00293088				4.67898	0.00402883			4.78447	0.00767008
4.68239	-0.00602757			4.78789	0.00334177				4.68171	0.00534451			4.7872	0.00279433				4.68144	0.00377898			4.78693	0.00732076
4.68485	-0.00566535			4.79034	0.0031854				4.68416	0.00501939			4.78966	0.00266327				4.68389	0.00354185			4.78939	0.00698427
4.68731	-0.00531454			4.7928	0.00303542				4.68662	0.00470675			4.79211	0.00253757				4.68635	0.00331782			4.79184	0.00666054
4.68976	-0.00497998			4.79526	0.00289169				4.68908	0.00440966			4.79457	0.00241714				4.68881	0.00310694			4.7943	0.00634948
4.69222	-0.00466386			4.79771	0.00275406				4.69153	0.00412942			4.79703	0.00230184				4.69126	0.00290892			4.79676	0.0060509
4.69468	-0.00436665			4.80017	0.00262237				4.69399	0.00386614			4.79948	0.00219153				4.69372	0.00272326			4.79922	0.00576461
																								-3.9193e-05
